# Supplementary material for: Differences in the expression of chromosome 1 genes between lung telocytes and other cells: mesenchymal stem cells, fibroblasts, alveolar type II cells, airway epithelial cells and lymphocytes
Source: J Cell Mol Med. 2014 May 15;18(5):801–10. doi: 10.1111/jcmm.12302 (PMC4119386; doi:10.1111/jcmm.12302)
Supplement: Supplementary file 2 — Table S1 Gene expression omnibus database (GSE6846). [file jcmm0018-0801-SD2.xlsx]

## Sheet: GSE6846
Gene Expression Omnibus database (GSE6846)
# Column A:prob
#Column B~D: Raw Intensity of the Alveolar type II cells (ATII) sample
ID_REF	GSM157835	GSM157836	GSM157837
1415670_at	6745.3	5987.4	6608.7
1415671_at	27564.1	22605	24298.6
1415672_at	7268.8	9858.5	11528
1415673_at	1005.3	1806.6	901.3
1415674_a_at	5930.4	5986.4	4462.4
1415675_at	3431	3323.9	2735.3
1415676_a_at	18814.9	15186.6	11840
1415677_at	2768.7	3068.8	2703.5
1415678_at	5646.8	5469.1	6346.6
1415679_at	27540.6	28057.6	20900.3
1415680_at	1860.1	2556.1	2312.6
1415681_at	4513.2	4929.4	4580.2
1415682_at	1333.4	1511.6	2055.2
1415683_at	14101	12926.6	14911.9
1415684_at	2876.9	2660.9	3030.1
1415685_at	1548.6	1599	1676.1
1415686_at	4708.7	5261.9	7673.3
1415687_a_at	24109.4	27277.1	21153.3
1415688_at	3213.9	4188.7	7609.9
1415689_s_at	1268.1	1330.1	1143.5
1415690_at	7665.9	7620.1	4912.5
1415691_at	5227.7	4291.5	4952.8
1415692_s_at	22332.2	22646.6	28518.1
1415693_at	6460.5	6579.7	5830.1
1415694_at	3203.9	2974.1	2147.4
1415695_at	11738.8	15539	9775.1
1415696_at	13587.2	11440.3	10068.1
1415697_at	3864.2	5352.9	4243.6
1415698_at	4440.2	2926.3	3212.6
1415699_a_at	11139.3	9969.8	8909.5
1415700_a_at	9304.2	10978.9	8769
1415701_x_at	85712.1	81983.1	93334.6
1415702_a_at	8437.5	10023.6	8245.9
1415703_at	6026.5	6826.1	6084
1415704_a_at	8108.7	8451.3	6137.5
1415705_at	4121.8	4471.1	2556.2
1415706_at	30692	28522	27772.1
1415707_at	8035.5	6631.8	9728.6
1415708_at	4717.1	4458.7	10559.8
1415709_s_at	5084.5	3447.1	4204.7
1415710_at	1628.2	1289.8	1485.6
1415711_at	7738	7740.9	8300.1
1415712_at	1104.6	1121.2	1407.5
1415713_a_at	3390.2	5123.6	4631.6
1415714_a_at	7323.6	6723.1	7993.7
1415715_at	1962.7	1605.4	1125.3
1415716_a_at	103488	107558	105114
1415717_at	2195.2	2604.3	1802.8
1415718_at	3472.4	3263.1	3381.2
1415719_s_at	2447.2	1830.5	2743.4
1415720_s_at	1863.2	1685.7	1866.9
1415721_a_at	1943.4	1729.6	2680.5
1415722_a_at	4193.7	4887.7	3580.5
1415723_at	15393.5	12730.8	16336.5
1415724_a_at	18778.3	22884	21997
1415725_at	1975.1	2281.9	1509.2
1415726_at	3551.8	4184.1	5167.6
1415727_at	35573.3	26946	23611.4
1415728_at	1099.8	1017.9	1183.6
1415729_at	4833.4	5682.9	6372.8
1415730_at	3749.8	3846.2	5400.6
1415731_at	2370.7	2948.7	3270.3
1415732_at	6382.1	4403.2	4159.5
1415733_a_at	4763.3	5793.8	1625.3
1415734_at	17588.9	14769.4	17055.9
1415735_at	16836.6	11813.1	9809.9
1415736_at	21636.4	15389.6	16923.1
1415737_at	8353.4	11086.6	10582.5
1415738_at	8296.1	6493.8	5747.7
1415739_at	8579.4	7578.6	6536.3
1415740_at	11019.7	9765.2	6911.2
1415741_at	7192.9	8804.5	13159.5
1415742_at	5787.8	4830.3	4932.2
1415743_at	3484	3215	2861.3
1415744_at	5136.7	5239.7	3979.2
1415745_a_at	2974.6	2864.9	1888.9
1415746_at	4975.7	4500.4	2678.4
1415747_s_at	9181.3	10513.8	8994
1415748_a_at	3266.5	4732.3	4180.8
1415749_a_at	5252.5	5564.2	5772.9
1415750_at	2069	2150.5	2066.3
1415751_at	16733.5	16135.3	14220.9
1415752_at	21071.9	19701.9	13971.1
1415753_at	5263.5	4348.9	3752.8
1415754_at	6386.3	6167.6	4520.2
1415755_a_at	11987	10479.8	12681.5
1415756_a_at	1478.9	2412.8	2634.2
1415757_at	4698.8	2568.8	3363
1415758_at	3787.5	4535.8	3653.6
1415759_a_at	3868.5	4097.7	3289.4
1415760_s_at	14907.9	11708.9	9528.2
1415761_at	7771	7095.2	7373.5
1415762_x_at	8227.8	6457	8505
1415763_a_at	9375.4	7913.1	6732
1415764_at	15709.7	14857.8	13569.2
1415765_at	2427.3	2681.3	1953.9
1415766_at	3832.6	3113.6	2992.9
1415767_at	4696.6	5255.5	7496.3
1415768_a_at	3075.9	3878.3	2719.6
1415769_at	2742.2	2178.3	4153.2
1415770_at	20342.4	18225.4	19723.3
1415771_at	19199.8	20619.5	11532.5
1415772_at	1400.6	1660.4	1001.3
1415773_at	3346.6	5228.7	3524.8
1415774_at	1289.7	1327	1511.2
1415775_at	24485.9	22703.1	22012.4
1415776_at	3814.7	3372.5	3464.3
1415777_at	246.6	179.1	556.6
1415778_at	28361.2	28370.7	17918.3
1415779_s_at	122786	110307	115988
1415780_a_at	316.2	632.1	822.7
1415781_a_at	59466.3	58020.2	61373.5
1415782_at	13498.6	15740.3	24162.8
1415783_at	12150.2	15686.7	20916.5
1415784_at	344.9	485.1	1063.1
1415785_a_at	6074.3	6839.1	5682.8
1415786_at	356.5	158.6	308.4
1415787_at	8533	4515.8	4911.7
1415788_at	2748.9	2890.3	3633.1
1415789_a_at	1105.8	1207.3	1898
1415790_at	1385.9	887.2	1236
1415791_at	3413.9	4399.6	3553
1415792_at	4227.3	4027.2	3860.3
1415793_at	9427.3	6505.3	5569.7
1415794_a_at	4724.2	5444.4	5397.6
1415795_at	829.2	948.6	875.8
1415796_at	22093.6	24706.8	21541.8
1415797_at	3368.6	3476.7	1757.8
1415798_at	575.2	1006.6	614.5
1415799_at	7457.6	7669.6	6401.3
1415800_at	30863.4	27577.2	24308.9
1415801_at	653.6	907.1	1999.2
1415802_at	14256.3	13661	9551.6
1415803_at	1302.6	1701.5	1644.1
1415804_at	178.2	570	792.6
1415805_at	232.9	160.9	82.3
1415806_at	701.9	1367.3	855.8
1415807_s_at	4553.9	5321	5556.2
1415808_at	222.7	106.5	142.7
1415809_at	51.2	110.3	21.3
1415810_at	399.2	3542.8	581.6
1415811_at	40.9	638.2	361.8
1415812_at	34986.4	32918	22618
1415813_at	5626.7	6743.8	6875.5
1415814_at	24177.9	21634	18940.2
1415815_at	482.1	184.4	117.2
1415816_at	31341	24321.6	13448
1415817_s_at	7107.9	7634.1	4336.6
1415818_at	25651.7	18604	24401.1
1415819_a_at	15916.6	15016.6	14350
1415820_x_at	8822.4	11452.9	8215.4
1415821_at	12828.2	15598.4	17482.3
1415822_at	78511	72580	57864.8
1415823_at	9547.4	14142.7	11801.5
1415824_at	1122	1676.3	2440.3
1415825_s_at	7088.6	6461.4	4809.3
1415826_at	6837.5	6874.7	8293.3
1415827_a_at	9378.5	11622.3	15191.9
1415828_a_at	6048.7	7365.7	7461
1415829_at	7529.1	11151.3	11390.3
1415830_at	1192.2	1479.8	772
1415831_at	17793.7	14089.6	11492.5
1415832_at	42.6	7.2	40.2
1415833_x_at	98909.7	97807.9	115242
1415834_at	12056	14435.6	18556.9
1415835_at	243.8	5.1	148.4
1415836_at	1095.3	1591.4	952.8
1415837_at	171.8	267.7	521.8
1415838_at	2609.9	4337.8	8342.4
1415839_a_at	14850.2	20394.7	26818
1415840_at	24029.3	25134	28701.1
1415841_at	7134	8271.2	8798.8
1415842_at	1007.7	785.1	700.2
1415843_at	49.8	270.3	276.1
1415844_at	15.8	86.2	3.7
1415845_at	123.6	97.6	106.2
1415846_a_at	167.4	4.6	10.3
1415847_at	148.5	224	74.3
1415848_at	204.6	382.6	62.1
1415849_s_at	27997.2	30019.1	19309.7
1415850_at	1200.1	2129.5	1666.4
1415851_a_at	11822.2	12641.3	12701
1415852_at	8276.1	9733	8350.5
1415853_at	501.1	1019.2	563.8
1415854_at	217.7	277.1	267.9
1415855_at	3375.5	3742.6	4378.1
1415856_at	23773	14626.9	25302.4
1415857_at	24268	26833.2	29448.2
1415858_at	20291.5	16453.3	21773.2
1415859_at	5249	5510.5	5702.2
1415860_at	12114.2	11271.8	10934.5
1415861_at	65.7	25.5	20.9
1415862_at	140.4	31.5	227.3
1415863_at	22132.8	30584.6	23897.7
1415864_at	4425.8	8792.5	3580.5
1415865_s_at	5551.1	11655	5174.9
1415866_at	2324.4	1844.3	2383.4
1415867_at	23876	23402	20315.5
1415868_at	14.4	152.1	191
1415869_a_at	15944.1	14819	11201.5
1415870_at	10651.1	8501.3	6403
1415871_at	7736.9	6992.5	11368.1
1415872_at	11879.6	13565.9	8362
1415873_a_at	10091.2	8868	7991
1415874_at	11601.2	13712.7	19923.3
1415875_at	29.2	100.9	140
1415876_a_at	52493	56899.3	65504.3
1415877_at	365.4	262.6	342.2
1415878_at	1486.4	2610.9	2363.7
1415879_a_at	119847	111210	122552
1415880_a_at	57542	49456.7	49136.2
1415881_at	6917	9353.8	7207.5
1415882_at	7264.9	7618.5	9974.4
1415883_a_at	55.7	29	41.1
1415884_at	799.3	647.2	619.5
1415885_at	225	348.4	168.6
1415886_at	938.7	1054.3	1141.1
1415887_at	12292.9	12849	13349.6
1415888_at	3924.6	4226.6	3404.4
1415889_a_at	32377.3	31171.5	27216
1415890_at	6964.6	7438.9	6454.9
1415891_at	19404.1	13595.3	12619.7
1415892_at	4631.5	5402.2	2993.5
1415893_at	246.9	537.5	904.5
1415894_at	1028.8	1056.7	888
1415895_at	849.7	3139.7	4216.5
1415896_x_at	529.2	429.7	464.8
1415897_a_at	79635.4	70315.2	50518.7
1415898_at	156.8	49.6	17.5
1415899_at	21420.4	27613.9	36001.1
1415900_a_at	177.2	51.6	276.6
1415901_at	5230.1	5328.6	4474.5
1415902_at	24	130.3	54.9
1415903_at	1964.5	3003.4	2793
1415904_at	10787.9	15151.4	21344.2
1415905_at	269.6	185.5	134.8
1415906_at	126193	125064	118545
1415907_at	5851.1	5272.6	4632.8
1415908_at	6301.5	9012.8	6840.6
1415909_at	8997.8	6674.4	4297.8
1415910_s_at	3631.2	2307.1	1899.8
1415911_at	864.5	1350.1	1634.7
1415912_a_at	26801.7	26611.2	28757.9
1415913_at	66.2	248.5	79.3
1415914_at	27331.7	31862.6	27157.3
1415915_at	3186.1	3914.9	3563.6
1415916_a_at	32269	23340.6	30202.6
1415917_at	22716.6	16652.9	16788.4
1415918_a_at	27700.3	18212.1	15719.2
1415919_at	6589.3	4052.4	4670.3
1415920_at	8301.2	8517.8	9624.6
1415921_a_at	173.6	240	37.6
1415922_s_at	4658.8	4416.1	6096.9
1415923_at	626.6	636.2	587.5
1415924_at	62.7	118.3	64.2
1415925_a_at	5167.4	5452.4	4052.9
1415926_at	4457.7	5251.2	4347.4
1415927_at	1154.4	920.3	554.2
1415928_a_at	36143.7	35509.2	29556.7
1415929_at	29739.5	23958.5	20440.8
1415930_a_at	34686.9	30030.1	34179.9
1415931_at	29	15.9	35.5
1415932_x_at	8466.8	6381.1	5149.7
1415933_a_at	46133.5	46685.9	35955.7
1415934_at	4397.2	4713.2	2059.5
1415935_at	7803.2	7682.6	4214.6
1415936_at	1915.8	2402.2	2239.3
1415937_s_at	2416	2243.8	1929.1
1415938_at	37.7	73.8	85.1
1415939_at	330.9	348	28.4
1415940_at	5126.3	5833.6	4827.7
1415941_s_at	3301.4	3300.2	2493.6
1415942_at	98657.8	90252.2	106259
1415943_at	51776.2	36645.1	36327.3
1415944_at	14557.8	11134.9	13291.6
1415945_at	998.6	2258.3	1218.3
1415946_at	6080.5	4634.9	3450.2
1415947_at	34709.6	26960.8	23317.2
1415948_at	10987.1	9801.3	14205.8
1415949_at	1323.3	1597.6	811.2
1415950_a_at	23814.5	20986	14414.1
1415951_at	426.9	290.8	365.8
1415952_at	4592.2	4759.3	3668.1
1415953_s_at	1280.2	1492.4	1535.7
1415954_at	19	12.7	6.3
1415955_x_at	353.5	195.3	76.2
1415956_a_at	3455.3	3416.3	3571.4
1415957_a_at	4533.3	4813.2	3535
1415958_at	433.1	76.5	306.7
1415959_at	14	120.2	20.6
1415960_at	13.9	105.2	236.7
1415961_at	32898.2	31699.9	34556.7
1415962_at	29442.4	31462.4	26497.3
1415963_at	9120	9368.1	8482.2
1415964_at	138234	130818	143346
1415965_at	22040.3	24809.3	32680.3
1415966_a_at	11721.8	8450	13708
1415967_at	20121	14069.9	15882.7
1415968_a_at	1153.4	623.8	511.5
1415969_s_at	20.5	41.2	34.2
1415970_at	28692.4	25845.6	21996.6
1415971_at	3355.7	5743.9	4925.1
1415972_at	2914.3	4767.2	3535.5
1415973_at	1614.3	3401.2	3114.8
1415974_at	5718.7	4897	4236.5
1415975_at	3978.9	2607.1	2671.6
1415976_a_at	567.4	692.5	717.4
1415977_at	7137	5727.6	6862.4
1415978_at	6.8	77.8	66.1
1415979_x_at	78387	75107.9	87974.9
1415980_at	24858.3	23574	24062.5
1415981_at	5423	5227.9	6442.9
1415982_at	1498.4	1778.4	2177.9
1415983_at	21921.1	27550.2	34064
1415984_at	7059.3	9282.7	7675.9
1415985_at	5002.7	5721.4	5501
1415986_at	4440.8	2932.5	3523.6
1415987_at	7602.8	6193.1	9708.7
1415988_at	554.9	470.6	721.6
1415989_at	665.1	1439.6	880.9
1415990_at	23197.5	25297.7	21921.3
1415991_a_at	15397.7	11833.5	13775.5
1415992_at	764.1	942	935.4
1415993_at	11395.1	8023.3	11497.4
1415994_at	86.2	263.4	341.8
1415995_at	2328.2	3315.9	3696.8
1415996_at	18679.2	22210.3	23906.4
1415997_at	5532.2	9826.8	8342
1415998_at	8559.4	6121.8	5423
1415999_at	519.9	501.1	653.8
1416000_a_at	68431.8	55352.7	42507.8
1416001_a_at	5060.9	4761.2	4418.9
1416002_x_at	1428.8	1638.8	2614.1
1416003_at	9.7	27.5	203.4
1416004_at	12102.4	12962.1	11828
1416005_at	5240.5	5328.3	5978.3
1416006_at	693.2	811.8	598.7
1416007_at	1949.7	14264.5	7277.4
1416008_at	825.9	7825.5	4365.3
1416009_at	3167.1	4000.2	3370.3
1416010_a_at	7129.1	10007.6	7021.5
1416011_x_at	6797.9	8005.6	6552.2
1416012_at	2405.1	2000	1554.6
1416013_at	9595.2	11478.1	7618.7
1416014_at	1093.3	1706.8	3157.6
1416015_s_at	2901.3	3596.9	5491.9
1416016_at	1268.4	2027	1719.5
1416017_at	5479	3347.9	3969
1416018_at	1443.7	2720.2	2805.6
1416019_at	615.2	978.8	961.2
1416020_a_at	7675.9	7502.5	9395.1
1416021_a_at	100546	112135	94079.5
1416022_at	53533.5	70412.7	58485.4
1416023_at	398.7	252.6	277.2
1416024_x_at	19376.4	19053.2	12323.5
1416025_at	415.8	309.6	90.9
1416026_a_at	43668.2	54564	41188.8
1416027_at	7294.6	7879.2	6070.7
1416028_a_at	2761	4647.3	3128.6
1416029_at	5777.7	9089.4	8128.7
1416030_a_at	2294	5623.4	2853.1
1416031_s_at	2319.4	4399.1	2031.7
1416032_at	7636.4	6726.2	4414.7
1416033_at	452.1	474.4	308.1
1416034_at	16143	39016.2	23553.4
1416035_at	2955.9	2872.3	4629.9
1416036_at	9103.8	11378.6	10686.5
1416037_a_at	9347.7	12627.7	9145.3
1416038_at	10779	9591.5	10261
1416039_x_at	36897.8	49643.3	41329.6
1416040_at	87.1	195	34.4
1416041_at	30983.3	27497.7	28512.8
1416042_s_at	2868.5	2815.7	2632.2
1416043_at	78.7	11.5	12.4
1416044_at	11394.6	10687.9	9384.4
1416045_a_at	6644.6	5499.7	5161.9
1416046_a_at	8497.2	8566.9	8444.7
1416047_at	249.5	75.9	44.4
1416048_at	11798.6	9769.5	7138.5
1416049_at	27.5	24.8	20.8
1416050_a_at	3152.6	3349.5	4043.6
1416051_at	1442.5	1018.3	530.1
1416052_at	4512.4	5591.8	4434.2
1416053_at	28.9	80.5	21.1
1416054_at	80456.5	80905	85344.5
1416055_at	99.2	7.4	66.4
1416056_a_at	51832	46443.8	41088.7
1416057_at	24703.2	21900.7	17258.2
1416058_s_at	26235	30253.7	23326.9
1416059_at	17502.3	15983.3	14111.2
1416060_at	10257.8	12717.5	14729.9
1416061_at	2222.7	3326.9	4413.3
1416062_at	673.6	736.1	1400.4
1416063_x_at	7.9	58.6	60.7
1416064_a_at	99460.4	71251.2	74809.7
1416065_a_at	2118.3	3416.9	1782.3
1416066_at	31392.1	38110	27888.2
1416067_at	23990.5	29202.7	14864.3
1416068_at	4512.3	4297	4142.4
1416069_at	2679.5	3394.5	2728.4
1416070_a_at	1666.3	2148.6	2327.9
1416071_at	2308.3	2640.1	2435.8
1416072_at	2118.7	3255	2755.8
1416073_a_at	1317	1307.3	1089.7
1416074_a_at	80141.8	77619	115588
1416075_at	880.2	952.4	1335.4
1416076_at	140.5	331.8	336.2
1416077_at	938.3	601.2	619.3
1416078_s_at	6715.4	7260.5	4021.5
1416079_a_at	4971	4331.9	4576.1
1416080_at	995.3	672	610.3
1416081_at	2564.3	2795	2627
1416082_at	23661.5	29299.1	36854.6
1416083_at	27466.3	26138.2	31173.7
1416084_at	3289.5	3977.8	6862.3
1416085_s_at	25129.7	26873.4	40868.8
1416086_at	3488.2	2990.2	2961.9
1416087_at	3417.4	3263.1	1684.6
1416088_a_at	79706.1	70545.1	65595.7
1416089_at	78185.1	87762.8	73875.8
1416090_at	14178.5	14291.4	10116.7
1416091_at	2678.7	2827.3	1745.5
1416092_a_at	2465.6	2943	2159.7
1416093_a_at	4277.5	4878.5	2781.7
1416094_at	3907.2	5190.5	6244.8
1416095_x_at	6201.5	6712.3	4684.9
1416096_at	2451.7	1965.1	2714.2
1416097_at	28.7	22.5	223.7
1416098_at	581.7	472.8	574.9
1416099_at	65160.8	77148.5	83748.7
1416100_at	18287.2	16371.8	13904.6
1416101_a_at	10039.7	12886.1	10128.8
1416102_at	9656.1	11132	15833.2
1416103_at	4584.1	4831.1	9718
1416104_at	3836.3	4185	2547.2
1416105_at	7611.9	7752.5	9296.1
1416106_at	2329.6	3182.6	2289.2
1416107_at	170.8	956.1	307.3
1416108_a_at	21298.6	16034.8	12017.8
1416109_at	25373.5	18498.8	22234.1
1416110_at	2896.7	3519.4	4254.9
1416111_at	11283.5	15072.4	7318.9
1416112_at	19677.2	16995.2	15720.8
1416113_at	11223.4	9919.9	7191.1
1416114_at	464.8	939.5	857.5
1416115_at	1183.9	1739.3	1878.3
1416116_at	297.8	508.8	697.2
1416117_at	638.4	488.1	824.5
1416118_at	554.1	2119.4	1189.2
1416119_at	59971.7	57391	58103.7
1416120_at	333.5	1433.3	389.8
1416121_at	153.5	406.3	347.1
1416122_at	7136.7	7122.3	8952.9
1416123_at	572.3	504.1	753.7
1416124_at	214	176.5	226.6
1416125_at	3008.7	3456.9	1897.8
1416126_at	957.9	526.6	1075.9
1416127_a_at	9987.7	8737.3	9054.2
1416128_at	3185.5	3151.7	3392.1
1416129_at	79374.1	75643	80230.4
1416130_at	22114.8	22226.7	22474
1416131_s_at	3338.7	4197	3538
1416132_at	381.7	547.5	775
1416133_at	2098.9	3083.2	4368.3
1416134_at	321.9	191.8	226.8
1416135_at	3149.6	3203.1	3428.1
1416136_at	465.1	406	240.8
1416137_at	2369.4	2083.9	1739.8
1416138_at	10107.2	8681.5	7457
1416139_at	48.3	142.4	308.3
1416140_a_at	6137.3	5231.3	4456.5
1416141_a_at	110881	99850	118393
1416142_at	7607.4	6162.6	12060.5
1416143_at	15585.8	14284.3	16028.4
1416144_a_at	17302.6	19241.3	16163.7
1416145_at	12185.1	13749.7	15020.3
1416146_at	5565.1	6613.4	6310.6
1416147_at	1484.6	1493.1	1791.3
1416148_at	16822.7	12607	15098.6
1416149_at	142.1	64.2	12.6
1416150_a_at	19396.7	15520.5	10373.2
1416151_at	5896.2	4663	4761.7
1416152_a_at	4165.9	3855	3708.2
1416153_at	13316.2	14257.9	8903.6
1416154_at	224.6	224.8	236.4
1416155_at	2974.8	3691.6	3104.8
1416156_at	14073.3	13677.5	11862.8
1416157_at	260.7	470.6	819.2
1416158_at	522.7	492.4	855.2
1416159_at	1731.5	1715.3	2053.2
1416160_at	549	580.8	381.7
1416161_at	11344.6	18399.9	21532.2
1416162_at	876.3	1357.9	2459.9
1416163_at	3364.4	3642.6	3190.6
1416164_at	994.2	1608.6	1016.8
1416165_at	1686.6	2099.6	1899.1
1416166_a_at	3621.5	4602.9	5481.2
1416167_at	8474.9	8514.9	8308.7
1416168_at	8417.7	5089	6024.8
1416169_at	12.9	120.7	13.4
1416170_at	11871.7	11272.8	11912.8
1416171_at	2451.3	2883.7	3251.5
1416172_at	3396.8	3464.9	2927.4
1416173_at	1400.2	1193.7	1545.5
1416174_at	680.7	1063.2	1657.3
1416175_a_at	15445.6	16232.6	15192.7
1416176_at	10993.3	15395.5	13350.4
1416177_at	5534.3	8205.4	6852.7
1416178_a_at	29686	28834.2	29771.9
1416179_a_at	15069.5	12111.1	15047.4
1416180_a_at	2711.6	2943.8	2889.4
1416181_at	10309.6	10024.4	6691.8
1416182_at	1666.9	2078.8	1645.9
1416183_a_at	38214.9	33484.7	22262.1
1416184_s_at	5012.7	7135.6	4575.6
1416185_a_at	13125	11191.1	11079.7
1416186_at	2691.4	4740.3	4005.3
1416187_s_at	6631	10381.8	9227.5
1416188_at	1070.3	1467.1	2164.5
1416189_a_at	27427.7	20054.8	20546.9
1416190_a_at	1292.7	2094.1	1986.4
1416191_at	2285.5	2208.9	3179.3
1416192_at	1379.9	1318.3	1443.9
1416193_at	35.2	186.4	22.7
1416194_at	40290	38447.6	33816.7
1416195_at	5547.2	4970.9	6184.5
1416196_at	105.1	29.5	49.1
1416197_at	6514.5	8206.8	4292.8
1416198_at	3413.5	3007.9	3040.7
1416199_at	1962.1	1907.7	1249.4
1416200_at	35120.6	22731.9	27217.3
1416201_at	1083.3	1261.6	2735.4
1416202_at	10802.7	10899.3	10026
1416203_at	8625.2	8268.9	4839.5
1416204_at	1226.1	973.3	1935.1
1416205_at	1723.3	1349.7	1383.4
1416206_at	1159.8	993.8	1225
1416207_at	7078.3	5285	4652.5
1416208_at	4322.3	5142	4708.9
1416209_at	4811.7	6010.4	9295.3
1416210_at	6950.1	6746.4	8059.5
1416211_a_at	56.8	73	52.7
1416212_at	10729.9	13316.9	11145.3
1416213_x_at	6802.8	4980.5	4481.6
1416214_at	1859.6	3402	2603.6
1416215_at	1127.5	1468.5	967
1416216_at	2738.4	3368.6	3287.7
1416217_a_at	90761.4	90161.3	101106
1416218_x_at	454.8	2070.3	1898.5
1416219_at	81087.5	79301.3	82006
1416220_at	19062	19804.9	12787.9
1416221_at	1433.2	1409.7	814.1
1416222_at	7126.8	7836.2	7498.2
1416223_at	3091.8	2822.4	1953.7
1416224_at	756.9	1005	930.7
1416225_at	627.3	1056.9	674.2
1416226_at	4526.4	4258.2	3551.6
1416227_at	577.9	440.1	610.7
1416228_at	5711.9	6021.6	2768.2
1416229_at	5228.7	6458.7	7678.6
1416230_at	6415.3	7455.3	7358.1
1416231_at	685	627.6	631.4
1416232_at	224.9	28.8	4.9
1416233_at	36570.6	33325.7	29751.6
1416234_at	13664.7	12094.3	10879.2
1416235_at	2721.1	3143.2	3383.1
1416236_a_at	2890.4	2974.5	6669.5
1416237_at	664.1	619.7	1525.9
1416238_at	809.5	680.7	747
1416239_at	1000.8	1351.4	1118.2
1416240_at	41441.8	38308.2	22790.4
1416241_at	4864.6	5468.3	4960.1
1416242_at	865.2	1261.5	2142.3
1416243_a_at	41546.4	58846.9	40086.1
1416244_a_at	17822.4	20833.4	27236.5
1416245_at	7865.9	6810.4	4227.7
1416246_a_at	4317.7	13469.7	6767.5
1416247_at	8397.2	6359.9	4792.4
1416248_at	12446.4	11643	10525.5
1416249_at	2321.2	3334.5	3626.8
1416250_at	10314.9	13675.5	21436.9
1416251_at	3663	6427.3	4601.9
1416252_at	6740.9	6628.8	6680
1416253_at	1463.3	3176.9	1601.7
1416254_a_at	1777.6	1564.5	2370.9
1416255_at	959	1007	709.5
1416256_a_at	14896.2	18101.4	14923
1416257_at	9881.4	10527.3	9872.8
1416258_at	149.2	404.9	397.1
1416259_at	1065.3	1156	953
1416260_a_at	11258.1	10456.2	10343.2
1416261_at	2412.7	1642	1794.5
1416262_at	1172.2	1122.8	1066.8
1416263_at	746.6	1380.7	731.3
1416264_at	560.2	652.4	686.9
1416265_at	774.3	578.9	569.3
1416266_at	88.8	20.9	17.6
1416267_at	816.4	1051.9	1247.2
1416268_at	28892.2	23244.6	19063
1416269_at	26737.4	25497.4	19506
1416270_at	11263.3	9340.2	5757.3
1416271_at	6725.6	7285.4	6300
1416272_at	9596.3	9675.7	6827.7
1416273_at	4469.7	5059.6	4085.8
1416274_at	914.7	918.7	946.7
1416275_at	175.3	159.1	336.2
1416276_a_at	90701.7	88358.4	98100.6
1416277_a_at	98839.4	90142.7	89847.1
1416278_a_at	30232.8	24313.7	29253.9
1416279_at	7912	6560.9	5894.9
1416280_at	8208.7	10326.3	9241.3
1416281_at	5234.8	5450.8	2909.8
1416282_at	8135.8	8603.6	6370.8
1416283_at	3773.6	3451.7	2970.1
1416284_at	5379	4373.8	2726.3
1416285_at	9532.1	7722.7	6379.2
1416286_at	38.4	358.1	217.3
1416287_at	369.6	449.5	275.2
1416288_at	35602	25884.6	15775.6
1416289_at	2014.7	1886.1	1497.9
1416290_a_at	10315.4	17196.2	9349.1
1416291_at	7876.2	7270.9	4810.5
1416292_at	8497.2	5523.2	8420.1
1416293_at	309	266.5	183.8
1416294_at	3025.9	3474	3291
1416295_a_at	4329.7	14390.3	12491.6
1416296_at	1741.6	3093.7	3118.2
1416297_s_at	682.6	175	384.9
1416298_at	516.7	932.8	1063.8
1416299_at	29.9	410.9	363.5
1416300_a_at	55582.2	48322.8	58903.3
1416301_a_at	69.4	132.4	194
1416302_at	51.6	288.7	177
1416303_at	16285.7	16076.4	16893.7
1416304_at	3087.8	4410.1	4930.7
1416305_at	1480.7	1153.8	1063.2
1416306_at	331.2	962.9	1087.8
1416307_at	2718.8	3184.7	3093.6
1416308_at	4237.4	4562.6	4323.2
1416309_at	546.9	1834.3	818.1
1416310_at	36.7	158.5	138.9
1416311_s_at	2686.3	2453.1	1785.4
1416312_at	4232.3	4154.1	3588
1416313_at	828.5	651.2	511.4
1416314_at	308.1	60.2	74.6
1416315_at	5219.6	4228.9	5548.7
1416316_at	1151.7	861.4	812.3
1416317_a_at	1008.4	1414.5	1535.9
1416318_at	1995.6	2395.2	2165.1
1416319_at	6944.7	8394.3	12806.9
1416320_at	2589.2	2489.1	1534.7
1416321_s_at	746.9	1030.9	724
1416322_at	354.7	363.1	446.2
1416323_at	904.6	1378.1	1377.5
1416324_s_at	1202.3	1475.1	1466.8
1416325_at	46.3	5.5	123.5
1416326_at	51724.1	48611.8	33821.9
1416327_at	11428.7	9451.6	6201.9
1416328_a_at	19422.9	27768.8	14632.7
1416329_at	10034.2	13350.8	14121.5
1416330_at	30590.3	25348.1	31276.7
1416331_a_at	6784.3	4200.3	4723
1416332_at	2422.4	2858.4	2660.8
1416333_at	459.1	911.6	664
1416334_at	792.6	767.6	650.8
1416335_at	17661.2	14732.4	14427
1416336_s_at	2347.7	2809.5	1759.5
1416337_at	12273.2	13370.2	9991.6
1416338_at	2521.7	1941.8	1956.9
1416339_a_at	8468.2	6057.4	6465.7
1416340_a_at	9933.3	11055.3	12860.9
1416341_at	4530.5	4410.9	1883
1416342_at	48.3	186.8	44.3
1416343_a_at	6686.9	7948.4	12240.3
1416344_at	20570.4	19081.8	23188.5
1416345_at	1193.5	1712	1231.7
1416346_at	509.2	685.2	549.2
1416347_at	2696.9	2203.5	2116.2
1416348_at	445.8	590.7	397.1
1416349_at	2313.1	3577.1	2303
1416350_at	2498.6	2073.6	1447.1
1416351_at	5860	7053.3	7084.1
1416352_s_at	18770.1	14480.8	15486.2
1416353_at	7179.4	5271.6	6560
1416354_at	5549.1	8142.2	6333.4
1416355_at	56.3	119.1	58.4
1416356_at	1928.3	1606.9	1531.6
1416357_a_at	481.5	724.5	431.4
1416358_at	1066.1	1144.2	1163.3
1416359_at	4374.7	4938.4	6287.4
1416360_at	2580.4	2486.5	3279.5
1416361_a_at	157.8	48.8	142.1
1416362_a_at	19966.9	10882.8	7668.9
1416363_at	648.6	519.7	464.3
1416364_at	64384.4	65655	51182.8
1416365_at	39489.3	41220.2	25110.6
1416366_at	19518.2	21733.9	15162.3
1416367_at	4006.3	3905.5	2411.8
1416368_at	25874.8	17047.4	17476.3
1416369_at	2900	3222.6	4670.3
1416370_at	957.6	900.2	731.4
1416371_at	55.7	84.4	141.9
1416372_at	5032.7	4345	4342.6
1416373_at	4659.7	3501.5	3072.3
1416374_at	553.1	790.9	1050.7
1416375_at	615	563.8	762
1416376_at	2817.8	2467	2728.3
1416377_at	1059	1216.2	1146.4
1416378_at	1706.6	1698.1	1589.1
1416379_at	870.5	1518.2	1147.5
1416380_at	512.9	377.9	752.3
1416381_a_at	11589.9	11629.9	6359.2
1416382_at	78506.9	74316.6	88685.6
1416383_a_at	11413.8	7738	9803.4
1416384_a_at	15169.6	14642.8	14913.7
1416385_a_at	17342.9	19546	13636.4
1416386_a_at	4583.9	5407	4568.3
1416387_at	12666.6	8089.6	7360.3
1416388_at	942.2	1457.7	1179.1
1416389_a_at	2944.4	3675.2	2505.1
1416390_at	666	731.1	888.8
1416391_at	1114.3	1005.6	1168.4
1416392_a_at	49056.8	46613.1	47861.7
1416393_at	7343.9	9231.1	4409.5
1416394_at	15722.5	12951.7	14190.6
1416395_at	2619.2	2180.3	1331.5
1416396_at	387.9	349.9	574.6
1416397_at	729.7	1035.2	1088.6
1416398_at	359.2	441.7	512.1
1416399_a_at	11354.6	11334	8417.9
1416400_at	1746.8	1211	1157.6
1416401_at	17409.7	16330.2	12225.6
1416402_at	1421.9	1214.9	1093.3
1416403_at	773.8	672.2	580.5
1416404_s_at	73151.3	82684.6	68332.5
1416405_at	1519	1863.9	2060.3
1416406_at	4476.3	4431.7	4014.1
1416407_at	3239.4	4223.6	3416.4
1416408_at	9920.2	8876.2	9900.1
1416409_at	4114.6	4904.1	7211.6
1416410_at	5224.1	4493.5	3394.9
1416411_at	19674.3	15219.4	12369.9
1416412_at	788.9	906.6	1099.6
1416413_at	33.8	98.8	23.9
1416414_at	398.9	479	497.5
1416415_a_at	33795	40515.6	33241.8
1416416_x_at	32041.5	33341.7	43490.5
1416417_a_at	18025.2	16853.7	17102
1416418_at	4947.5	5067.7	3164.5
1416419_s_at	10064.4	10396.9	5896.7
1416420_a_at	103406	92958.5	91014.5
1416421_a_at	356.6	525.2	695.9
1416422_a_at	1168.2	1681.5	1537.3
1416423_x_at	603.9	1130	1152.7
1416424_at	11892.4	8985.6	8640.6
1416425_at	4568.4	3853.3	2824
1416426_at	9411	11074.9	14792.9
1416427_at	20835.3	32035.9	48559.1
1416428_at	3435.6	3532.6	3746.6
1416429_a_at	49960.2	37639	48339.6
1416430_at	38147.2	41578.8	55568.4
1416431_at	3756.4	4471	2989.1
1416432_at	1061	750.6	627.9
1416433_at	1364	1959.7	972.1
1416434_at	16.3	104.1	143
1416435_at	6916.6	5582.4	4450
1416436_a_at	1158.5	1167.1	918
1416437_a_at	436.7	356	343.5
1416438_at	13771.2	11091.5	12048.3
1416439_at	1706.2	1804	1168.8
1416440_at	19914.7	24229	29595.1
1416441_at	6191.6	5558	2722.7
1416442_at	26870.4	28431.7	34876.4
1416443_a_at	9458.5	9598.9	7520.2
1416444_at	143.2	153.3	89
1416445_at	5014.8	4119.4	4060.3
1416446_at	6009.7	7115.6	10021.1
1416447_at	10777.6	14486.6	16490.4
1416448_at	1987.5	1629.8	1219.5
1416449_x_at	2719.3	2326.9	3117.7
1416450_at	454.7	275.1	211.3
1416451_s_at	1582.9	1249.6	789
1416452_at	46101.4	46607.3	53071.8
1416453_x_at	47684.9	46596.9	59153.1
1416454_s_at	5747.8	6333.2	3757.6
1416455_a_at	3057.4	2153.5	4447.1
1416456_a_at	80386.7	72975.7	62002.8
1416457_at	4226.8	4921.4	3368.1
1416458_at	3510.8	3066.4	2550.1
1416459_at	1248.8	1267.4	858.9
1416460_at	271.3	51.5	36
1416461_at	17006	16692.7	16460
1416462_at	9380.6	12165.3	12665.5
1416463_at	451.2	573.7	572.9
1416464_at	1821.1	1560.5	1001.3
1416465_a_at	26912.5	27165.2	22744.9
1416466_at	27007.3	34142.5	36384.2
1416467_at	8148.6	11186.7	11518.4
1416468_at	72866.5	74208.3	85407.1
1416469_at	1523.4	1673.9	1470.6
1416470_a_at	15359	12941.4	13718.5
1416471_at	7593.6	6741.7	7620.7
1416472_at	5896.9	7181.6	6998.2
1416473_a_at	185.3	361.6	204.4
1416474_at	53.9	179.1	54.3
1416475_at	1554.2	2381.8	1869.1
1416476_a_at	13837.4	18425.3	18754
1416477_at	6024.7	7036.1	5880.6
1416478_a_at	36336.4	34346.4	30336.3
1416479_a_at	3921.1	2668.8	3205.1
1416480_a_at	24138.1	18967.5	13630.5
1416481_s_at	2869.4	2034.4	1836.3
1416482_at	54.2	273	448.9
1416483_at	1760.3	2198.1	3116.3
1416484_at	527.1	842.1	1797.6
1416485_at	10084.8	10667	9615.5
1416486_at	3026.7	3698.6	3226.3
1416487_a_at	953.4	766.8	983.9
1416488_at	5763.5	6457	6884.5
1416489_at	17407.7	17425.4	16914.1
1416490_at	666.5	492.5	573
1416491_at	745.3	488.1	707.4
1416492_at	238.7	281	86.2
1416493_at	17710.5	14253.1	15291.1
1416494_at	7953.6	8813	2836.2
1416495_s_at	6022.3	7718.1	2970.9
1416496_at	25354.3	22455.7	24574.2
1416497_at	2011.5	2543.4	2954.2
1416498_at	14309.8	11701.6	8682.8
1416499_a_at	5650.8	2477.2	6580
1416500_at	6093.2	6131.8	12084.9
1416501_at	1058.9	1453.4	1287.4
1416502_a_at	5555.8	4096.3	3524.4
1416503_at	2823.4	4406.6	5368.9
1416504_at	451.5	715.8	439.4
1416505_at	49891	44117.2	41222.5
1416506_at	30253	29959.5	16978.1
1416507_at	374.5	188.8	318.2
1416508_at	11548.1	9615.4	6490.9
1416509_at	5525.5	5726	7063.1
1416510_at	6168.8	5231.9	5476.2
1416511_a_at	4634.2	4092.4	3904.4
1416512_at	2923.5	3596.6	3298.1
1416513_at	5233.5	3497.7	4333.7
1416514_a_at	542.2	1012.2	1525.9
1416515_at	175.2	301.3	249.3
1416516_at	60	16.9	16
1416517_at	5230.3	3515.3	3372.3
1416518_at	16.9	15.3	138.4
1416519_at	106216	100355	79640.2
1416520_x_at	50784	48997.5	31021.1
1416521_at	9443.7	7975.8	5832.3
1416522_a_at	29610.3	21511.5	24783.9
1416523_at	41.1	30.9	18.3
1416524_at	9048.8	8514.1	6999.2
1416525_at	2311.7	3145.9	2670.9
1416526_a_at	18296.6	18121.8	11663.7
1416527_at	1275.7	1353.5	1725.9
1416528_at	16071.8	14831.2	18020.1
1416529_at	15061.6	23476.2	10614.2
1416530_a_at	23050.3	19295.2	16297.1
1416531_at	23085.1	14320.3	26780.3
1416532_at	7829.9	4673.2	4186.1
1416533_at	8410.1	6126.8	5254.7
1416534_at	5358.4	4353.1	3932.5
1416535_at	2799.6	3540.5	3036.8
1416536_at	1166.1	1444.5	1258.8
1416537_at	4689.1	3115.3	2098.5
1416538_at	684.5	673.5	828.2
1416539_at	438.8	754.6	561.7
1416540_at	6428.3	5590.2	4874.8
1416541_at	4302	2996.4	3523
1416542_at	3605.8	3295.4	2411.6
1416543_at	32379.9	27337.6	28834.9
1416544_at	857.8	2685.1	1106.1
1416545_at	2300.2	1751.7	1581.7
1416546_a_at	66154.2	60675.6	84786.6
1416547_at	14595.3	12722.6	8104.3
1416548_at	1203.9	1348.1	1461.3
1416549_at	694.5	901.8	999.8
1416550_at	481.8	843.4	636.8
1416551_at	8269.4	6204.6	5733.9
1416552_at	193.5	326.9	65.9
1416553_at	4416.9	3248.3	2774.2
1416554_at	35934.8	31625.5	25718.4
1416555_at	11035.2	8643.9	8974.4
1416556_at	20236.2	19080.7	17087.3
1416557_a_at	4696.5	4706.5	4227.4
1416558_at	54.1	574.2	467.1
1416559_at	1678.8	1443.4	1171.6
1416560_at	1358.4	456.3	437.7
1416561_at	10.7	68.8	4.9
1416562_at	56.8	146.6	182
1416563_at	5786.5	4633.7	4955.7
1416564_at	645	1109.8	907.1
1416565_at	40529.1	35020.6	27033.1
1416566_at	4659.8	4816.7	5039
1416567_s_at	28031	24704.8	11593.7
1416568_a_at	2897.2	2355	2430.2
1416569_at	5588	6801	4607.6
1416570_s_at	2653	2387	2534.1
1416571_at	271.4	399.5	368.2
1416572_at	719.2	596.6	438.4
1416573_at	511.5	583.9	596.1
1416574_at	2613.7	2644.3	2398.2
1416575_at	660.8	786.3	306.7
1416576_at	13651	11312.5	11434.7
1416577_a_at	38913.3	33871.5	24572.6
1416578_at	7010.1	4770.9	5317.3
1416579_a_at	16883.3	16747.9	14012.8
1416580_a_at	10302.1	9038.1	7965.4
1416581_at	3326.3	3554.4	2239.7
1416582_a_at	3751	3247.4	1396.2
1416583_at	1953.6	2168.3	1281.4
1416584_at	1363.9	1126	977.7
1416585_at	2536.3	2969	1996.9
1416586_at	421.2	357.8	353
1416587_a_at	1521.1	1312.6	913.9
1416588_at	573.5	549.4	452.4
1416589_at	36959.8	30237.7	30063.3
1416590_a_at	4734.2	4915.3	4253.3
1416591_at	5522	4682.2	4421.2
1416592_at	11310	10225.3	8772.7
1416593_at	4533.6	5872.1	6951.8
1416594_at	247.5	20.7	88.3
1416595_at	2099.5	2412.2	1642.3
1416596_at	5288.8	3694.8	4283.5
1416597_at	1127.2	1029.9	803.5
1416598_at	793.4	808	678.8
1416599_at	468	454.9	452.2
1416600_a_at	17381.8	11384.2	7372.3
1416601_a_at	2716.7	2099.4	2233.2
1416602_a_at	189.4	518.2	588.9
1416603_at	33071.2	31941.8	31116.3
1416604_at	20428	20401.7	14890.6
1416605_at	3598.3	3695.8	3293
1416606_s_at	8935.9	8996.2	6892.3
1416607_at	6675.8	6120.1	5082.9
1416608_a_at	10801.8	11975.4	12202.9
1416609_at	6222.7	6207	8446.7
1416610_a_at	4794.5	4056.4	3786.7
1416611_at	6732.6	4516	4885.7
1416612_at	692	662.1	834.2
1416613_at	133.3	304.5	236.4
1416614_at	3659.4	5241.6	6448.3
1416615_at	5435.1	3674.2	3582.3
1416616_s_at	4014.8	3032.1	2759.8
1416617_at	8550.9	7945.4	6986.2
1416618_at	1897.6	1340.1	1134.9
1416619_at	1127	1594.7	1613.1
1416620_at	3595	2630.4	2740.7
1416621_at	3627.6	3085.6	3656.3
1416622_at	1017.9	761	890.7
1416623_at	9810.8	5439.8	6306.9
1416624_a_at	116361	115244	126192
1416625_at	3002.4	3535.7	1389
1416626_at	13735.4	10427.2	17358.5
1416627_at	15604.8	11415.7	13865.4
1416628_at	7566.1	5586.6	6555.5
1416629_at	9077.6	8690.5	6086.9
1416630_at	2355.6	2928.5	1922.8
1416631_at	855.6	681.4	568.1
1416632_at	13477.7	7842.2	9895.4
1416633_a_at	11621.7	13906.1	13764.2
1416634_at	3501.8	4919.5	4450.1
1416635_at	7368.1	7750	10337.3
1416636_at	15836.4	20184.2	23584.4
1416637_at	10111.1	7655.6	6599.1
1416638_at	464.7	520	496.5
1416639_at	300.9	314.6	420.2
1416640_at	22.3	34.5	26.7
1416641_at	1384.2	2501.1	1523
1416642_a_at	130058	119761	137771
1416643_at	16.2	63.7	22.8
1416644_a_at	1087.5	931.7	887
1416645_a_at	1227	1431.9	290.5
1416646_at	476.5	292.6	266.1
1416647_at	5634	3685	4534.3
1416648_at	14735.2	9539.4	7745.5
1416649_at	8.6	18.6	59.1
1416650_at	10.3	55.5	104.7
1416651_at	1906.9	2136.6	1907.6
1416652_at	106.3	9.4	169
1416653_at	3418.6	4737.8	6768.3
1416654_at	722.5	1676.7	1144.1
1416655_at	12411.7	11328.1	14285.4
1416656_at	28783.7	24895.9	14879.9
1416657_at	7884.9	9079.4	6406.7
1416658_at	31	12.8	137.5
1416659_at	6393.6	6974.9	6091.8
1416660_at	2314.7	1889.5	1412.4
1416661_at	157.7	360.4	247.6
1416662_at	780.7	441.9	763.8
1416663_at	13571.6	12422.4	14147.6
1416664_at	1086.3	1641.1	1041.3
1416665_at	4693.2	3229.6	3928.9
1416666_at	20493.8	13210.9	11661.7
1416667_at	7886.3	7459.5	7105.9
1416668_at	3134	3329.9	3664.4
1416669_s_at	54802	55185	67330
1416670_at	364	141.1	380.4
1416671_a_at	1093.1	1204.2	1040
1416672_s_at	1732.5	1583	1532.9
1416673_at	600.6	566.2	580.4
1416674_at	1280.5	1618.3	1024.1
1416675_s_at	352.9	554.5	373.3
1416676_at	31	155.8	27.2
1416677_at	77.5	94.8	43.9
1416678_at	12941.3	9444.6	7017.9
1416679_at	55342	40334.9	57484.2
1416680_at	8378.8	7656.8	10294.2
1416681_at	543.7	542.5	1222.1
1416682_at	321.2	424.5	859.6
1416683_at	20115.1	15586.3	17248.6
1416684_at	6506.7	8287.6	6175.3
1416685_s_at	10848.6	9797.7	8549.6
1416686_at	175.1	292.3	148.6
1416687_at	413.5	542	265
1416688_at	186.3	264.6	75.2
1416689_at	13777	11065	7559.1
1416690_at	1621.7	1485.1	1368.2
1416691_at	586.3	759.3	636.2
1416692_at	2436.7	2026.8	2414.3
1416693_at	21.5	78.5	45.1
1416694_at	23.9	168.9	111.1
1416695_at	30876.3	21276.2	11505.3
1416696_at	4448.1	3678.3	2544.4
1416697_at	5637.2	4949.9	5676.4
1416698_a_at	4916.8	9014.4	3582
1416699_at	23503.4	20354.4	20375.3
1416700_at	2675	2684.5	4112.2
1416701_at	826.9	936.8	1567.4
1416702_at	283.6	306.4	338.4
1416703_at	5510.7	4670.7	5324.4
1416704_at	694.5	770.7	1185.8
1416705_at	1231.5	1392.3	1781.4
1416706_at	860.7	1155.8	1718.2
1416707_a_at	579.9	814.8	470.8
1416708_a_at	1117.4	936.1	701.9
1416709_a_at	4310.5	3262.3	2597.5
1416710_at	606.2	561.9	288.3
1416711_at	51.9	33.4	11.5
1416712_at	3698	3331.9	2572.6
1416713_at	34996.1	40275.3	13206.8
1416714_at	1674.7	3058.1	5205.7
1416715_at	834.5	853.9	633.7
1416716_at	941	646	769.4
1416717_at	100.4	118.9	100.8
1416718_at	2209.6	1303.2	1356
1416719_a_at	74014.8	70491.3	59434.6
1416720_at	1748.8	2950.6	3956.6
1416721_s_at	3227.3	4188.9	6477.9
1416722_at	2667.6	1877.7	2055.4
1416723_at	827	1097	1101.5
1416724_x_at	1166.3	1432.4	1346.8
1416725_at	202.6	19.5	45.8
1416726_s_at	14236.9	12887.2	8299.4
1416727_a_at	38530.8	47528.5	37089.1
1416728_at	14197	13386.1	13662.8
1416729_at	131.2	217.4	46.8
1416730_at	2497.7	2230.6	2715.7
1416731_at	2572	4055.3	5337.6
1416732_at	318.3	632.3	570.2
1416733_at	5171.3	4630.1	4755.3
1416734_at	130	51.7	200.4
1416735_at	10425.4	12698.8	13139.4
1416736_at	5070.1	4076	4283.6
1416737_at	2620.3	1808	1507
1416738_at	2567	2252.3	1760.3
1416739_a_at	169	67.7	243.7
1416740_at	456.9	602.9	342.6
1416741_at	64.8	31.3	27.4
1416742_at	5352.3	4871.2	3905.7
1416743_at	5071.5	4171.1	4733.1
1416744_at	79.1	101.7	157.4
1416745_x_at	512.7	421.7	530.6
1416746_at	5676.2	6276.5	5392.5
1416747_at	2932.1	3014.1	2863
1416748_a_at	646.4	759.7	737.5
1416749_at	6562.4	4196.8	3597.2
1416750_at	2391.8	2564.9	2649.3
1416751_a_at	2423.2	2667.9	2728.1
1416752_at	174.3	34.4	26.1
1416753_at	1622.8	1398.9	1060.8
1416754_at	81.6	69.3	58.5
1416755_at	20550.1	12654.7	17328.3
1416756_at	16726.2	12642.6	14564.1
1416757_at	30.4	261.8	237.8
1416758_at	1846.1	1923.4	1226.4
1416759_at	297	761.1	598
1416760_at	426.5	242.1	69
1416761_at	1291.1	730	1046
1416762_at	20046	20685.1	20146.7
1416763_at	3380.5	3130.4	2863.7
1416764_at	16954.9	15148.3	7637.4
1416765_s_at	8082.5	8852.2	5465.3
1416766_at	19611.4	15224.3	11935.6
1416767_a_at	16322.2	16078.9	12924.8
1416768_at	15456.7	15078.4	13883.4
1416769_s_at	18406.2	14305.2	8472.8
1416770_at	2196.8	2357.6	2074.9
1416771_at	6628.5	6247.2	4216.8
1416772_at	3260	3010.2	2646.4
1416773_at	1241.3	2444.9	3555.2
1416774_at	389.6	632.4	1390.6
1416775_at	639.9	850.5	764.4
1416776_at	337.2	21.8	38.9
1416777_at	67.2	206.8	109.2
1416778_at	6613.2	8422.1	8526.2
1416779_at	5977.8	9527.2	9870.9
1416780_at	3018.4	2676.1	2733
1416781_at	148.8	491.8	86.9
1416782_s_at	1100.5	1139.2	1195.1
1416783_at	62.8	200.4	33.8
1416784_at	21.4	8.4	15.7
1416785_at	433.2	251.5	334.7
1416786_at	745.1	814.4	1030.1
1416787_at	523.9	489.5	303.3
1416788_a_at	18633.7	14466.9	16450.2
1416789_at	16019.4	15714.6	16285.2
1416790_a_at	4695.3	5993.3	4115.9
1416791_a_at	3298	3658.1	2207.7
1416792_at	9485.8	10498.6	8252
1416793_at	9166.8	8590.6	7436.4
1416794_at	2237	2351	2185
1416795_at	2574.3	2038.1	1505
1416796_at	1824.2	2062.4	1968.8
1416797_at	59.1	200.8	353.1
1416798_a_at	29.1	42	71.1
1416799_at	1394.7	2380.5	2723.4
1416800_at	646.7	753.8	1341.2
1416801_at	315	267.1	257.5
1416802_a_at	317.7	2179.8	531.3
1416803_at	746.5	756.4	531.3
1416804_at	489.1	551.6	372.7
1416805_at	259.1	299.8	518.4
1416806_at	426.3	197.2	584.6
1416807_at	21117.5	30346.9	48133.8
1416808_at	400.8	972	690.9
1416809_at	69.8	170	181.6
1416810_at	4424.6	3854.3	2646.3
1416811_s_at	1787.9	2329.7	1777.5
1416812_at	1533.6	2349.4	1482.7
1416813_at	457.6	597	406.1
1416814_at	607.1	864.2	613.4
1416815_s_at	10840.2	9145.5	9043.5
1416816_at	5120	5499.5	8849.7
1416817_at	425.6	434.1	479.9
1416818_at	1538.6	1557.4	2090.8
1416819_at	15711.4	12752.7	11704.3
1416820_at	98.3	257.4	112.1
1416821_at	590.6	575.3	524.9
1416822_at	361.6	38.9	325.4
1416823_a_at	1410.7	1365.3	1803.9
1416824_at	1973.5	2481.1	1952.2
1416825_at	808.3	597	500.7
1416826_a_at	3146.5	3072.2	1648.7
1416827_at	1282.7	1298.4	1113.6
1416828_at	6.3	7.3	10.1
1416829_at	46460.2	39232.4	37759.8
1416830_at	13181.3	11724.1	11382.9
1416831_at	2956.8	2673.7	2108.5
1416832_at	26799.3	21718.4	25191
1416833_at	184.1	70	150.3
1416834_x_at	11394.3	8927.5	4311.8
1416835_s_at	4363.8	3917.7	6049.8
1416836_at	16287	13371.9	16665.8
1416837_at	3356.6	3238.4	2196
1416838_at	5922.7	5110.2	5432.7
1416839_at	292.8	129.3	208.9
1416840_at	67719.9	65393.5	55041.2
1416841_at	1983.6	2232	2433.7
1416842_at	1096.8	894.9	746.7
1416843_at	1385.6	1253.9	1098.1
1416844_at	6094.6	4410.1	3287.1
1416845_at	1159.8	1336.1	632.8
1416846_a_at	1259.3	515.7	610.1
1416847_s_at	102.6	90.5	64.1
1416848_at	3442.2	3844.5	2378.7
1416849_at	4981.8	4659.6	3563
1416850_s_at	13044.4	11661.3	8306.4
1416851_at	102	487.2	464
1416852_a_at	3127.1	2420.6	2134.2
1416853_at	1536.4	1308.6	869.2
1416854_at	106931	98938.9	105916
1416855_at	642.1	1821.5	1476.5
1416856_at	17091.9	15724.9	16548.1
1416857_at	13811.3	10963.2	6071.1
1416858_a_at	2356.2	3203.7	2609.3
1416859_at	734.9	1044.9	1080.3
1416860_s_at	3854.3	4442.7	4590.1
1416861_at	2803.1	3148.8	3333.5
1416862_at	820.1	1317.5	1850.5
1416863_at	579.3	657.7	257.4
1416864_at	1477.9	2354.9	1632.3
1416865_at	547.2	589.1	568.4
1416866_at	1570.2	1494.1	1644.5
1416867_at	512	631	760
1416868_at	732.7	1414.3	801.8
1416869_x_at	410	617.8	808.2
1416870_at	1236.4	1418.8	1360.5
1416871_at	1353.7	1723.6	1933.1
1416872_at	644.8	710.7	607
1416873_a_at	2180.8	2605.5	1821
1416874_a_at	1189	902.5	1273.7
1416875_at	859.4	2279.9	1269.6
1416876_at	482.3	467.3	670
1416877_a_at	10491.6	7732.2	8754.1
1416878_at	594.5	642.5	419.6
1416879_at	29.4	136.4	244.7
1416880_at	45756.2	36071.4	36240.8
1416881_at	8074.4	10895.4	10064.3
1416882_at	4331	5171.2	4927.9
1416883_at	13139	11487.4	10181.1
1416884_at	7950.8	13894.1	9868.5
1416885_at	2422	1839.1	1925.3
1416886_at	174.9	237.4	134.1
1416887_at	86.8	50	230.1
1416888_at	918.8	1429.4	1456.4
1416889_at	49.4	32.7	86.3
1416890_at	2940.8	2521.1	1794.5
1416891_at	3431.6	3445.8	4189.1
1416892_s_at	13821	16939.5	10388.6
1416893_at	1291.1	2748.4	2053.5
1416894_at	5012.1	3775.6	4332.8
1416895_at	5929.4	4866.5	3988.1
1416896_at	4563.5	3399.9	5321.2
1416897_at	2392.3	2078.2	2721.5
1416898_a_at	1864.2	1475.5	1489.4
1416899_at	258	756.1	160.9
1416900_s_at	40.2	52.1	33.3
1416901_at	145001	128241	133455
1416902_a_at	21856.4	19685.2	16413.1
1416903_at	11411.8	8623.8	8770.9
1416904_at	20924.9	20161	27020.9
1416905_at	59.3	37.9	49
1416906_at	15674.8	14668.5	11794.9
1416907_at	1380.2	1519.6	3198.9
1416908_s_at	4974	5255.8	4782.1
1416909_at	4739.9	4041.2	2351.6
1416910_at	6647.4	7021.4	3967.6
1416911_a_at	3287.2	4199.8	4760.6
1416912_at	4659.3	5324.5	7417
1416913_at	163.4	120.7	220.4
1416914_s_at	5714.4	5112.2	4450.9
1416915_at	2458.7	3561.7	3655.2
1416916_at	14538.3	10485.8	10738.7
1416917_at	2575.7	3469.3	3000.6
1416918_at	2900.3	1583	2156.4
1416919_a_at	784.1	898.4	734.2
1416920_at	2617.3	1886.1	1816.2
1416921_x_at	50352.4	40216.3	48015.5
1416922_a_at	11276.2	19292	16664.2
1416923_a_at	5857.3	9207.7	9295.3
1416924_at	16067	15621.5	12821
1416925_at	2076.1	3010.2	2539.5
1416926_at	7828.4	11823.5	16232.1
1416927_at	449.8	778.1	1383.7
1416928_at	2097.1	2419	2319.4
1416929_at	246.1	296	641.2
1416930_at	1822.3	1895	1721.8
1416931_at	1538.3	1564.6	1402.2
1416932_at	2226.7	1984.2	1841.1
1416933_at	24439.8	17120.9	15453.4
1416934_at	1168.6	1976.8	1924.2
1416935_at	615.5	1289.1	1254.7
1416936_at	59.2	70	217.6
1416937_at	49195.9	40590.9	48657.9
1416938_at	8625.8	8184.1	2176.2
1416939_at	4888.3	4409.4	3493.4
1416940_at	2711.5	2213.7	2590.3
1416941_s_at	53775.6	49267.7	44515.6
1416942_at	1076.8	1400.9	1692.2
1416943_at	10380.8	12010.5	8772.9
1416944_a_at	1149.1	1561.9	2033.3
1416945_at	3190.4	2586.6	1786.2
1416946_a_at	14760.9	13400.4	8862.3
1416947_s_at	15812.8	12515.8	12302.1
1416948_at	8256.4	7173.5	6060.7
1416949_s_at	12261.2	9688.8	10393.4
1416950_at	1990.6	3335	2543.7
1416951_a_at	10322.9	11048	9226.1
1416952_at	8976.2	10051.4	7987.8
1416953_at	2775.5	2250.9	1715
1416954_at	11902.9	7837	8396.6
1416955_at	3120.7	2767.4	3060.2
1416956_at	191.3	862.9	397
1416957_at	283.1	883.8	815.7
1416958_at	4828.7	5840.4	5288.3
1416959_at	36.8	26.9	180.9
1416960_at	3066	2484.6	2130.2
1416961_at	661.5	766.8	741.4
1416962_at	763.2	893.5	648.1
1416963_at	3174.7	2979.4	2920.8
1416964_at	1403.4	1104.4	1576
1416965_at	353.4	72.4	193.5
1416966_at	139.7	204.3	315.7
1416967_at	3984.8	3666.4	4363.9
1416968_a_at	5024.5	5047.3	5879.2
1416969_at	33.5	365	99.5
1416970_a_at	62361.4	58031.8	45124.2
1416971_at	23932	19149.1	18142.7
1416972_at	8430.5	8809.6	8316.4
1416973_at	12189.7	14296.3	12905.3
1416974_at	1050.2	1331.4	1849.3
1416975_at	489.9	430.4	652.1
1416976_at	1053.5	1961.1	1710.3
1416977_at	358.1	199.1	446.8
1416978_at	8083.9	7434	7409.3
1416979_at	20331.4	18126.4	13500.5
1416980_at	400.9	203.6	277.4
1416981_at	2788.3	2832.1	3733
1416982_at	2331.4	2854.6	4258.9
1416983_s_at	2828.2	3618.7	4523.3
1416984_at	4143.8	3299.2	3220.4
1416985_at	5096.2	6939.1	4563.3
1416986_a_at	471.4	542.2	1093.1
1416987_at	234.2	280.2	250.4
1416988_at	1683.1	1968.4	1595.2
1416989_at	5907.7	4054.5	4061.3
1416990_at	7630.4	5295.8	3778.3
1416991_at	849.7	949.9	1506.3
1416992_at	828.5	910.7	766.3
1416993_at	4707.8	3294.2	2792.6
1416994_at	761.3	706.5	1037.5
1416995_at	1655.8	1030.2	896.9
1416996_at	4126.2	3432.4	3421.4
1416997_a_at	1150.6	768.7	824.6
1416998_at	1692.4	2010.2	2673.7
1416999_at	4013.8	3023.6	3322.2
1417000_at	840.1	1104.2	1061.3
1417001_a_at	23814.4	14259.4	33070.7
1417002_at	5660.4	6221.3	4697
1417003_at	526.8	228.9	147.5
1417004_at	4052.3	3867.8	3648.1
1417005_at	501.9	591.3	671.4
1417006_at	2713	2337.6	1374.4
1417007_a_at	8237.2	10335.9	13818.7
1417008_at	3154.8	2828.3	3541
1417009_at	2039	2083.2	1708.8
1417010_at	2730.9	4259	3842
1417011_at	488.2	496.9	711.6
1417012_at	394.2	611.3	359.1
1417013_at	12670.8	6660.1	2992.3
1417014_at	3307.3	1776	1190.9
1417015_at	376.5	423	641.1
1417016_at	2353.3	2120.9	1329.1
1417017_at	30	54.4	24.4
1417018_at	7001.2	3855.5	4452.9
1417019_a_at	175.6	1382.5	291.6
1417020_at	32.5	44.5	23.8
1417021_a_at	185.1	19.5	153.6
1417022_at	155	402.7	299.9
1417023_a_at	2776.4	4284.9	2915.4
1417024_at	2204.5	2147.5	2190.9
1417025_at	2702.7	2622.4	2447.6
1417026_at	4905.1	4603.8	3106.1
1417027_at	1802.8	2176.6	3863.2
1417028_a_at	2019.6	2297.7	3350.7
1417029_a_at	97.3	211.7	479
1417030_at	254.3	493.6	718.8
1417031_at	159.1	276.9	263.7
1417032_at	3286	2601.4	1728.2
1417033_at	589.4	621	546.7
1417034_at	4205.8	2775.4	1496.7
1417035_at	1238.1	1003.3	630.6
1417036_at	14.6	101.9	65.9
1417037_at	1373.3	1462.2	1259.9
1417038_at	3818.6	5452.6	5126.1
1417039_a_at	6134.5	5632.3	5164.1
1417040_a_at	1131.5	1808.3	992.2
1417041_at	9017.1	10175.3	9678.3
1417042_at	960.7	966.3	549.4
1417043_at	168.7	277.6	182.6
1417044_at	2970.9	2503.9	1909
1417045_at	214.2	478.8	361.3
1417046_at	3002.8	2957.7	2653.4
1417047_at	336.8	83.1	167.7
1417048_at	77.5	153.1	143
1417049_at	413.4	16	49.5
1417050_at	541.3	311.9	126.7
1417051_at	6.3	253.5	27.5
1417052_at	16226.4	14330.4	9742.4
1417053_at	5927.9	4876.8	2648.4
1417054_a_at	8191.8	11474.6	6416.5
1417055_at	4792.7	6448.6	4639.4
1417056_at	45560.7	39106.7	43027.9
1417057_a_at	75253.3	74569.6	76170.9
1417058_a_at	10548.1	7636.2	12939.7
1417059_at	8572.1	7429.2	14770
1417060_at	4638.4	5034.2	4461.1
1417061_at	305.9	175.1	525.6
1417062_at	2736.2	2932.4	4039.3
1417063_at	2468.5	2368.1	3256.1
1417064_at	2998	2816.5	3497.3
1417065_at	47013.4	57600.2	57671.4
1417066_at	1015	1101.6	1309.1
1417067_s_at	526.2	463.9	501.3
1417068_a_at	18211.1	14752	11050
1417069_a_at	551.4	807.9	2347.1
1417070_at	5677.3	5452.7	6656.2
1417071_s_at	12909.3	8724.8	12588.2
1417072_at	20.6	38.6	44.2
1417073_a_at	2748.1	4239.5	4384.6
1417074_at	35.4	17.4	143.8
1417075_at	3211.4	3477.4	3063.2
1417076_at	12.4	30.3	57.2
1417077_at	1790	2017.9	2465.2
1417078_at	53.9	168.8	116.8
1417079_s_at	602.3	525.6	681.1
1417080_a_at	1103.3	926.8	1321
1417081_a_at	15525.4	14674.8	14152.9
1417082_at	9481.8	13604.8	12747.7
1417083_at	25005.1	24580.4	16909.5
1417084_at	2751.7	3506.4	4175
1417085_at	19	12.3	23.6
1417086_at	2529	2610.4	3116.8
1417087_at	7205.3	8959.9	6961.7
1417088_at	890	885	829.9
1417089_a_at	4924.5	4251.7	3907.5
1417090_at	928	1340.1	914.5
1417091_at	1915.4	2615.1	3121.8
1417092_at	156.5	134.7	21.2
1417093_a_at	907.4	1793	813.5
1417094_at	80202.4	68938.5	68330.9
1417095_a_at	826.3	1841.6	1150.4
1417096_at	1111.6	908.1	1025.2
1417097_at	919.6	832.4	366.9
1417098_s_at	1963	1152	1094.9
1417099_at	3940.3	2014.6	3291.8
1417100_at	4054.2	3417.9	2997.9
1417101_at	2196.9	2899	1483.5
1417102_a_at	14883	13206.9	14558.7
1417103_at	12084.7	7888	7311.8
1417104_at	4349.6	6800.5	5642.2
1417105_at	11904.6	9859.5	8935
1417106_at	2784.1	2686.1	2002.5
1417107_at	1620.8	1187	1117.1
1417108_at	4101.7	3021.9	2443.6
1417109_at	6673.1	5111	3422.1
1417110_at	5933.5	5510.8	6812
1417111_at	6466.8	6742.4	10285.4
1417112_at	5329.5	4045.3	3653.5
1417113_at	2541.7	2867.3	3148.5
1417114_at	591.3	1023	1021.6
1417115_at	781.7	673.3	862.2
1417116_at	2948.5	2079.3	1897.8
1417117_at	326.8	356.7	272.6
1417118_a_at	2575.1	2241.7	1689.7
1417119_at	1459.5	1464.2	1535.3
1417120_at	668.9	761.6	426.8
1417121_at	139.7	83.5	9.1
1417122_at	367.3	492.4	649.3
1417123_at	460.2	226.6	534.5
1417124_at	67363.5	64345.4	51663.6
1417125_at	6101.7	6036.2	4862.2
1417126_a_at	17964.6	23713.1	24858.2
1417127_at	263.9	285.8	518.4
1417128_at	601.1	757.2	614.2
1417129_a_at	148.9	111.8	236
1417130_s_at	1910.8	1682.4	3197.2
1417131_at	1207.1	1443.7	1898.8
1417132_at	1681.9	1927.8	1406.1
1417133_at	8927.4	8245.9	5559.1
1417134_at	1706	2465.4	2654.7
1417135_at	2757.6	2534	2912.6
1417136_s_at	1483.7	1267.1	2148
1417137_at	14.1	34.4	18
1417138_s_at	17097.1	12023.6	10654.5
1417139_at	299.9	829.7	600.6
1417140_a_at	5294.3	5792.6	5681.3
1417141_at	2253.5	4222.4	2161.2
1417142_at	976.4	1243.3	1620.1
1417143_at	242.2	323.8	249.2
1417144_at	1842.1	2114.8	1708.8
1417145_at	1447.6	1090.8	1573.9
1417146_at	2415.2	2569	2327.9
1417147_at	4950.4	3040.7	2390.2
1417148_at	24.1	39.6	41.4
1417149_at	12174.1	7101.3	5769.5
1417150_at	955.6	898.7	884.9
1417151_a_at	38.6	77.1	193
1417152_at	1323.1	1148.3	1101.1
1417153_at	301.7	342.8	222.8
1417154_at	1078.1	936.9	622.7
1417155_at	183.2	535	257.1
1417156_at	43053.9	39675.7	30891
1417157_at	6187.7	6898.7	4945.5
1417158_at	1026.3	1148.6	1386.9
1417159_at	417.4	288.3	631.4
1417160_s_at	70.9	353.2	41.7
1417161_at	9024.8	7608.9	10412.8
1417162_at	16112	15255	13374.2
1417163_at	504	487.6	658.7
1417164_at	1670.9	2615.2	2562.6
1417165_at	2776.7	3332.1	4210.6
1417166_at	663.6	1025	1304.2
1417167_at	2605.4	1710.7	1677.4
1417168_a_at	624.1	661.6	406
1417169_at	1090	1360.8	789.4
1417170_at	2036.7	3727	2832.8
1417171_at	518.5	4268.8	1283.1
1417172_at	1156.2	2493.1	1027.9
1417173_at	1588	1657.4	1332.2
1417174_at	914.6	1157.2	816.6
1417175_at	2163.5	2008.9	2247.1
1417176_at	8598.1	6743.8	4963.6
1417177_at	10915.1	7045.9	8362.6
1417178_at	5438.4	4919.4	5052.3
1417179_at	855.3	820.2	691.7
1417180_at	2006.8	2093.1	1629.4
1417181_a_at	1145.2	1281.2	1543.3
1417182_at	2547.4	2159.9	3142.7
1417183_at	2586.6	3470.8	4783
1417184_s_at	108215	94377.4	108998
1417185_at	32365.9	34987.2	27713.2
1417186_at	9047.8	8674.9	9838.7
1417187_at	100.6	22.5	22
1417188_s_at	282.3	339.4	618.1
1417189_at	11237.1	12084.4	7197.2
1417190_at	2731	2452.5	2670.5
1417191_at	41864.3	37006.7	43521.6
1417192_at	662.9	1342.5	1390.9
1417193_at	10845.7	9536.1	8227.5
1417194_at	336.6	178.4	270.8
1417195_at	1073.4	1094.6	1435.2
1417196_s_at	2720.1	2719.8	2744.1
1417197_at	482.2	515.8	653.6
1417198_at	136.2	120.7	266.3
1417199_at	2562.2	2321.1	2739
1417200_at	2393.3	2658.7	2204.8
1417201_at	1147.9	1206.8	1114.7
1417202_s_at	1682.4	2726.4	3468.2
1417203_at	911.1	997.5	956.2
1417204_at	21403.7	22119.9	21604
1417205_at	2662.7	1908.4	2066.2
1417206_at	4443.4	3059.5	3486.4
1417207_at	1092.3	1131.9	1242.3
1417208_at	1491.3	955.7	1641.5
1417209_at	8137.7	6552	6968.3
1417210_at	1604.9	1141.2	1155.4
1417211_a_at	4160	4578.8	3722.5
1417212_at	1306.8	1464.3	994.4
1417213_a_at	1151	1043.6	1440.3
1417214_at	5292	5858.6	7228.3
1417215_at	912	1141.8	1669.8
1417216_at	1626.8	1374.3	1511.2
1417217_at	221.2	287.9	305.4
1417218_at	241.6	141.2	31.7
1417219_s_at	15998.9	25428.3	17073.8
1417220_at	12374.3	7911.6	7339.3
1417221_at	36.1	100.1	148.2
1417222_a_at	4976.5	7194.3	9031.3
1417223_at	3083	2154.6	2049.8
1417224_a_at	870.2	800.7	633.5
1417225_at	5242.5	6970.5	8196.6
1417226_at	3460	3100.9	1540.5
1417227_at	7880.8	6563.3	5679.2
1417228_at	2796.2	3081	2251.9
1417229_at	2086.1	1587	3001
1417230_at	125.5	356.3	191.5
1417231_at	243.4	505.8	410.4
1417232_at	351.2	181.6	378.4
1417233_at	5032.4	5035.7	3967.2
1417234_at	643.3	387.1	839.7
1417235_at	980.1	1196.1	859.1
1417236_at	404.6	523.2	291
1417237_at	1264.4	865.2	962.6
1417238_at	2978	3061.9	1868.3
1417239_at	2265.5	4118.4	3470.6
1417240_at	4896	4689.4	4081.8
1417241_at	2521.4	2472.8	2566.9
1417242_at	15873.8	15098.9	12065
1417243_at	2876.6	3702.7	2785.2
1417244_a_at	1004.4	1050	1130.5
1417245_at	1410	1702.1	1526.4
1417246_at	301.7	321.9	305.5
1417247_at	1245.3	1290.2	1471.7
1417248_at	3175.4	2816.6	4009.1
1417249_at	93	212.7	83.3
1417250_at	4009.6	4077.5	5079.9
1417251_at	1168	1539.1	1425.2
1417252_at	3555.1	3606.5	3173.4
1417253_at	2280.5	3408.8	4003.1
1417254_at	1070.3	1281.3	1655
1417255_at	6280	5619.1	4257.5
1417256_at	382.9	497.8	238
1417257_at	90.8	351.1	383
1417258_at	30000.6	29006.4	28194.3
1417259_a_at	6449.6	5725.6	5720.7
1417260_at	6316.4	6451.6	4303
1417261_at	155.2	480.9	777.6
1417262_at	22843.5	31210.6	29955.3
1417263_at	1456.1	2979.6	5229.3
1417264_at	1739.2	1696.8	2161.8
1417265_s_at	739.8	905.9	1037
1417266_at	18227.7	20147.4	18146.6
1417267_s_at	1118.4	1322.8	877.3
1417268_at	14804.4	19056.9	19967.2
1417269_at	7282.7	8425.5	6852.9
1417270_at	243	174.1	189.4
1417271_a_at	4220.3	3882.3	2203.2
1417272_at	1029	1003.7	1248
1417273_at	4434.3	7112.3	5467.4
1417274_at	6523.6	4993.6	4913.9
1417275_at	10482.1	7028.1	11617.3
1417276_at	18.4	19.6	9.4
1417277_at	1014.8	1205.4	1397.8
1417278_a_at	3399.2	2370.5	3535.7
1417279_at	2140.5	2342.2	4011.4
1417280_at	24.9	163.8	20
1417281_a_at	102.3	417.7	38.8
1417282_at	344	262	411.8
1417283_at	2422.1	1841.9	1759.1
1417284_at	1637.1	1719.9	1671.6
1417285_a_at	5260.3	6159.3	3665.3
1417286_at	2522.5	2207.8	1962.7
1417287_at	14785.4	10757.6	8873
1417288_at	2845.3	6375.6	5571.4
1417289_at	621.7	1390.8	1839.1
1417290_at	72094	38232.1	72695.4
1417291_at	7021.1	7806.9	8186.4
1417292_at	1811.4	4091.5	2455.2
1417293_at	2174.5	2044.7	1760.4
1417294_at	6837.2	5675.7	5764.3
1417295_at	2684.4	2647.3	2542
1417296_at	3100.3	4355	6464.9
1417297_at	3653.8	2031	2787.9
1417298_at	1400.2	1777.7	1271.1
1417299_at	428.8	831.9	507.3
1417300_at	1029.1	798.1	1039.1
1417301_at	2052.2	2824.4	3080.9
1417302_at	71.7	175.6	213.3
1417303_at	3168.8	2142.6	2424.2
1417304_at	516.7	500.8	191.3
1417305_at	262.8	319.7	85.6
1417306_at	965.5	1581.8	1524.1
1417307_at	292.1	479.5	684.3
1417308_at	23355.9	15618.3	14747.5
1417309_at	4036	2556.1	2719.7
1417310_at	1470.9	1436.6	1598.7
1417311_at	36721.2	40605	41443.5
1417312_at	190.8	230.4	205
1417313_at	3412.8	3098.3	2807.8
1417314_at	1279	760	828.9
1417315_at	2592.3	2704.5	2379.2
1417316_at	3801.6	3839.6	2768.2
1417317_s_at	63766.1	77135.2	72533.3
1417318_at	7.1	34.5	146.9
1417319_at	827.5	960.3	1125
1417320_at	7795	7490.8	5245.9
1417321_at	1633.9	2126.1	1730.1
1417322_at	2057.1	2214.8	2236.9
1417323_at	70.5	500.2	465.3
1417324_at	2788.2	1958	1918.7
1417325_at	240.5	134.9	79.3
1417326_a_at	6240.8	6187.7	3994.7
1417327_at	4602	10292.2	18459.2
1417328_at	1859.9	1640.5	3057.2
1417329_at	8200.3	10787.9	9926.6
1417330_at	380.6	405.8	532
1417331_a_at	1021.6	2065.8	879.6
1417332_at	797.6	1020.7	647.1
1417333_at	20.7	78.6	32.4
1417334_at	644.6	569.5	456.2
1417335_at	1480.4	1329.8	1054.1
1417336_a_at	1307.1	340.8	1101.3
1417337_at	113.7	109.9	5.5
1417338_at	70	142	111.3
1417339_a_at	85904	77637.7	67803.3
1417340_at	2392.9	3004	1209.5
1417341_a_at	774.4	2122.5	2099.8
1417342_at	515.7	667.5	1273.4
1417343_at	89	193.1	19.6
1417344_at	9388.7	12115	5818.7
1417345_at	16.6	208.6	331.1
1417346_at	1542.7	4858.8	2218.8
1417347_at	162.9	151	195.9
1417348_at	4539.3	3931.3	2273.5
1417349_at	3834.1	3975.1	3914
1417350_at	206.4	406.3	534.1
1417351_a_at	4362.2	4068.4	2952.6
1417352_s_at	1516.3	2605.6	2148.3
1417353_x_at	2249.1	2575.4	1877.5
1417354_at	6169.9	4542.3	4548.9
1417355_at	435.8	330.8	588.4
1417356_at	16.6	7.3	11.9
1417357_at	2611.6	2218.5	2717.1
1417358_s_at	362.2	196.4	122.9
1417359_at	732	570.5	815
1417360_at	617.3	449.7	392.4
1417361_at	1374.8	1373.9	1440.3
1417362_at	41.9	47.5	39.6
1417363_at	447.9	452.5	427.9
1417364_at	53154.4	45205	59606
1417365_a_at	29411.3	25815.2	30076.6
1417366_s_at	34470.1	30263	30162.2
1417367_at	28233.9	32783.7	28435.6
1417368_s_at	30929.2	27094.4	22298.6
1417369_at	14533.2	10115.7	9917.1
1417370_at	182	93.4	204.3
1417371_at	4471.6	4860.4	6833.9
1417372_a_at	4286	6625.5	6238.5
1417373_a_at	47184.1	37897.4	34266.7
1417374_at	22926.4	17618.5	13497.3
1417375_at	809	236.7	72.5
1417376_a_at	10176.3	8268.2	7451
1417377_at	8760.4	8002.6	7830.1
1417378_at	16669.9	13773	12318
1417379_at	68182.9	63574.3	87387.2
1417380_at	54544	54581.5	55863.5
1417381_at	3345.6	3642.7	4735.1
1417382_at	2356.3	2122.5	3017.2
1417383_at	645.8	490.7	958.8
1417384_at	1913	2379.9	2627
1417385_at	3648.2	2938.1	3320.4
1417386_at	2790.4	2879.5	2944.2
1417387_at	3548.2	3994.5	1769.5
1417388_at	10075.2	9845.5	5560.1
1417389_at	705.6	671.7	702
1417390_at	4008.9	3465.6	3729.5
1417391_a_at	384.2	4677.2	1186.7
1417392_a_at	1329.4	1168.7	1503.1
1417393_a_at	2596.9	1966.8	1401.6
1417394_at	27223.4	22755.1	24073.6
1417395_at	12207.3	7249	8035.3
1417396_at	129.5	171.3	35.9
1417397_at	3552	3040	2299.6
1417398_at	1485.5	3101.9	2242.7
1417399_at	24600.1	24000.6	17542
1417400_at	17034	16616.3	20988.5
1417401_at	745.1	1130.3	2649.4
1417402_at	3474.8	4170.5	3131.4
1417403_at	15.2	285.4	104.6
1417404_at	415.4	344.9	412.1
1417405_at	6579.4	6457	5739
1417406_at	38694.6	27532.3	23560.5
1417407_at	1881.4	2527.9	2198.3
1417408_at	15519.6	22386.2	9669.5
1417409_at	52907.1	60292.2	78000.5
1417410_s_at	13539.6	12567.6	11017.3
1417411_at	24.1	29.5	145.5
1417412_at	843.3	550.7	727.8
1417413_at	376	265.7	138.4
1417414_at	200.6	609.7	781.6
1417415_at	230.8	147	143.8
1417416_at	93.5	71.9	56.3
1417417_a_at	36059	32602.2	30990.2
1417418_s_at	31332.3	28398.1	24544.8
1417419_at	7805.4	8801.8	9734
1417420_at	17876.7	21451.4	22656.1
1417421_at	8049.3	8605.2	4284.1
1417422_at	7635.7	4368.4	3289.5
1417423_at	8612.5	6442.6	6171.9
1417424_at	1478.4	1654.9	1372.9
1417425_at	1933	1581.7	1072.8
1417426_at	12065.7	30080.3	35646
1417427_at	4693.9	5456.2	3333.2
1417428_at	294.5	424.3	506.1
1417429_at	2397.4	4204	4820.7
1417430_at	1970.5	4636.1	1344.8
1417431_a_at	2078.4	1860.9	1700.8
1417432_a_at	8771.1	11729.1	10970.4
1417433_at	9506.5	6827	6399.8
1417434_at	5896.2	5602.9	7033.7
1417435_at	2278.8	2236.4	3244.8
1417436_at	77.2	18.5	160
1417437_at	2555.1	2871.9	1339.1
1417438_at	1314.5	1715.4	2040.6
1417439_at	354.5	315.9	75
1417440_at	5606.4	7034.8	3814
1417441_at	4016.8	3515.9	2271.8
1417442_a_at	1523.2	1559.4	2016.8
1417443_at	318.3	526.5	353.4
1417444_at	1238.6	1573	1806.2
1417445_at	140.8	130.3	211.4
1417446_at	2959.2	2328.6	2062.2
1417447_at	79.4	370.2	247.4
1417448_at	906.6	847.9	945.7
1417449_at	2669.8	2196.9	2256.2
1417450_a_at	175.3	472.1	179
1417451_a_at	85606.9	81031	55557.7
1417452_a_at	76818.6	64543.6	69146.5
1417453_at	533	636.8	1340.1
1417454_at	2403.7	2784.5	5024.1
1417455_at	1352.5	1489.4	1659.3
1417456_at	4126.6	3148.3	3066
1417457_at	1829.8	3144.5	3638
1417458_s_at	1754.8	3260.9	4902.4
1417459_at	61	14	61.6
1417460_at	29991.5	23982.5	23701.9
1417461_at	1981.5	868.5	7553.3
1417462_at	682.4	324.3	3817.9
1417463_a_at	30640.5	33046.3	28976.4
1417464_at	80.5	15.5	31.7
1417465_at	13419.1	10323.9	9888.4
1417466_at	167.6	149.3	124.2
1417467_a_at	1537.4	1046.7	989.2
1417468_at	7420.6	5738.9	5933.1
1417469_at	873.9	836.3	705.7
1417470_at	752	704.5	717.7
1417471_s_at	1030.9	1636.8	1180.4
1417472_at	11960.4	11801.1	9316.8
1417473_a_at	478.2	716.9	453
1417474_at	6000.2	6339.2	6282.8
1417475_at	6928.4	3890.4	4926.1
1417476_at	798.8	615.2	850.5
1417477_at	4746.9	4785.2	4416.1
1417478_a_at	1208.6	1507	1464.1
1417479_at	519.7	834.5	316.9
1417480_at	4049.7	4543.4	2337.1
1417481_at	14281.1	13126	10943.7
1417482_at	204.5	183.8	89
1417483_at	18100.1	19175.3	30429.8
1417484_at	18.9	6.2	21.3
1417485_at	161.7	178.8	168.8
1417486_at	34.5	10.8	83.2
1417487_at	15226.8	12244.8	11466.6
1417488_at	972.9	1299.3	1494.7
1417489_at	31.6	18.8	26.3
1417490_at	56261.6	50865.4	48042.2
1417491_at	3411.9	2644.5	2988.8
1417492_at	3412.7	3129.4	3148.5
1417493_at	3033.1	3723	4713.8
1417494_a_at	39119.1	29347	34085.7
1417495_x_at	22378.5	16699.9	20186.4
1417496_at	2576.8	3628.1	6278.2
1417497_at	208.3	217.1	275.6
1417498_at	213.2	67.2	313.7
1417499_at	3866.7	3774.3	2705.1
1417500_a_at	9154.4	10544.3	9008.8
1417501_at	4451.9	3787.4	2350.9
1417502_at	1680.7	2605.9	1815.1
1417503_at	4662.2	4329.1	3288
1417504_at	112	90.6	140.8
1417505_s_at	4173.4	2806.3	1429.3
1417506_at	724.6	1899.6	1064.9
1417507_at	9193	7327.8	5704.1
1417508_at	8699.3	9248.6	10420.9
1417509_at	1029	1450	2226.9
1417510_at	4075.6	3358.8	3594.4
1417511_at	1070.8	1140.2	1111.5
1417512_at	984.5	1293.9	1929.2
1417513_at	2929.6	2507.8	4933.3
1417514_at	110.6	608.8	1715.9
1417515_at	3238.4	3000.4	2408.1
1417516_at	3099.4	3854.8	1640.3
1417517_at	1137.6	1455.8	1000.2
1417518_at	230.1	200.8	124.1
1417519_at	471.4	492.8	579.5
1417520_at	318.1	426.3	753.8
1417521_at	297.3	433.8	287.5
1417522_at	692.1	1059.2	1388.1
1417523_at	928.5	1682.9	2193.6
1417524_at	24.8	39.8	147.5
1417525_at	60.1	32.1	306.1
1417526_at	1102.6	1234.4	718.1
1417527_at	532.8	469.4	344
1417528_at	1276.4	2288.7	1472.9
1417529_at	6.3	218.5	68.4
1417530_a_at	4950.7	5277	5839.8
1417531_at	9.3	35.4	9.2
1417532_at	28.6	219.4	83.5
1417533_a_at	1895.5	1883.5	1559.9
1417534_at	753.5	656.5	708.9
1417535_at	1725.7	1665	1834.4
1417536_at	5697.5	5079.2	5064.1
1417537_at	75.5	373.1	388
1417538_at	2145.6	2094.9	1881.4
1417539_at	1358.6	1540.1	1683.9
1417540_at	3201.8	5071.6	7353.1
1417541_at	301	467.3	353.4
1417542_at	1127.5	1179.6	1044.8
1417543_at	267.4	228.8	460.2
1417544_a_at	5519.2	4436.4	3613
1417545_at	240.8	262.7	66.9
1417546_at	499.3	512.5	1173.2
1417547_at	2417.7	2500.8	1665.4
1417548_at	31.2	124.7	170.3
1417549_at	233.6	496.7	660.1
1417550_a_at	60.8	284.1	318.4
1417551_at	1944.7	1871.8	1906.5
1417552_at	110.6	89.1	97.3
1417553_at	426	266.4	419.4
1417554_at	34.8	35.5	38.5
1417555_at	504.8	432.2	409.8
1417556_at	928	1469.3	1852.9
1417557_at	5440.1	6289	4783.3
1417558_at	1886.4	2618.4	2372.7
1417559_at	1957.1	1535	1679.5
1417560_at	2854	3636.3	4095.5
1417561_at	18860.5	10740.3	9074
1417562_at	2843.5	2601.7	2378.2
1417563_at	543	165	583.6
1417564_at	1411.6	1126.5	1914.2
1417565_at	6555.1	5846.9	8425.8
1417566_at	6726.2	6361.6	5876.6
1417567_at	611	488.9	515.9
1417568_at	539.1	637.3	762
1417569_at	638.2	714.9	1135
1417570_at	401.5	307.7	446
1417571_at	1242.8	967.5	799
1417572_at	575.5	310.9	531.3
1417573_at	6458.7	5283.9	4118.3
1417574_at	551.3	810.6	651.2
1417575_at	448.9	485.1	268.4
1417576_a_at	114.1	107.4	207.1
1417577_at	97.7	37.4	31
1417578_a_at	2587.3	2001.8	1790.1
1417579_x_at	1981.1	1518	1544.7
1417580_s_at	87473.3	78000.4	71654.6
1417581_at	968.6	1038.9	869.2
1417582_s_at	1040.5	955.3	806.8
1417583_a_at	2575.7	4493.3	3814.4
1417584_at	1116	1200.9	804.1
1417585_at	1151.9	1834.6	2024.9
1417586_at	79.3	924.9	384.3
1417587_at	244.4	169	206.8
1417588_at	2965.5	2776.1	2443.7
1417589_at	78.9	153.5	263.2
1417590_at	398.5	601.5	394.4
1417591_at	1993.4	1506.9	1691.8
1417592_at	3348.2	2727.5	3926.3
1417593_at	1796.5	1819.4	1056.4
1417594_at	1564.2	1997.2	1640.4
1417595_at	27.7	29.9	84.7
1417596_at	2525.7	2983.6	1350.8
1417597_at	162.4	2254.9	717.1
1417598_a_at	1920.9	2481.7	2557.5
1417599_at	857	700.8	880.4
1417600_at	9283.6	13658.2	10066.3
1417601_at	1349.5	1531.8	1887.3
1417602_at	1980.9	1840.7	2031
1417603_at	41.8	32.4	300
1417604_at	3761.6	2904	2566.7
1417605_s_at	3615.4	3301.2	2172.1
1417606_a_at	59983.4	51092.9	40722.7
1417607_at	8928.2	6942.7	7213
1417608_a_at	68628.1	62007.8	32355.3
1417609_at	5030.6	4392.7	5297.3
1417610_at	401	115.7	153.5
1417611_at	2196.1	1303.5	2358.4
1417612_at	36937.5	31638.1	37863.4
1417613_at	2729.4	2227.3	3393.2
1417614_at	221.8	201.8	45.3
1417615_a_at	38873.9	43240.3	43128.9
1417616_at	6494.9	3808.3	5331.9
1417617_at	67.4	106	14.1
1417618_at	956.9	762.9	968.1
1417619_at	3357.4	3082.7	2356.2
1417620_at	1644.5	3429.1	4931.3
1417621_at	1938.5	2826.8	2737.2
1417622_at	26363.8	28828.4	43252.9
1417623_at	5275.8	5045.2	8317.5
1417624_at	7586.2	9166.3	6903.6
1417625_s_at	1005.1	1537.4	956.9
1417626_at	681.4	494.5	468.1
1417627_a_at	3191.5	2299.1	2494.9
1417628_at	3759.7	3253.7	1896.1
1417629_at	2487.3	2089.7	2201.2
1417630_at	1100.2	1287.3	1551.1
1417631_at	366.6	740.6	1119.1
1417632_at	6281.5	5737.5	3496.8
1417633_at	351.6	546.4	276.3
1417634_at	38.4	38.5	71.7
1417635_at	2237.7	2736	1904.9
1417636_at	4858.5	4287.4	5249.4
1417637_a_at	1037.5	950.8	640.2
1417638_at	543.7	550.3	634.4
1417639_at	32.5	7.6	15.8
1417640_at	2910.8	2302.4	3270.7
1417641_at	97.7	152.2	53.5
1417642_at	17.2	199.5	140.9
1417643_at	4073.5	5893.9	4458.6
1417644_at	276.7	327.9	496.1
1417645_at	9.3	103.8	10.3
1417646_a_at	2923	3809.9	6041.9
1417647_at	4349.2	3548.1	5588.4
1417648_s_at	3296.5	3242.7	3827.6
1417649_at	6050.7	5400.9	5603.2
1417650_at	115.1	330.9	361.9
1417651_at	338.5	311.9	304.4
1417652_a_at	13181.3	13953	11332.4
1417653_at	270.9	148.4	359.9
1417654_at	5809.5	3487.7	6431.6
1417655_a_at	4166.6	4543.4	2827.7
1417656_at	315.5	423	331.6
1417657_s_at	1515.7	1623.4	1593.1
1417658_at	248.6	213.2	77.9
1417659_at	3284.4	6934	2611.3
1417660_s_at	12936.3	14056.1	6640.9
1417661_at	7041.7	5265.5	4091.4
1417662_at	518.8	639.1	622.8
1417663_a_at	1764.8	2233.7	1304
1417664_a_at	826.6	1190.9	1416.3
1417665_a_at	6763.8	5335.7	6727.8
[truncated: 43,105 more rows]

## Sheet: GSE27379
Gene Expression Omnibus database (GSE27379)
# Column A:prob
Column B: Raw Intensity of the CD8+ T, bronchial lymphnodes, lymphocytes(CD8+BL) sample
Column C: Raw Intensity of the CD8+ T, lung, lymphocytes(CD8+LL) sample
ID_REF	GSM677065	GSM677066
1415670_at	555.9	596
1415671_at	623.9	462.6
1415672_at	1700.5	1759.4
1415673_at	190.2	256.1
1415674_a_at	637.7	433
1415675_at	293.7	315.6
1415676_a_at	854.9	531.7
1415677_at	127.2	17.1
1415678_at	1255.5	862.5
1415679_at	2629.1	2124.6
1415680_at	1404.3	735.6
1415681_at	463.2	331.8
1415682_at	81.4	66
1415683_at	1622.5	1436.8
1415684_at	115.7	73.4
1415685_at	215.3	192.5
1415686_at	244	113
1415687_a_at	1664.7	799.1
1415688_at	1313.3	1037.9
1415689_s_at	822.5	581.7
1415690_at	357.1	213.2
1415691_at	1018.5	754.9
1415692_s_at	2856	2367
1415693_at	351.2	240.3
1415694_at	141.6	77.3
1415695_at	1891.5	1188.8
1415696_at	1177.2	697.6
1415697_at	640.5	523.4
1415698_at	671.6	610.7
1415699_a_at	1063.3	944.1
1415700_a_at	1166.9	737.4
1415701_x_at	9872	12204.9
1415702_a_at	1296	1277.1
1415703_at	1042.1	828.5
1415704_a_at	748.4	649.3
1415705_at	133.2	80.1
1415706_at	2179	1234.3
1415707_at	1143.2	727.1
1415708_at	1538.9	1057.9
1415709_s_at	172	184
1415710_at	396.2	240.8
1415711_at	934	603.4
1415712_at	163.8	211.8
1415713_a_at	878.7	864.2
1415714_a_at	364.3	189.1
1415715_at	195.1	120.9
1415716_a_at	10701.2	13620.6
1415717_at	195.5	197.1
1415718_at	673.8	661.9
1415719_s_at	266.4	361.6
1415720_s_at	318.6	274.5
1415721_a_at	351.2	236.6
1415722_a_at	982.6	826.4
1415723_at	3042.7	3819
1415724_a_at	1953.9	1335
1415725_at	199.5	166.9
1415726_at	720.5	644.8
1415727_at	600.6	515.6
1415728_at	124.4	131.6
1415729_at	1143.7	849.6
1415730_at	1123.5	1034.9
1415731_at	192.9	156.8
1415732_at	419.4	384.2
1415733_a_at	585.2	668.5
1415734_at	909.5	702.7
1415735_at	394.8	341.5
1415736_at	547.5	479.8
1415737_at	727.4	649.5
1415738_at	325.3	153.4
1415739_at	618.5	518.1
1415740_at	512.9	278.9
1415741_at	1406.5	803.8
1415742_at	424.8	357.7
1415743_at	648.2	506.1
1415744_at	347	339.9
1415745_a_at	643.6	435.2
1415746_at	310	564.1
1415747_s_at	1880.4	1634.1
1415748_a_at	202.6	119.3
1415749_a_at	992.9	847.8
1415750_at	109.5	131.1
1415751_at	2801.8	2469.5
1415752_at	611.7	676
1415753_at	212.5	137.9
1415754_at	358.2	280.2
1415755_a_at	279.1	176
1415756_a_at	429	314.9
1415757_at	105.2	85.8
1415758_at	2869.3	1963.9
1415759_a_at	1116.2	1026.9
1415760_s_at	332.1	278.5
1415761_at	159.6	136.1
1415762_x_at	239.7	173.2
1415763_a_at	1658.2	1920.6
1415764_at	4304.5	4386.9
1415765_at	346.5	412.8
1415766_at	153.7	139.5
1415767_at	533.2	232
1415768_a_at	801.3	427.4
1415769_at	679.2	480.7
1415770_at	191.5	77.5
1415771_at	3364.6	2905.1
1415772_at	225.4	261.1
1415773_at	364.7	357.7
1415774_at	139.6	63.4
1415775_at	2650.8	1811.2
1415776_at	318	359.7
1415777_at	4.7	10.4
1415778_at	2463.7	2120.6
1415779_s_at	13176.6	16968.2
1415780_a_at	400.7	220.9
1415781_a_at	9688.8	12790.8
1415782_at	3197.8	2953.8
1415783_at	1564.8	1200.4
1415784_at	30.9	61.6
1415785_a_at	908.8	811.6
1415786_at	5.8	25.3
1415787_at	221.9	128.2
1415788_at	980.3	602.4
1415789_a_at	101.8	65.4
1415790_at	175.1	147.1
1415791_at	804.8	581.1
1415792_at	731.4	477.8
1415793_at	239.1	176.4
1415794_a_at	917.3	428.1
1415795_at	160.1	172.5
1415796_at	3414.2	2691.7
1415797_at	20.4	43.6
1415798_at	6.9	13.7
1415799_at	1016.1	897.4
1415800_at	0.9	32.2
1415801_at	75.8	91.9
1415802_at	166.1	163.5
1415803_at	24.7	4.2
1415804_at	26.8	92.7
1415805_at	26.5	10.3
1415806_at	20.6	52.9
1415807_s_at	255	325
1415808_at	16.9	8.6
1415809_at	18.1	1.2
1415810_at	35	99.3
1415811_at	16.9	7.7
1415812_at	38.4	34.1
1415813_at	444.5	271.1
1415814_at	867.1	543.1
1415815_at	3.6	31.3
1415816_at	2559.1	2439.5
1415817_s_at	618.1	517.2
1415818_at	218.4	116.6
1415819_a_at	773.1	453.7
1415820_x_at	2737.6	1891.7
1415821_at	2350.3	1904.6
1415822_at	490.8	65
1415823_at	36	14.7
1415824_at	146.7	47.6
1415825_s_at	433.9	276.9
1415826_at	359.8	430.8
1415827_a_at	1992.3	2006
1415828_a_at	765.4	822.8
1415829_at	3813.1	2725.5
1415830_at	528.1	247.1
1415831_at	1279.7	919.2
1415832_at	11.9	4
1415833_x_at	9103.2	11475.2
1415834_at	35.2	58.2
1415835_at	20.3	5.5
1415836_at	88.5	29
1415837_at	0.7	1.9
1415838_at	1122.2	924.4
1415839_a_at	6331	5493.2
1415840_at	2216.3	1629.6
1415841_at	1253.7	957.8
1415842_at	58.2	100.5
1415843_at	27.9	35.4
1415844_at	2	3.4
1415845_at	17.7	17.9
1415846_a_at	10.2	1
1415847_at	8.3	23.5
1415848_at	8.3	61
1415849_s_at	1164.3	991.9
1415850_at	3866.4	3650.4
1415851_a_at	1907.5	2768.2
1415852_at	1540.6	1251.2
1415853_at	28.6	45.2
1415854_at	30	33.3
1415855_at	1.9	31.6
1415856_at	4537.3	3461.5
1415857_at	6564.5	6377.5
1415858_at	2090.2	978.8
1415859_at	222.9	219
1415860_at	500	468.9
1415861_at	14.9	17.4
1415862_at	8.6	10.8
1415863_at	2360.5	1907.4
1415864_at	173.5	98.5
1415865_s_at	308.4	190
1415866_at	478.3	546.4
1415867_at	4132.7	2500
1415868_at	2	16.7
1415869_a_at	1205.6	663.5
1415870_at	419.1	319.4
1415871_at	14	6.2
1415872_at	3975.5	5476.2
1415873_a_at	347.8	351.9
1415874_at	27.3	37.4
1415875_at	13.3	11.8
1415876_a_at	6014.2	5380.4
1415877_at	10.3	11.7
1415878_at	476	409.6
1415879_a_at	13872.2	13867.2
1415880_a_at	1245.7	1197.7
1415881_at	496	540.4
1415882_at	1860.1	1696.4
1415883_a_at	1.8	6.7
1415884_at	45	85.7
1415885_at	10.7	19.7
1415886_at	63.4	75.6
1415887_at	1343.9	1539
1415888_at	268.2	176
1415889_a_at	1683.3	2050.4
1415890_at	493.1	259.3
1415891_at	1202.5	1039.4
1415892_at	188.5	177
1415893_at	34.9	30.6
1415894_at	3.1	16.9
1415895_at	1073.6	585
1415896_x_at	350.3	589.8
1415897_a_at	29.6	136.2
1415898_at	2.9	26.9
1415899_at	251.9	358.3
1415900_a_at	2.9	18.4
1415901_at	128.4	145.4
1415902_at	2.3	1.9
1415903_at	696.5	436
1415904_at	34.8	1332.5
1415905_at	2.7	5.3
1415906_at	8744.2	11631.1
1415907_at	292.5	152.4
1415908_at	1040.1	541.7
1415909_at	265.1	266.7
1415910_s_at	337.1	350.3
1415911_at	403.1	635.6
1415912_a_at	2665.6	1678.5
1415913_at	132	365
1415914_at	2247.2	1872.1
1415915_at	495.1	476.6
1415916_a_at	361.9	277.2
1415917_at	146.3	98
1415918_a_at	170.6	147.3
1415919_at	37.3	37.2
1415920_at	1656.1	1269.2
1415921_a_at	1.7	2.5
1415922_s_at	63.9	66.8
1415923_at	1.5	4
1415924_at	0.5	1.4
1415925_a_at	504.7	198.2
1415926_at	438.5	164.9
1415927_at	7.7	73.7
1415928_a_at	3755.4	5491.9
1415929_at	1448.2	1139.4
1415930_a_at	3008.9	3683.9
1415931_at	13.2	1.5
1415932_x_at	162.8	74.2
1415933_a_at	4743.2	4376.3
1415934_at	527.7	569
1415935_at	0.9	22.1
1415936_at	66	90.3
1415937_s_at	91.6	52.4
1415938_at	6.8	5.3
1415939_at	4.2	18.4
1415940_at	1839.2	1931.5
1415941_s_at	1015.9	1192.9
1415942_at	9175	8650.4
1415943_at	15.6	15.8
1415944_at	24.3	12.7
1415945_at	207.5	19.1
1415946_at	334.9	179.8
1415947_at	232.3	257.2
1415948_at	150.8	252.9
1415949_at	7.1	24.9
1415950_a_at	454.8	403.9
1415951_at	11.3	7.6
1415952_at	192.6	56.6
1415953_s_at	89.6	146.8
1415954_at	5	3
1415955_x_at	53.7	57.8
1415956_a_at	8.5	45
1415957_a_at	164.5	145.8
1415958_at	4.5	59.4
1415959_at	5.2	23.8
1415960_at	24.8	19.7
1415961_at	799.6	902.9
1415962_at	3732.7	4164
1415963_at	1588.6	1461.9
1415964_at	182	71.3
1415965_at	45.3	15.7
1415966_a_at	1467.5	944.1
1415967_at	1292	651.3
1415968_a_at	61	130.4
1415969_s_at	14.6	3.4
1415970_at	1573	1210
1415971_at	74.6	158.8
1415972_at	13.1	38.4
1415973_at	75.6	57
1415974_at	249.8	246.9
1415975_at	108.5	116.1
1415976_a_at	11.3	26.8
1415977_at	283.8	97.8
1415978_at	25.6	1
1415979_x_at	10718.8	12994.4
1415980_at	1070.2	709.9
1415981_at	955.1	878.8
1415982_at	149.8	156.5
1415983_at	1028.9	1425
1415984_at	1093.6	857
1415985_at	599.3	353.4
1415986_at	501.5	345.7
1415987_at	787.7	650
1415988_at	28.8	57.6
1415989_at	47.4	53.2
1415990_at	2333.2	1669.5
1415991_a_at	1461.9	1115.2
1415992_at	192.3	115.1
1415993_at	93.3	87.5
1415994_at	14.7	24.1
1415995_at	593.5	416
1415996_at	5364	3407.2
1415997_at	258.8	186.5
1415998_at	126	83.1
1415999_at	22.7	205.1
1416000_a_at	1780.5	1462
1416001_a_at	49.9	81.9
1416002_x_at	69.2	78
1416003_at	2	32.3
1416004_at	1618	1139.3
1416005_at	584.2	509.5
1416006_at	55.7	56.9
1416007_at	6927.9	5823.8
1416008_at	8143.8	8627.7
1416009_at	289.9	267
1416010_a_at	893.3	521.4
1416011_x_at	294.8	229.8
1416012_at	87.4	34
1416013_at	856.5	280.8
1416014_at	230.1	177.3
1416015_s_at	381.8	412.1
1416016_at	1163.5	1254.5
1416017_at	202.8	119.2
1416018_at	576.1	471.3
1416019_at	75	90.3
1416020_a_at	288	263.7
1416021_a_at	409.7	2804.1
1416022_at	27.8	112.8
1416023_at	36.9	81.9
1416024_x_at	2458.3	2999.6
1416025_at	8.9	18.6
1416026_a_at	7652.7	8993
1416027_at	2061.9	1890.8
1416028_a_at	360.5	253.6
1416029_at	450.1	386.7
1416030_a_at	449.2	239.5
1416031_s_at	560.6	361.6
1416032_at	80.1	80.9
1416033_at	2.8	39.6
1416034_at	208.3	114
1416035_at	686.2	1044.3
1416036_at	269.4	244.6
1416037_a_at	2426	2207.8
1416038_at	120.6	50.8
1416039_x_at	13.3	33
1416040_at	10.2	1.8
1416041_at	3614	2253
1416042_s_at	522.1	541.1
1416043_at	8.9	3.4
1416044_at	650.7	561.4
1416045_a_at	214.3	238.7
1416046_a_at	85.2	67.7
1416047_at	1.2	4.4
1416048_at	582	486.8
1416049_at	2	5.6
1416050_a_at	26.2	93.9
1416051_at	27.5	34.7
1416052_at	1359.3	922
1416053_at	2.7	6.3
1416054_at	9151.6	10291.3
1416055_at	1.5	18.7
1416056_a_at	3539.3	2846.5
1416057_at	1489.4	875
1416058_s_at	5275.9	2842.7
1416059_at	918.2	1274.2
1416060_at	2948.8	4059.1
1416061_at	1053.2	1462.7
1416062_at	199.2	268.7
1416063_x_at	0.8	3.5
1416064_a_at	4887.9	7422
1416065_a_at	2386.4	2783.8
1416066_at	32.1	215
1416067_at	1500.3	2497.5
1416068_at	1036.7	879.1
1416069_at	1472.9	1579.1
1416070_a_at	525.4	402
1416071_at	372.9	222.1
1416072_at	3	2
1416073_a_at	243	174.3
1416074_a_at	10629.3	9462.9
1416075_at	83.3	97.7
1416076_at	43.2	26.3
1416077_at	17.3	4.6
1416078_s_at	681.9	745.8
1416079_a_at	237.9	297.7
1416080_at	3.2	4.7
1416081_at	51.2	26.5
1416082_at	2438.5	2737.4
1416083_at	1501.4	1086.8
1416084_at	93.8	167.5
1416085_s_at	1668.1	3022.8
1416086_at	325.3	265.9
1416087_at	69.6	107
1416088_a_at	7903.9	6164.7
1416089_at	3352.6	2193.8
1416090_at	2094.8	1429.3
1416091_at	297.9	113
1416092_a_at	281.5	207.2
1416093_a_at	253	283.9
1416094_at	291.9	302.4
1416095_x_at	1305.7	984.1
1416096_at	485.4	333.8
1416097_at	2.2	2.1
1416098_at	43.1	31.3
1416099_at	8507.5	6769.7
1416100_at	1823.6	1674.4
1416101_a_at	864.8	2407.5
1416102_at	511.2	448.8
1416103_at	174	212.2
1416104_at	203.6	98.9
1416105_at	185.3	158.7
1416106_at	220	93.5
1416107_at	164.3	84.6
1416108_a_at	175.4	134.7
1416109_at	540.6	527
1416110_at	173	117.7
1416111_at	154.1	89.1
1416112_at	321.8	218.7
1416113_at	61.4	11.5
1416114_at	2.5	7.2
1416115_at	537.9	476.2
1416116_at	43.7	46.6
1416117_at	65.6	61.9
1416118_at	624.4	463.3
1416119_at	3291.2	3401.8
1416120_at	14.7	14.1
1416121_at	20.9	11.5
1416122_at	1081.5	1092
1416123_at	57.5	52.1
1416124_at	33	77
1416125_at	163.7	195
1416126_at	74.3	42.8
1416127_a_at	449.7	258.8
1416128_at	125.6	183.1
1416129_at	134.4	426.7
1416130_at	21.7	57.2
1416131_s_at	1410.6	1409.1
1416132_at	114.2	122.6
1416133_at	1015.7	964.4
1416134_at	50.5	52.3
1416135_at	313	301.3
1416136_at	18.7	5
1416137_at	134.7	123.1
1416138_at	573.8	468.5
1416139_at	30.4	30.2
1416140_a_at	838.6	775.8
1416141_a_at	8751.1	14400
1416142_at	368.4	306.6
1416143_at	1315.5	902.9
1416144_a_at	6663.2	8183.2
1416145_at	4230.7	4198.2
1416146_at	1300.5	1576.9
1416147_at	7.4	41.9
1416148_at	74.1	48.2
1416149_at	2.4	15.3
1416150_a_at	3511.1	3159
1416151_at	359	270.7
1416152_a_at	264.7	237.7
1416153_at	1748.7	1211.7
1416154_at	42.8	27.7
1416155_at	326.3	329.1
1416156_at	295.3	560.2
1416157_at	1.2	5.1
1416158_at	15.4	5
1416159_at	9	46.5
1416160_at	1.6	4.3
1416161_at	2637.6	1516.7
1416162_at	65.9	49.5
1416163_at	352.2	327.6
1416164_at	1.9	11.8
1416165_at	50	51.7
1416166_a_at	45.3	61
1416167_at	121.9	173.8
1416168_at	2.5	15.3
1416169_at	1.6	5.3
1416170_at	514.9	506.1
1416171_at	308.6	307.5
1416172_at	330.2	169.8
1416173_at	65.7	21.7
1416174_at	80.9	45.5
1416175_a_at	1981.6	1244.3
1416176_at	1333.6	1414.3
1416177_at	676.6	595.4
1416178_a_at	10.3	44.5
1416179_a_at	1401.6	1641
1416180_a_at	103.4	93.3
1416181_at	1087.5	620.6
1416182_at	243.8	264.7
1416183_a_at	258.1	251.3
1416184_s_at	225.7	129.8
1416185_a_at	2333.9	1758.2
1416186_at	471.7	287.4
1416187_s_at	1689.2	1199
1416188_at	24.9	7.4
1416189_a_at	2529.8	2190.6
1416190_a_at	41.7	92.3
1416191_at	130	156
1416192_at	71.2	133.7
1416193_at	3.8	18.2
1416194_at	25.2	42.8
1416195_at	924.2	721.8
1416196_at	7.2	7.6
1416197_at	779.4	452.3
1416198_at	202.1	177.2
1416199_at	19.8	14.5
1416200_at	26	21.7
1416201_at	215.2	151.3
1416202_at	462.6	388.4
1416203_at	14.3	15.9
1416204_at	9.8	4.8
1416205_at	149.6	133.5
1416206_at	105.1	57.7
1416207_at	839.8	902.4
1416208_at	396.6	317.6
1416209_at	1172.3	1094.5
1416210_at	437.7	377.4
1416211_a_at	8.3	5.1
1416212_at	995	793
1416213_x_at	84.5	48.6
1416214_at	1174.6	999.9
1416215_at	78	61.5
1416216_at	818.2	785.3
1416217_a_at	4180.9	3328.6
1416218_x_at	305.8	171.1
1416219_at	8289	8734.3
1416220_at	1354	917.3
1416221_at	4.4	25.3
1416222_at	413.3	310.9
1416223_at	203.1	254.9
1416224_at	235.7	235
1416225_at	70	59.9
1416226_at	1866.1	1876.8
1416227_at	25.3	9.9
1416228_at	344.2	320.2
1416229_at	231.5	161.5
1416230_at	218.7	115.1
1416231_at	108.9	10.5
1416232_at	1	1.9
1416233_at	2532.6	1930.5
1416234_at	450.7	448.5
1416235_at	173.2	196.7
1416236_a_at	97.8	587.3
1416237_at	38.1	62.7
1416238_at	1.5	5.1
1416239_at	6.4	53.8
1416240_at	750.3	197.5
1416241_at	490.4	362.5
1416242_at	28.2	9.5
1416243_a_at	4763.6	2994.6
1416244_a_at	6586	7504.1
1416245_at	517.5	494.8
1416246_a_at	4442.9	2245.1
1416247_at	796.7	730
1416248_at	818	579.7
1416249_at	219.7	124.2
1416250_at	484.6	494.7
1416251_at	535.8	362.5
1416252_at	3874.1	3551.8
1416253_at	431.7	488.7
1416254_a_at	487.8	361.7
1416255_at	0.9	3.5
1416256_a_at	3147.4	2286.1
1416257_at	401.6	403.1
1416258_at	21.6	25.7
1416259_at	127	75.1
1416260_a_at	776.7	699.6
1416261_at	167.9	90.5
1416262_at	102.4	37.5
1416263_at	125	132.1
1416264_at	14.8	7.6
1416265_at	32.5	44.1
1416266_at	5.3	23.2
1416267_at	167.5	135.3
1416268_at	395.5	372.6
1416269_at	538.1	480.8
1416270_at	1044	758.9
1416271_at	14.2	82.7
1416272_at	1078.8	1336.5
1416273_at	36.5	14.4
1416274_at	58	85.9
1416275_at	118.8	114.8
1416276_a_at	11831.6	19974
1416277_a_at	10622.6	11269.1
1416278_a_at	1011.8	540.9
1416279_at	283.2	200.8
1416280_at	2020.6	1366.7
1416281_at	887.3	1306.8
1416282_at	905.8	948.5
1416283_at	264.1	176.3
1416284_at	138.6	95.6
1416285_at	270.5	142.9
1416286_at	1.2	2.6
1416287_at	39.5	13.5
1416288_at	3203.2	3671.5
1416289_at	14.1	34.4
1416290_a_at	709.9	503.1
1416291_at	674	405.2
1416292_at	504.2	230.4
1416293_at	17.8	9.7
1416294_at	579.1	432.7
1416295_a_at	6011.6	7283.7
1416296_at	2762.3	1675.1
1416297_s_at	30.4	62.6
1416298_at	28.5	75.9
1416299_at	62.2	98.9
1416300_a_at	9330.8	10701.2
1416301_a_at	30.5	3.7
1416302_at	30.5	10
1416303_at	171.2	314.1
1416304_at	10.9	30
1416305_at	20.7	31.6
1416306_at	4	1
1416307_at	577.6	523.1
1416308_at	1007.9	851.1
1416309_at	53.4	64.3
1416310_at	12.5	17.3
1416311_s_at	34.5	11.1
1416312_at	706.1	690.8
1416313_at	296.5	201.7
1416314_at	7.6	15.1
1416315_at	70.7	144.6
1416316_at	2.7	38.3
1416317_a_at	50.2	86.8
1416318_at	143.5	302.4
1416319_at	862.7	497.6
1416320_at	132.6	104.3
1416321_s_at	9.1	17
1416322_at	4	10.7
1416323_at	126	102.4
1416324_s_at	196.1	163.6
1416325_at	19.2	19.4
1416326_at	1425.1	1676.6
1416327_at	739.9	573
1416328_a_at	1841.3	1623.6
1416329_at	73.3	288.5
1416330_at	242.6	284
1416331_a_at	93.7	157.7
1416332_at	145.2	95.8
1416333_at	381	162.8
1416334_at	3.3	3.7
1416335_at	1462	1456.2
1416336_s_at	231.6	263.5
1416337_at	478.8	364.3
1416338_at	317.9	191.6
1416339_a_at	508.7	330.3
1416340_a_at	1591.7	1633.3
1416341_at	568.7	588.5
1416342_at	8.8	26.7
1416343_a_at	78.1	75
1416344_at	249.1	404.5
1416345_at	171.9	173.7
1416346_at	49.4	76.3
1416347_at	354.6	101.2
1416348_at	52.5	5.9
1416349_at	185.5	162.5
1416350_at	82.5	70.3
1416351_at	809.8	876.1
1416352_s_at	204	173.2
1416353_at	195.3	155.6
1416354_at	234.6	184.9
1416355_at	39.2	65.1
1416356_at	276.6	300.7
1416357_a_at	11.3	5.6
1416358_at	92.6	142.3
1416359_at	398.1	1318.7
1416360_at	65.8	334.7
1416361_a_at	20.4	3.6
1416362_a_at	267.4	327.9
1416363_at	89.9	120
1416364_at	3453	3248.5
1416365_at	888.3	1466.8
1416366_at	475.4	379.5
1416367_at	42.4	65.3
1416368_at	18.4	7
1416369_at	410.7	331.6
1416370_at	231.7	206.1
1416371_at	12.9	34.5
1416372_at	545.6	534.5
1416373_at	406.1	317.3
1416374_at	108.7	107.2
1416375_at	43.9	78.8
1416376_at	34.1	6
1416377_at	253	174.7
1416378_at	273.4	157.6
1416379_at	430.6	353.9
1416380_at	31.6	33.7
1416381_a_at	394.3	526.9
1416382_at	1139.5	980.7
1416383_a_at	15.7	43.8
1416384_a_at	620.6	489.5
1416385_a_at	974.8	698.5
1416386_a_at	158.7	84.6
1416387_at	294.8	206.2
1416388_at	2	4.6
1416389_a_at	378.5	244.1
1416390_at	80.4	44.9
1416391_at	72.9	113.5
1416392_a_at	1547	1025
1416393_at	1818.6	1232.3
1416394_at	621	496.8
1416395_at	303.4	187.5
1416396_at	27.6	5.9
1416397_at	48.7	85.5
1416398_at	62.5	48
1416399_a_at	595.7	332.5
1416400_at	58.5	52.5
1416401_at	807.9	777.7
1416402_at	56.6	111.6
1416403_at	17.9	24.3
1416404_s_at	12980	15118.4
1416405_at	3.8	25.5
1416406_at	233.7	233.4
1416407_at	644.7	467.1
1416408_at	161.1	237.8
1416409_at	102.1	105.6
1416410_at	132	109.7
1416411_at	8.3	6.2
1416412_at	324.1	352.5
1416413_at	13.4	1
1416414_at	75.6	64.6
1416415_a_at	5969	7711.9
1416416_x_at	48	51.3
1416417_a_at	1188.2	746.6
1416418_at	29.6	80.9
1416419_s_at	133.2	168.7
1416420_a_at	12643.6	17261
1416421_a_at	83.9	74.2
1416422_a_at	503.4	686.3
1416423_x_at	302.6	370.5
1416424_at	109	132.2
1416425_at	156.4	125.9
1416426_at	1962.1	2231
1416427_at	2147.1	1873
1416428_at	342.1	416.2
1416429_a_at	1920	1335.5
1416430_at	434.2	270.6
1416431_at	5.3	13.1
1416432_at	39.2	57.7
1416433_at	354.1	300.6
1416434_at	1.8	34.6
1416435_at	68	58.6
1416436_a_at	68.6	44.9
1416437_a_at	33.3	66.7
1416438_at	631.8	317.5
1416439_at	153.3	226.4
1416440_at	6123.6	5054.4
1416441_at	25.8	3.7
1416442_at	1638.1	1522.5
1416443_a_at	465.3	509.2
1416444_at	1.2	16.5
1416445_at	513.3	335.2
1416446_at	1287.6	1079.5
1416447_at	796.5	862.7
1416448_at	201.6	184.5
1416449_x_at	334.8	242.9
1416450_at	57.7	22
1416451_s_at	108.1	112.2
1416452_at	1107.6	1464.4
1416453_x_at	9256	5158.5
1416454_s_at	60.7	196.1
1416455_a_at	2.3	2.7
1416456_a_at	4	20.4
1416457_at	64.4	54.8
1416458_at	201.1	170.4
1416459_at	26.3	40.2
1416460_at	8	10.1
1416461_at	1775.4	1079.7
1416462_at	904.4	734.4
1416463_at	58.9	76.9
1416464_at	29.3	40.7
1416465_a_at	2254.8	2053.7
1416466_at	990.8	1032
1416467_at	161.5	109.1
1416468_at	3	8.8
1416469_at	50.6	70.2
1416470_a_at	783.6	696.1
1416471_at	1280.5	1371.6
1416472_at	1643.1	1387.8
1416473_a_at	20.4	48.8
1416474_at	3.3	49.7
1416475_at	103.4	95.2
1416476_a_at	4612.8	4251.3
1416477_at	920.1	603.1
1416478_a_at	1841.9	1960.2
1416479_a_at	609.8	367
1416480_a_at	1831.2	1449.4
1416481_s_at	96.4	135.5
1416482_at	39.7	37
1416483_at	526.4	427.9
1416484_at	255.3	164
1416485_at	1385.8	1091.8
1416486_at	818.1	483.1
1416487_a_at	56.6	34
1416488_at	3147.7	2325.3
1416489_at	365.8	390.3
1416490_at	9.9	19.6
1416491_at	45.4	73.5
1416492_at	94.1	28.7
1416493_at	219.7	225.6
1416494_at	139.9	122.9
1416495_s_at	253.6	309.5
1416496_at	1849.1	1280
1416497_at	40.1	29.3
1416498_at	507.6	416.6
1416499_a_at	2552.2	1489.7
1416500_at	1504.8	1058.6
1416501_at	626.2	436.3
1416502_a_at	885.3	820.6
1416503_at	21.3	24.7
1416504_at	27.7	9.8
1416505_at	450.4	1087.5
1416506_at	1967.5	1277.3
1416507_at	25.9	48
1416508_at	988.4	622
1416509_at	1148.3	869.5
1416510_at	466.4	264.4
1416511_a_at	6.5	11.2
1416512_at	423.7	267.5
1416513_at	4.9	6.5
1416514_a_at	24.6	56.4
1416515_at	6.5	41.1
1416516_at	8.9	6.7
1416517_at	196.5	163.7
1416518_at	1.9	5.9
1416519_at	7851.2	6311.3
1416520_x_at	6730.9	6076.6
1416521_at	9.2	8.9
1416522_a_at	796.8	442.8
1416523_at	20.9	8.7
1416524_at	951.3	701.7
1416525_at	150.1	78.5
1416526_a_at	1947.1	1477.3
1416527_at	42.8	2.4
1416528_at	1098.2	807.2
1416529_at	56.6	264.3
1416530_a_at	1038	674.6
1416531_at	108.6	172.2
1416532_at	691.8	521.7
1416533_at	666.1	520.5
1416534_at	661.1	417.3
1416535_at	308	220.9
1416536_at	172.5	201.5
1416537_at	51.5	84.5
1416538_at	47.7	23.3
1416539_at	34	41.1
1416540_at	221.8	204.3
1416541_at	50.4	63.5
1416542_at	98.3	143.4
1416543_at	766.8	759.1
1416544_at	403	567.9
1416545_at	428.1	309.7
1416546_a_at	10312.4	11266.6
1416547_at	1002.5	807.6
1416548_at	221.2	91.8
1416549_at	185.8	104.9
1416550_at	79.7	24.8
1416551_at	492.3	824.5
1416552_at	25.3	63.9
1416553_at	125.6	73.5
1416554_at	1233	964.6
1416555_at	604.6	276.4
1416556_at	253.9	305.6
1416557_a_at	425.1	223.4
1416558_at	23.7	17.1
1416559_at	142.6	102.8
1416560_at	6.2	36.2
1416561_at	12.4	15.7
1416562_at	2.7	17.1
1416563_at	276.1	207
1416564_at	13.7	10
1416565_at	875.4	785.1
1416566_at	847.5	580.7
1416567_s_at	672.1	387.1
1416568_a_at	99	68.1
1416569_at	437.9	384.4
1416570_s_at	207.7	190.2
1416571_at	33.3	28.7
1416572_at	9.4	23.4
1416573_at	31.2	2.9
1416574_at	422.7	413.9
1416575_at	66.9	58.6
1416576_at	406.9	610.8
1416577_a_at	4268.5	4167.6
1416578_at	343.3	445
1416579_a_at	2.6	7.3
1416580_a_at	651.2	355.1
1416581_at	467.6	309.6
1416582_a_at	54.5	80.9
1416583_at	32.5	3.9
1416584_at	45.1	23.6
1416585_at	272.2	177.7
1416586_at	62.6	81.2
1416587_a_at	302.6	163.1
1416588_at	24	10
1416589_at	4.5	17.8
1416590_a_at	1.2	4.4
1416591_at	23.6	26.5
1416592_at	529.2	487.9
1416593_at	68.3	51.5
1416594_at	1.4	8.9
1416595_at	263.7	253.2
1416596_at	21.4	17.5
1416597_at	179	187.3
1416598_at	37.1	54
1416599_at	51.3	44.1
1416600_a_at	140.2	78.5
1416601_a_at	1.4	2.5
1416602_a_at	106.5	71.2
1416603_at	5912.2	2733.4
1416604_at	2534.6	1894.6
1416605_at	192.6	61.2
1416606_s_at	948.5	426.4
1416607_at	102.4	157.4
1416608_a_at	714.6	835.6
1416609_at	311.7	203.4
1416610_a_at	271.5	318.8
1416611_at	640.2	445.4
1416612_at	1.6	3.7
1416613_at	1.4	0.7
1416614_at	889.4	448
1416615_at	262.2	222
1416616_s_at	305.1	190.3
1416617_at	855.6	466
1416618_at	89.5	43.3
1416619_at	646.7	478
1416620_at	260.5	223.3
1416621_at	1042.5	745.2
1416622_at	134.1	69.2
1416623_at	17.5	2.6
1416624_a_at	8739.2	13482.3
1416625_at	27.8	31.7
1416626_at	3.9	5.4
1416627_at	26.8	40.3
1416628_at	497.1	388.5
1416629_at	186.9	106.6
1416630_at	61.2	75.3
1416631_at	216.6	180
1416632_at	3	24.5
1416633_a_at	1501.3	1177.6
1416634_at	477.9	276.6
1416635_at	765.6	851.7
1416636_at	2313.1	2436.1
1416637_at	319.5	219.6
1416638_at	16.5	19.7
1416639_at	20.6	40.1
1416640_at	2.5	5.7
1416641_at	280.9	375
1416642_a_at	10589.7	16520.9
1416643_at	7.1	6.7
1416644_a_at	10.9	7.4
1416645_a_at	1.9	34.7
1416646_at	1.5	3
1416647_at	180.6	60.5
1416648_at	2070.1	1575.8
1416649_at	8.6	22.7
1416650_at	0.6	1.3
1416651_at	143.8	128
1416652_at	12.6	16.4
1416653_at	1447.6	1540.1
1416654_at	59.3	131.1
1416655_at	337.8	342.2
1416656_at	1711.7	1375
1416657_at	143.7	6.3
1416658_at	13	34
1416659_at	1077.8	1243.7
1416660_at	145	123.6
1416661_at	74.8	109
1416662_at	28.8	4.1
1416663_at	1471.4	697.9
1416664_at	226.6	139.9
1416665_at	119.6	121.8
1416666_at	24.2	19.7
1416667_at	347.9	281
1416668_at	1503.4	1483.9
1416669_s_at	5540.8	5367.2
1416670_at	17.1	23.3
1416671_a_at	63.9	71.8
1416672_s_at	263.8	243
1416673_at	21.4	44.2
1416674_at	23.6	9.2
1416675_s_at	9.1	45.2
1416676_at	1.5	2.1
1416677_at	9.3	46
1416678_at	634.7	526.2
1416679_at	587.6	391.8
1416680_at	1600.1	1094.2
1416681_at	68	45.1
1416682_at	59.3	52.3
1416683_at	6.9	7.1
1416684_at	610.9	406.1
1416685_s_at	904.4	499.3
1416686_at	20.4	21.2
1416687_at	24.3	34.4
1416688_at	3.6	34
1416689_at	80.9	134.5
1416690_at	890.4	644.2
1416691_at	62.3	46.1
1416692_at	211.4	90.3
1416693_at	3.2	3.1
1416694_at	3.2	9.1
1416695_at	849.5	435.6
1416696_at	72.2	98.8
1416697_at	1007.4	713.3
1416698_a_at	643.2	407
1416699_at	1471.4	1144.4
1416700_at	3.8	2.2
1416701_at	16.3	4.9
1416702_at	80.1	121.1
1416703_at	1158.2	892.6
1416704_at	43.3	46.5
1416705_at	187.5	183.1
1416706_at	107.4	183.7
1416707_a_at	3.3	5.5
1416708_a_at	1518.5	1186.8
1416709_a_at	495	371
1416710_at	9.7	28.6
1416711_at	19.5	3.2
1416712_at	166.4	132.9
1416713_at	43.3	21
1416714_at	174.3	86
1416715_at	3.2	25.2
1416716_at	27.6	14.9
1416717_at	3	5.8
1416718_at	4.3	2
1416719_a_at	4377.9	2712.4
1416720_at	444.2	304.7
1416721_s_at	1998.2	1410.7
1416722_at	260.8	157.9
1416723_at	150.4	231.6
1416724_x_at	58.4	15.1
1416725_at	9.2	16.7
1416726_s_at	55.9	102.5
1416727_a_at	2029.4	1466.3
1416728_at	203.1	158.2
1416729_at	6.7	2.9
1416730_at	201.8	281.3
1416731_at	2613.8	2008.3
1416732_at	187.1	112.6
1416733_at	405.2	333.9
1416734_at	4.9	3.9
1416735_at	116.6	155.6
1416736_at	289.4	185.5
1416737_at	62.3	8.6
1416738_at	275.2	375.9
1416739_a_at	28.7	41.9
1416740_at	18.7	45
1416741_at	4.8	8.7
1416742_at	769.8	658.6
1416743_at	246.7	277.5
1416744_at	2.9	0.4
1416745_x_at	9.6	6.4
1416746_at	302.3	234
1416747_at	415.4	333.1
1416748_a_at	156.8	173
1416749_at	2.5	7.6
1416750_at	48.5	49.5
1416751_a_at	187.6	207.3
1416752_at	3.4	5.3
1416753_at	42.1	110.7
1416754_at	5.4	19.7
1416755_at	1976.1	2548.4
1416756_at	213.5	435.8
1416757_at	153.6	157.8
1416758_at	130.9	108.5
1416759_at	512.8	258.6
1416760_at	61.9	52.1
1416761_at	7.9	38.1
1416762_at	783.8	708.7
1416763_at	617.6	671.1
1416764_at	706.5	196.2
1416765_s_at	857.1	655.8
1416766_at	592	421
1416767_a_at	2975.1	1917.9
1416768_at	1190	773.6
1416769_s_at	253.5	144.4
1416770_at	48.2	49.9
1416771_at	659.1	405.5
1416772_at	223.1	171.4
1416773_at	40.9	47.8
1416774_at	21.7	47.4
1416775_at	226.1	77.5
1416776_at	3.2	16.6
1416777_at	8.7	9.5
1416778_at	13.8	38.9
1416779_at	2.4	17.3
1416780_at	119.1	92.5
1416781_at	28.9	4.4
1416782_s_at	19.4	26.9
1416783_at	15.2	22
1416784_at	2.4	1.3
1416785_at	11.5	33.6
1416786_at	2.1	2.6
1416787_at	35.7	52
1416788_a_at	2003.6	2135.1
1416789_at	1698.1	1534.3
1416790_a_at	997.5	1511.9
1416791_a_at	2818.7	3012.9
1416792_at	321.9	299.6
1416793_at	567.1	590.4
1416794_at	104.5	87.5
1416795_at	78.9	23.4
1416796_at	332.2	322.7
1416797_at	1.5	3.8
1416798_a_at	46.8	39
1416799_at	1771	1617.2
1416800_at	307	158.9
1416801_at	153.8	143.2
1416802_a_at	106.7	47.4
1416803_at	24.6	40
1416804_at	58.9	86.5
1416805_at	7.6	29.5
1416806_at	58.9	69.8
1416807_at	4118.5	1351.5
1416808_at	12.9	4.1
1416809_at	20.3	76.9
1416810_at	444.8	463.9
1416811_s_at	475.2	2577.4
1416812_at	778.7	870.1
1416813_at	459.4	573.6
1416814_at	511.7	404.2
1416815_s_at	3039.9	2619.5
1416816_at	1596.6	896.5
1416817_at	166.1	126.1
1416818_at	3	1.6
1416819_at	558.1	421.4
1416820_at	13.8	8.4
1416821_at	142.4	108.6
1416822_at	19.7	11.2
1416823_a_at	8.2	44.2
1416824_at	23.3	34
1416825_at	16.1	26.1
1416826_a_at	1592.8	2059.7
1416827_at	23	71.8
1416828_at	7	15.1
1416829_at	3680.1	2147.5
1416830_at	498.6	476.3
1416831_at	194.9	128.1
1416832_at	45.2	80.9
1416833_at	3.1	29.3
1416834_x_at	182.8	105.6
1416835_s_at	384.9	419.1
1416836_at	557.2	621.9
1416837_at	243.9	208.2
1416838_at	589	381.8
1416839_at	18.7	1.3
1416840_at	141.9	149.1
1416841_at	349	384.4
1416842_at	16.1	11
1416843_at	192.8	123.7
1416844_at	434.8	259.7
1416845_at	42.9	49.2
1416846_a_at	28.5	3.9
1416847_s_at	1.5	4
1416848_at	255	272.8
1416849_at	106.6	48.4
1416850_s_at	475.8	294.2
1416851_at	3.9	55.5
1416852_a_at	133.3	121.6
1416853_at	37.2	52
1416854_at	40.9	29
1416855_at	4.5	13.3
1416856_at	1305.9	1472.1
1416857_at	938.6	1117.6
1416858_a_at	2107	2062.1
1416859_at	825.7	822.1
1416860_s_at	2213.5	1731.8
1416861_at	291.9	211.7
1416862_at	117.2	112.2
1416863_at	231.7	125.1
1416864_at	287.4	236.4
1416865_at	17	31.1
1416866_at	142	108.7
1416867_at	46.3	39.6
1416868_at	72	57.6
1416869_x_at	345.2	288.5
1416870_at	85.7	60.1
1416871_at	28.6	108.2
1416872_at	49.9	53
1416873_a_at	109.4	160.1
1416874_a_at	323.3	424
1416875_at	274.2	190
1416876_at	14.2	8
1416877_a_at	673	453.9
1416878_at	6.1	34.7
1416879_at	25	16
1416880_at	2272.4	1229.4
1416881_at	776.4	714
1416882_at	1474.3	1328.5
1416883_at	424.4	419.3
1416884_at	1747.5	2938.6
1416885_at	460	475.7
1416886_at	43.9	48.5
1416887_at	20	29.8
1416888_at	118	62.4
1416889_at	7.6	26.8
1416890_at	326.7	239.6
1416891_at	724.3	356.5
1416892_s_at	6392.3	6168.6
1416893_at	281.2	402.1
1416894_at	130.7	73.7
1416895_at	6	8.6
1416896_at	408.7	424.2
1416897_at	846	653
1416898_a_at	137.5	115.8
1416899_at	9.4	18.9
1416900_s_at	6.2	7.7
1416901_at	6575.1	6205.9
1416902_a_at	723.1	512.7
1416903_at	96.7	76.6
1416904_at	10967.7	11137.4
1416905_at	6.1	5.9
1416906_at	2239.9	2320.1
1416907_at	291.9	254
1416908_s_at	1705.1	1251.4
1416909_at	90.6	89.3
1416910_at	129.7	101.4
1416911_a_at	1508.7	1269
1416912_at	1961.9	1751.2
1416913_at	21.1	6.7
1416914_s_at	163.9	106.7
1416915_at	557.9	408.7
1416916_at	38	56.2
1416917_at	783.6	496.2
1416918_at	57.8	75.6
1416919_a_at	8.5	47.8
1416920_at	229.8	206.9
1416921_x_at	1225.2	1458.1
1416922_a_at	1341.8	858.7
1416923_a_at	1464.5	957.1
1416924_at	130.8	166.1
1416925_at	331.2	207.2
1416926_at	4702.5	5668.2
1416927_at	134.2	173.2
1416928_at	611.6	547.9
1416929_at	62.1	92.5
1416930_at	13.6	25.1
1416931_at	189.8	154.6
1416932_at	399.6	451.5
1416933_at	270.7	273.1
1416934_at	97.7	69.1
1416935_at	344.4	309.1
1416936_at	21.2	3.4
1416937_at	441.6	325.3
1416938_at	354.1	380
1416939_at	310.8	375.4
1416940_at	86.1	106
1416941_s_at	3399	2570.3
1416942_at	619.2	395.9
1416943_at	1491.9	1274.3
1416944_a_at	627.4	463.1
1416945_at	32.2	24.5
1416946_a_at	134.7	140.8
1416947_s_at	444.9	482.4
1416948_at	685.4	380.5
1416949_s_at	430.4	440.3
1416950_at	190.4	473.6
1416951_a_at	1660.4	919.2
1416952_at	1172.9	679.2
1416953_at	12.3	9.4
1416954_at	159.5	134.2
1416955_at	14.7	7.3
1416956_at	170	135.9
1416957_at	357.3	140
1416958_at	2307.6	2338.2
1416959_at	15.2	2.7
1416960_at	83.6	77.6
1416961_at	6.5	4.1
1416962_at	16.6	60
1416963_at	890.7	827.3
1416964_at	101.8	23.2
1416965_at	26	6.7
1416966_at	26.6	53.7
1416967_at	5.6	9.1
1416968_a_at	53.1	96.7
1416969_at	12.4	9.3
1416970_a_at	3227.1	2512
1416971_at	1072.1	928.5
1416972_at	903.5	756.7
1416973_at	692.6	746.9
1416974_at	276.8	230.5
1416975_at	94.1	103.8
1416976_at	99.3	147.6
1416977_at	28.2	61.8
1416978_at	48.7	60.7
1416979_at	814.7	730.9
1416980_at	3.4	4.6
1416981_at	1307.5	616.3
1416982_at	606.5	289.1
1416983_s_at	1203.5	1037.6
1416984_at	240.8	200.9
1416985_at	32	46.2
1416986_a_at	21.1	44.1
1416987_at	1.4	2.7
1416988_at	1149.1	496.5
1416989_at	200.1	142.4
1416990_at	407.2	269.1
1416991_at	152.7	198.9
1416992_at	277.8	252.5
1416993_at	212.7	275.6
1416994_at	26.4	32.8
1416995_at	2.5	3.9
1416996_at	8.7	7.6
1416997_a_at	37.4	30
1416998_at	172.5	132.7
1416999_at	200.7	208.4
1417000_at	323.5	248.8
1417001_a_at	2268.3	3280.9
1417002_at	338.9	272.2
1417003_at	17.1	11.7
1417004_at	433.9	409.4
1417005_at	38.8	42.7
1417006_at	867.7	625.4
1417007_a_at	5546.9	5743.9
1417008_at	52.7	20.9
1417009_at	1.6	4
1417010_at	417	1123.2
1417011_at	1	1.1
1417012_at	2.3	1.3
1417013_at	2.1	35.8
1417014_at	57.4	80.8
1417015_at	30.2	12.6
1417016_at	433.9	357.1
1417017_at	6.2	9.2
1417018_at	16.1	4.5
1417019_a_at	34.4	5.9
1417020_at	4.1	8.4
1417021_a_at	42.1	35.2
1417022_at	20.1	17.8
1417023_a_at	1.5	110.5
1417024_at	342.2	493
1417025_at	644	117.3
1417026_at	137.9	144.3
1417027_at	15.3	91.8
1417028_a_at	20.5	12.4
1417029_a_at	9.6	3.1
1417030_at	22.5	34.4
1417031_at	24.4	16.4
1417032_at	340.8	498.5
1417033_at	20.3	23.8
1417034_at	164.3	148.6
1417035_at	136.4	69
1417036_at	1.3	1.5
1417037_at	273.9	282.8
1417038_at	118	113.4
1417039_a_at	265.5	88.4
1417040_a_at	6.9	47.1
1417041_at	482.7	445.1
1417042_at	195.6	256.8
1417043_at	17	11.7
1417044_at	222.5	155.6
1417045_at	82.5	62.3
1417046_at	235.3	246.1
1417047_at	38.4	38.3
1417048_at	6.1	15.6
1417049_at	36.5	39.3
1417050_at	22	29.2
1417051_at	5.1	19.6
1417052_at	705.4	450.7
1417053_at	570.4	451.7
1417054_a_at	2060.1	1501.1
1417055_at	761.6	852.8
1417056_at	1917.6	1162.8
1417057_a_at	398.2	465.6
1417058_a_at	1348.9	1242.9
1417059_at	783.6	581.9
1417060_at	335.4	271.1
1417061_at	30.3	21.3
1417062_at	458	336.9
1417063_at	3.5	2
1417064_at	282.8	246.4
1417065_at	427.7	691.6
1417066_at	172.1	186.5
1417067_s_at	35.9	7.8
1417068_a_at	1248.7	1453.5
1417069_a_at	36.3	43.6
1417070_at	66.7	33.3
1417071_s_at	204.9	141.8
1417072_at	11.4	24.9
1417073_a_at	46.6	127.6
1417074_at	23.9	10.2
1417075_at	281.5	174.2
1417076_at	2.2	23.5
1417077_at	428.1	219.5
1417078_at	38.1	3.7
1417079_s_at	2.9	30.5
1417080_a_at	125.6	88.7
1417081_a_at	294.4	199.3
1417082_at	1477.6	1313.8
1417083_at	3184	1424.4
1417084_at	256.9	350.6
1417085_at	4.1	9.6
1417086_at	224.4	228.6
1417087_at	428	346.2
1417088_at	318.7	264.1
1417089_a_at	3.7	5
1417090_at	240.4	298.9
1417091_at	468.5	428.5
1417092_at	5.7	5.8
1417093_a_at	69	62.7
1417094_at	67	218.7
1417095_a_at	209.3	169.8
1417096_at	95.3	166.5
1417097_at	85	60.2
1417098_s_at	89.3	97.8
1417099_at	300.2	187.3
1417100_at	33.2	34.2
1417101_at	51.4	135.9
1417102_a_at	1915.7	1216.2
1417103_at	278.1	182.5
1417104_at	624.4	391.3
1417105_at	360.2	327.3
1417106_at	222.6	393.1
1417107_at	117.9	165.3
1417108_at	303.2	171.4
1417109_at	8.3	13.4
1417110_at	858.9	859.2
1417111_at	1746.6	1245.7
1417112_at	3022.3	2140.6
1417113_at	730.5	584.1
1417114_at	162.8	133.1
1417115_at	30.4	51
1417116_at	35.3	85
1417117_at	3.5	12.7
1417118_a_at	136.3	170.6
1417119_at	43.9	55.7
1417120_at	326.2	226.1
1417121_at	21.2	5
1417122_at	87.7	74.4
1417123_at	14.5	27.6
1417124_at	147.5	160.1
1417125_at	1083.8	696.6
1417126_a_at	5925.9	4664.5
1417127_at	2.6	34.8
1417128_at	48.3	10.8
1417129_a_at	12.5	11.4
1417130_s_at	9.2	39.9
1417131_at	150.6	157.5
1417132_at	141.5	204.3
1417133_at	27.4	36.1
1417134_at	372.4	354.4
1417135_at	633.2	786.2
1417136_s_at	157	185.8
1417137_at	2.6	2.9
1417138_s_at	1224.6	715.4
1417139_at	294.2	371.4
1417140_a_at	1028.5	1329.7
1417141_at	2588.6	2019.2
1417142_at	219.4	229.8
1417143_at	3.6	17.8
1417144_at	144.4	97.6
1417145_at	120.2	191.4
1417146_at	211.8	113
1417147_at	13.7	4.8
1417148_at	4.3	6.4
1417149_at	7.7	22.9
1417150_at	20.3	10.1
1417151_a_at	4.9	31
1417152_at	52.6	52.9
1417153_at	6.2	2.4
1417154_at	143.6	251.2
1417155_at	2.1	5.3
1417156_at	18.4	19.9
1417157_at	983.5	1065.6
1417158_at	73.1	70.2
1417159_at	8.4	25.4
1417160_s_at	34.6	47
1417161_at	815.4	647.7
1417162_at	25	134.3
1417163_at	149.7	247.4
1417164_at	377	696.4
1417165_at	1034.6	781.1
1417166_at	1083.4	736.5
1417167_at	128.5	44.4
1417168_a_at	27.1	14.8
1417169_at	43.2	61.3
1417170_at	640.4	711.8
1417171_at	4731.4	3884.7
1417172_at	19.1	25
1417173_at	49	49.1
1417174_at	87.3	85
1417175_at	58.7	73.5
1417176_at	394.9	355.7
1417177_at	94.2	66.1
1417178_at	85.4	77.2
1417179_at	157.1	129.4
1417180_at	333.2	275.1
1417181_a_at	47.1	47.2
1417182_at	264.3	250.8
1417183_at	592.6	460.8
1417184_s_at	30.5	233.2
1417185_at	1107.3	312.4
1417186_at	1405.9	1245.6
1417187_at	1.7	13.4
1417188_s_at	66.9	45.2
1417189_at	2154.4	1641.5
1417190_at	135.7	334.1
1417191_at	791	1312.3
1417192_at	302.2	242.8
1417193_at	483.2	349.9
1417194_at	39.5	49.3
1417195_at	1.5	10.4
1417196_s_at	3.4	17.4
1417197_at	3.7	19.2
1417198_at	1.8	11.4
1417199_at	429.2	387.6
1417200_at	710.2	678.3
1417201_at	123	150.2
1417202_s_at	987.9	903.2
1417203_at	77.7	59.2
1417204_at	308.7	433.8
1417205_at	143.3	124.5
1417206_at	310	137.9
1417207_at	40.5	25.3
1417208_at	79.8	111.6
1417209_at	449.2	402.1
1417210_at	1631.5	1515.7
1417211_a_at	82.8	44.9
1417212_at	39.6	66.1
1417213_a_at	188.6	167.2
1417214_at	26.8	22.2
1417215_at	1.3	1.9
1417216_at	315.5	126
1417217_at	8.1	32.9
1417218_at	46.3	31.9
1417219_s_at	38.9	141.2
1417220_at	67.7	75.4
1417221_at	9.3	9.5
1417222_a_at	3257.5	3356.5
1417223_at	594.2	438.5
1417224_a_at	327.2	353.2
1417225_at	884.4	789.1
1417226_at	342.4	414.4
1417227_at	267.1	218.9
1417228_at	84.5	28.5
1417229_at	4.5	5.5
1417230_at	87.4	130.8
1417231_at	2.3	46
1417232_at	38.9	51.5
1417233_at	185.4	85.2
1417234_at	25.5	9.1
1417235_at	368.4	392.4
1417236_at	181.4	159.4
1417237_at	67	72.8
1417238_at	212.9	217.5
1417239_at	982.7	731
1417240_at	264.7	216.8
1417241_at	976.2	1134.4
1417242_at	1878	1308.8
1417243_at	523.1	402.7
1417244_a_at	260.7	227.9
1417245_at	407.4	375.2
1417246_at	14	7.2
1417247_at	215.1	200.1
1417248_at	685.3	738.6
1417249_at	86.5	69.2
1417250_at	531.5	383.2
1417251_at	26.7	69.8
1417252_at	1064.1	890.2
1417253_at	869.7	824.4
1417254_at	151.9	123.8
1417255_at	451	290.6
1417256_at	4.2	0.7
1417257_at	14.6	36.5
1417258_at	2972	2260.4
1417259_a_at	456.4	413.2
1417260_at	533.1	893.4
1417261_at	71.9	123.2
1417262_at	9.8	7.6
1417263_at	21.7	39.8
1417264_at	279.4	274.2
1417265_s_at	85.6	73.2
1417266_at	23.1	305.2
1417267_s_at	12.1	18.7
1417268_at	89.3	243.2
1417269_at	881.6	1044.4
1417270_at	24.5	40.6
1417271_a_at	102.2	152.3
1417272_at	55.7	43.7
1417273_at	10.4	57.1
1417274_at	92.3	191.6
1417275_at	10.4	3.5
1417276_at	4.4	3.3
1417277_at	54.4	34.6
1417278_a_at	11.4	28.5
1417279_at	162.1	226.5
1417280_at	2	4.1
1417281_a_at	3.8	4.6
1417282_at	22.9	21.4
1417283_at	17.9	68.2
1417284_at	312.7	192.4
1417285_a_at	801.9	689.3
1417286_at	165.2	148.1
1417287_at	347.5	238.7
1417288_at	2357.3	1332.4
1417289_at	192.8	185.7
1417290_at	3.3	7
1417291_at	191.5	259.6
1417292_at	3449	2550.8
1417293_at	31	51.9
1417294_at	126.8	69.7
1417295_at	115.9	68.2
1417296_at	812.1	985.5
1417297_at	289.6	266
1417298_at	254	152.2
1417299_at	26	47.8
1417300_at	36	84.1
1417301_at	5.7	8.8
1417302_at	29.6	15.8
1417303_at	79.9	53.3
1417304_at	17.4	16
1417305_at	27.5	25.8
1417306_at	274.3	273.3
1417307_at	1.7	9.4
1417308_at	190.1	219.4
1417309_at	149.2	263
1417310_at	164.6	145.2
1417311_at	49.2	96.8
1417312_at	2.3	33.5
1417313_at	185.6	207.6
1417314_at	4.6	25.2
1417315_at	460.1	557.5
1417316_at	224.8	231.1
1417317_s_at	10163.8	10762.1
1417318_at	11	1.7
1417319_at	1.5	3
1417320_at	563.4	575.9
1417321_at	1411.8	2099.5
1417322_at	133.9	104.1
1417323_at	7.7	34.6
1417324_at	73.3	87.6
1417325_at	6.5	4.6
1417326_a_at	54.6	119.9
1417327_at	4.1	29.3
1417328_at	107.7	105.6
1417329_at	159.9	233.5
1417330_at	40.8	47.3
1417331_a_at	42.9	3.7
1417332_at	6.1	6.5
1417333_at	4.7	2.3
1417334_at	153	171.9
1417335_at	11.1	8.3
1417336_a_at	1.3	8.6
1417337_at	0.3	0.9
1417338_at	5	4.3
1417339_a_at	2011.5	2070.3
1417340_at	182.4	153.4
1417341_a_at	76.2	30.7
1417342_at	43.1	106.7
1417343_at	2.1	13.7
1417344_at	988.5	985.6
1417345_at	7.9	26.6
1417346_at	354.2	256.1
1417347_at	6	17
1417348_at	161.8	152.4
1417349_at	768.8	521.6
1417350_at	25.7	17.1
1417351_a_at	1288.6	1360.9
1417352_s_at	497.1	413.3
1417353_x_at	340.1	319.2
1417354_at	125.2	131.4
1417355_at	2.6	4.8
1417356_at	2.7	1.8
1417357_at	354.7	295.5
1417358_s_at	11.4	7.3
1417359_at	45.4	19.8
1417360_at	266.7	196.7
1417361_at	260.7	156.1
1417362_at	31.1	6
1417363_at	118.4	93.6
1417364_at	7779.5	6052.1
1417365_a_at	1443.7	1215.4
1417366_s_at	269.3	243.3
1417367_at	3073.2	2357.2
1417368_s_at	1626.8	1277.9
1417369_at	656.8	387.3
1417370_at	15.3	42.7
1417371_at	1879	1910.8
1417372_a_at	4408.6	4066.8
1417373_a_at	6076.6	7151.9
1417374_at	1147	1040.7
1417375_at	64.7	110.9
1417376_a_at	26.8	46.8
1417377_at	1.4	5
1417378_at	39.8	142.9
1417379_at	2973.6	3018
1417380_at	1697.5	1492.8
1417381_at	4.2	3.3
1417382_at	263.7	227.8
1417383_at	48.5	34.4
1417384_at	264.3	136.2
1417385_at	450.8	449.4
1417386_at	209.3	257.9
1417387_at	343.4	339
1417388_at	52.9	132.5
1417389_at	17.1	34.2
1417390_at	485.4	501.8
1417391_a_at	1798.9	1239.3
1417392_a_at	24.7	16.5
1417393_a_at	96	83.2
1417394_at	45.9	181.6
1417395_at	10.8	98.7
1417396_at	2.8	15.8
1417397_at	113.7	91.6
1417398_at	675	516.5
1417399_at	15.4	1.9
1417400_at	5.4	13.1
1417401_at	3.9	5.7
1417402_at	267.8	228.7
1417403_at	357.6	332
1417404_at	761.1	567
1417405_at	587.6	376.4
1417406_at	377.5	328.6
1417407_at	288.3	253.1
1417408_at	0.6	1.8
1417409_at	52.6	276.7
1417410_s_at	243.8	209.2
1417411_at	10.1	55.5
1417412_at	56.9	22.5
1417413_at	31.5	2
1417414_at	23.7	42.7
1417415_at	4.8	39.5
1417416_at	22	16.6
1417417_a_at	5481.1	5222
1417418_s_at	924.8	831.4
1417419_at	5.4	3.7
1417420_at	39.5	61.7
1417421_at	7.4	1.2
1417422_at	2.8	3.1
1417423_at	120.3	40
1417424_at	494.8	358
1417425_at	182.7	170.5
1417426_at	6252.8	7867.9
1417427_at	195.2	254.4
1417428_at	9.4	88
1417429_at	18	44.8
1417430_at	142.7	156.3
1417431_a_at	94.2	68.2
1417432_a_at	576.3	729.6
1417433_at	526	873.3
1417434_at	258.9	415.8
1417435_at	20.9	58
1417436_at	4.5	3.4
1417437_at	202.9	125
1417438_at	272.2	140.7
1417439_at	4.3	14.3
1417440_at	182.8	96.4
1417441_at	587.3	394
1417442_a_at	115	69.9
1417443_at	38.1	44
1417444_at	121.1	111.4
1417445_at	132.6	166
1417446_at	198.2	143.8
1417447_at	1.4	15.6
1417448_at	133.3	123.6
1417449_at	221	208.1
1417450_a_at	75	70.2
1417451_a_at	8895.5	9282.8
1417452_a_at	3540.7	2614.3
1417453_at	268	321.6
1417454_at	954.9	854.8
1417455_at	1.9	2.7
1417456_at	333.5	218.8
1417457_at	1302	1245.4
1417458_s_at	514.7	457.9
1417459_at	2.2	1.9
1417460_at	23.4	32.8
1417461_at	900	588.9
1417462_at	76.5	28
1417463_a_at	2264.5	1816
1417464_at	1.8	8.8
1417465_at	1327	1094.7
1417466_at	5.7	44.8
1417467_a_at	80.3	103.9
1417468_at	461.1	359.9
1417469_at	61.3	73.6
1417470_at	53.6	43.4
1417471_s_at	325.1	152
1417472_at	452.5	360
1417473_a_at	93.9	50.8
1417474_at	540.3	275.6
1417475_at	960.6	792.1
1417476_at	60.1	70.6
1417477_at	541	230.2
1417478_a_at	606.8	489.2
1417479_at	99.6	102.8
1417480_at	1113.4	1067.9
1417481_at	211.8	189.6
1417482_at	17.9	39
1417483_at	1040.2	2317.5
1417484_at	0.4	15.2
1417485_at	20.2	34
1417486_at	3.5	5.3
1417487_at	6.9	3.7
1417488_at	12.6	18.2
1417489_at	5.6	2.7
1417490_at	287	388.9
1417491_at	60	49.8
1417492_at	32	42.3
1417493_at	824.8	627.6
1417494_a_at	2.3	3.6
1417495_x_at	8	4.7
1417496_at	6.3	50.4
1417497_at	1.5	3.5
1417498_at	30.3	62.5
1417499_at	259.3	274.9
1417500_a_at	23.8	97.6
1417501_at	144.3	85.4
1417502_at	4.5	9.2
1417503_at	633.3	500.8
1417504_at	12.1	28.4
1417505_s_at	75.3	85.1
1417506_at	396.7	731.2
1417507_at	7.2	2.4
1417508_at	2122.4	1704.4
1417509_at	194.3	303
1417510_at	451	345.8
1417511_at	486.4	466.6
1417512_at	20.9	11.3
1417513_at	31.9	44.8
1417514_at	8	4.6
1417515_at	365.2	238.7
1417516_at	263.2	480.3
1417517_at	216.8	114.2
1417518_at	27.6	9
1417519_at	58.3	10.4
1417520_at	9.8	40.9
1417521_at	22.6	66.4
1417522_at	68.3	45
1417523_at	45	4.4
1417524_at	47.3	51.9
1417525_at	33.2	43
1417526_at	69.4	46.3
1417527_at	266.4	235
1417528_at	1.2	2.8
1417529_at	23.9	35.8
1417530_a_at	1793.3	1169.5
1417531_at	1.2	22.1
1417532_at	1.4	3
1417533_a_at	18.2	51.7
1417534_at	9.1	8.2
1417535_at	337.6	250.9
1417536_at	999.2	1070
1417537_at	68.6	132.1
1417538_at	349.5	215.1
1417539_at	105.6	108.9
1417540_at	1523.1	2105.1
1417541_at	195	267.6
1417542_at	125.4	139.7
1417543_at	6.2	18.9
1417544_a_at	113.7	101.4
1417545_at	33.3	5.3
1417546_at	56.7	56.5
1417547_at	222.9	168.6
1417548_at	4.4	5.5
1417549_at	136.6	116.5
1417550_a_at	3.4	25.7
1417551_at	121.6	111.9
1417552_at	20	43.9
1417553_at	46.6	27.7
1417554_at	1.4	3.1
1417555_at	67.7	68
1417556_at	1.1	37.6
1417557_at	816.2	520.7
1417558_at	538.4	425.5
1417559_at	332.6	177.4
1417560_at	197.4	236.6
1417561_at	11.2	8.6
1417562_at	108.4	67.6
1417563_at	44	104.6
1417564_at	155.4	319.7
1417565_at	78.4	38.5
1417566_at	94.4	45.4
1417567_at	1.3	5.8
1417568_at	61.1	71.1
1417569_at	102.9	109.3
1417570_at	31.4	9
1417571_at	161.3	106.3
1417572_at	49.4	5.9
1417573_at	678.8	740.7
1417574_at	15.8	27.9
1417575_at	4.9	25.2
1417576_a_at	3.9	2
1417577_at	1.5	15.8
1417578_a_at	189.9	149.9
1417579_x_at	164.7	216.7
1417580_s_at	17.1	30.1
1417581_at	99.7	113.8
1417582_s_at	145.1	75.5
1417583_a_at	795.5	903.8
1417584_at	208.2	184.8
1417585_at	1530.6	1027.9
1417586_at	276.1	126.2
1417587_at	76.5	133.8
1417588_at	32.6	37.8
1417589_at	16.7	3
1417590_at	18.6	29.9
1417591_at	86.7	5.8
1417592_at	540	335.8
1417593_at	104.3	76.4
1417594_at	71.9	110.7
1417595_at	4.6	25.7
1417596_at	2.4	26.9
1417597_at	1621.9	2536.6
1417598_a_at	1026.3	1353.8
1417599_at	4.7	1.8
1417600_at	7.1	37.4
1417601_at	236.4	3577.3
1417602_at	28.1	31.1
1417603_at	11.2	18.5
1417604_at	6.4	27.8
1417605_s_at	12.5	9
1417606_a_at	2708.6	1632.9
1417607_at	51.9	56.8
1417608_a_at	6748.5	4605.6
1417609_at	421.5	372.7
1417610_at	7.7	21.1
1417611_at	36.5	30.9
1417612_at	1062.8	1337.4
1417613_at	6.1	36.6
1417614_at	40.1	70.9
1417615_a_at	5282.4	4767.8
1417616_at	1.9	2.2
1417617_at	6	3.2
1417618_at	19	26.6
1417619_at	36.8	41.7
1417620_at	1885.9	1340.5
1417621_at	326.9	390.2
1417622_at	137.6	148.8
1417623_at	42.8	40.4
1417624_at	1132.9	1453.6
1417625_s_at	1.6	17.3
1417626_at	28.7	4.3
1417627_a_at	143.7	107.3
1417628_at	211	97.3
1417629_at	36.8	40.3
1417630_at	140.5	223.5
1417631_at	52	86.8
1417632_at	9	2.8
1417633_at	5.9	3.3
1417634_at	27.4	34.4
1417635_at	20.7	8.2
1417636_at	34.9	89.9
1417637_a_at	9.6	23.6
1417638_at	54.2	65.6
1417639_at	2.2	21.5
1417640_at	248.6	33.2
1417641_at	14.7	14.6
1417642_at	21.1	14.8
1417643_at	19	20.2
1417644_at	5.4	22.3
1417645_at	0.9	2.7
1417646_a_at	1592.8	1566.1
1417647_at	588	801.4
1417648_s_at	544.8	770.6
1417649_at	4.3	7.3
1417650_at	57.3	35.9
1417651_at	5	6.3
1417652_a_at	2451.4	1940.8
1417653_at	41.5	12.7
1417654_at	15.4	2
1417655_a_at	395.5	253.4
1417656_at	11.1	25.6
1417657_s_at	534.4	655.1
1417658_at	2.7	2.4
1417659_at	699.4	427.1
1417660_s_at	1879.6	1798.2
1417661_at	253.9	234.2
1417662_at	12.3	26.3
1417663_a_at	656.3	539.6
1417664_a_at	159.6	148.1
[truncated: 43,106 more rows]

## Sheet: GSE28651
Gene Expression Omnibus database (GSE28651)
# Column A:prob
Column B~C: Raw Intensity of the basal cell sample
Column D~F: Raw Intensity of the duct cell sample
ID_REF	GSM709832	GSM709833	GSM709834	GSM709835	GSM709836
1415670_at	1933.62	3376.71	3409.92	3072.53	3548.7
1415671_at	1473.52	2527.19	3522.19	2519.08	2568.59
1415672_at	1592.98	2224.26	2237.84	2021.72	1913.47
1415673_at	693.253	611.477	951.031	785.25	808.565
1415674_a_at	1380.83	1171.79	1380.27	1037.88	829.763
1415675_at	1170.37	868.102	546.092	769.024	876.93
1415676_a_at	802.464	793.654	1454.59	997.353	1111.28
1415677_at	924.64	933.368	1594.54	1061.53	1099.94
1415678_at	1848.04	1814	2381.4	1670.56	1771.35
1415679_at	4051.51	3293.78	4455.75	3667.84	4480.9
1415680_at	194.068	124.699	288.033	315.529	283.385
1415681_at	340.38	554.568	464.847	538.767	450.401
1415682_at	991.511	862.131	557.726	838.769	635.452
1415683_at	810.961	1259.11	1510.8	1468.99	1205.3
1415684_at	235.107	158.844	253.765	73.2544	86.1904
1415685_at	257.024	510.51	306.933	269.328	575.273
1415686_at	3092.13	3380.17	2868.17	2133.52	3395.11
1415687_a_at	3573.53	2870.92	2831.17	2636.02	2461.84
1415688_at	528.065	815.84	900.44	940.999	891.315
1415689_s_at	472.953	878.268	325.538	368.091	250.047
1415690_at	464.201	287.506	341.262	361.668	254.242
1415691_at	1543.66	1745.89	2208.35	1729.83	1271.2
1415692_s_at	2499.87	2600.46	3552.7	2863.44	2736.08
1415693_at	1173.01	1157.4	1821.93	1589.78	1403.68
1415694_at	140.86	199.366	165.691	311.491	171.519
1415695_at	2689.91	2729.16	3096.89	2588.79	2534.4
1415696_at	4337.97	6431.28	5364.81	5584.22	6036.4
1415697_at	1114.45	913.227	1026.88	838.576	521.295
1415698_at	2358.39	3601.21	1724.99	2078.73	2057.85
1415699_a_at	488.871	464.777	869.247	777.829	588.633
1415700_a_at	5991.79	6514.92	8871.96	6814.96	6854.32
1415701_x_at	18376.4	18926.8	18867.6	20871.9	24406.3
1415702_a_at	951.036	1357.89	1385.28	886.128	754.758
1415703_at	2088.67	1137.26	1874.59	2019.82	1937.61
1415704_a_at	6211.41	6814.74	8027.01	8246.27	10373
1415705_at	2047.62	2936.52	2493.56	2351.81	1947.05
1415706_at	1936.79	3564.38	3369.5	3431.08	3788.99
1415707_at	582.281	852.756	902.635	868.251	773.93
1415708_at	1367.7	1665.99	1061.77	1220.51	1583.31
1415709_s_at	730.773	527.854	651.51	612.672	673.746
1415710_at	330.774	135.891	247.915	183.411	77.9102
1415711_at	2143.77	2306.62	2003.03	1766.88	1646.29
1415712_at	1821.88	1744.7	2258.26	2175.78	2013.96
1415713_a_at	910.474	999.227	1105.09	592.311	595.014
1415714_a_at	1307	865.164	762.68	954.249	745.083
1415715_at	83.6574	630.813	289.146	243.371	757.456
1415716_a_at	31222	27255.6	28361.8	33893.9	39589.6
1415717_at	1375.15	1085.25	1045.16	701.731	543.958
1415718_at	761.181	938.197	890.438	762.159	799.657
1415719_s_at	316.114	298.463	195.394	331.694	141.369
1415720_s_at	236.397	283.685	120.724	254.955	130.642
1415721_a_at	601.453	568.741	655.311	396.563	512.902
1415722_a_at	555.875	782.174	904.883	884.553	736.861
1415723_at	7703.51	6735.12	7594.44	7123.33	6719.96
1415724_a_at	2170.38	2626.88	2679.93	1986.24	2086.48
1415725_at	679.567	716.174	1157.69	803.37	605.959
1415726_at	2297.48	1723.9	3339.33	3447.1	2139.58
1415727_at	3389.92	3595.94	2343.84	2576.23	1923.82
1415728_at	2036.94	2491.45	1217.23	2030.82	3001.38
1415729_at	400.187	650.731	699.29	612.681	772.193
1415730_at	1548.28	2186.11	1889.18	1819.15	1720.33
1415731_at	893.363	683.219	601.338	563.671	827.615
1415732_at	1462.4	753.709	504.162	550.061	631.651
1415733_a_at	1623.65	1340.64	1267	1223.3	1336.07
1415734_at	6272.8	6630.35	7667.63	7655.74	7393.09
1415735_at	1908.94	2481.77	2752.1	2805.5	2646.66
1415736_at	6055.33	5856.44	4927.03	5331.61	5236.28
1415737_at	4206.02	3823.54	2908.76	2406.31	1988.22
1415738_at	863.385	1156.16	1126.97	895.928	916.285
1415739_at	1418.14	1181.28	1065.21	1234.99	1293.39
1415740_at	1414.7	1753.92	2560.35	2245.51	2054.36
1415741_at	1364.65	1755.72	1593.17	1602.27	1690.04
1415742_at	1207.86	1165.8	826.922	1029.56	1146.91
1415743_at	247.393	490.42	371.56	429.232	737.875
1415744_at	1258.05	956.015	1196.41	974.702	898.789
1415745_a_at	818.296	907.088	620.764	576.615	471.796
1415746_at	994.281	1020.29	624.19	840.971	1079.06
1415747_s_at	349.971	735.08	1056.62	588.805	754.898
1415748_a_at	2106.65	1847.98	1623.67	1493.17	1440.12
1415749_a_at	1820.31	1071.47	1417.12	1523.15	1269.21
1415750_at	389.513	317.76	433.561	193.38	265.038
1415751_at	7412.95	7312.98	7234.39	6759.65	6127.57
1415752_at	3347.83	2593.58	2923.5	2312.78	2294.86
1415753_at	158.253	142.882	48.4033	175.878	84.9876
1415754_at	2023.57	1225.42	1740.39	1808.69	1392.6
1415755_a_at	802.486	892.71	490.133	760.831	703.637
1415756_a_at	1716.09	1664.73	788.536	994.496	963.832
1415757_at	247.355	99.2857	167.688	203.213	86.2371
1415758_at	1824.13	1595.96	1403.41	1659.47	1156.72
1415759_a_at	1669.95	1011.42	771.488	887.867	820.281
1415760_s_at	3117.79	3086.15	3256.78	3914.71	3384.07
1415761_at	1277.09	1672.08	1249.97	1398.32	1208.08
1415762_x_at	2190.75	2238.61	2072.55	3100.32	2140.16
1415763_a_at	3966.26	4968.14	4330.72	4651.34	3913.4
1415764_at	2287.82	1847.39	1958.77	2101.56	1933.38
1415765_at	5704.57	4508.84	4836.66	4006.55	4927.26
1415766_at	262.093	306.927	232.491	226.132	144.622
1415767_at	1329.14	604.236	679.74	744.289	706.339
1415768_a_at	3456.91	3211.25	4413.56	3246.6	3716.65
1415769_at	1321.53	972.376	1086.58	703.55	510.104
1415770_at	1652.4	1936.98	1062.14	1519.89	1575.85
1415771_at	9332.5	8037.33	12756.8	12196.4	13520.8
1415772_at	1389.81	1574.47	2100.92	1550.48	2052.78
1415773_at	12849.9	12774.2	16318	15604.6	20141.2
1415774_at	722.222	746.486	494.488	428.067	478.401
1415775_at	6982.63	8075.29	7662.12	6946.87	6902.2
1415776_at	829.762	1108.46	599.96	1014.43	1304.89
1415777_at	106.499	196.839	17.3469	11.6782	130.878
1415778_at	4456.54	4725.35	7179.88	6707.23	8412.78
1415779_s_at	23042	21877.4	27540.8	27728.4	29606.8
1415780_a_at	188.888	109.365	26.7216	135.162	71.0807
1415781_a_at	8757.57	8713.81	9710.29	8517.12	8439.28
1415782_at	6687.57	5856.89	7531.05	7272.04	6343.1
1415783_at	1539.08	1572.58	2532.15	1703.67	1354.85
1415784_at	642.487	358.355	588.85	514.923	384.445
1415785_a_at	1305.23	1858.67	2324.96	2473.37	2251.69
1415786_at	189.229	102.508	39.6328	143.646	82.9951
1415787_at	1221.68	951.543	869.375	1082.28	852.178
1415788_at	262.433	533.408	214.994	256.727	278.668
1415789_a_at	457.03	676.499	326.001	268.609	462.387
1415790_at	615.206	615.261	296.754	217.004	340.139
1415791_at	378.671	533.212	477.424	235.193	340.051
1415792_at	473.008	444.313	158.613	249.4	401.63
1415793_at	319.845	286.282	365.822	605.311	391.232
1415794_a_at	1160.08	1287.28	1147.43	1364.05	1171.03
1415795_at	987.854	1252.03	1143.32	1649.35	1816.76
1415796_at	3328.51	3661.69	3921.18	2757.68	2825.02
1415797_at	410.472	412.613	780.529	592.114	588.464
1415798_at	339.242	436.041	566.508	366.799	435.529
1415799_at	625.911	619.93	864.085	688.481	843.243
1415800_at	3901.26	5705.67	17902.2	15164.3	22374.2
1415801_at	279.872	335.914	1672.49	1193.76	2272.79
1415802_at	246.887	252.619	2669.15	1542.14	3067.3
1415803_at	208.866	313.119	168.327	194.189	149.921
1415804_at	342.566	462.795	275.441	162.325	178.35
1415805_at	143.689	17.1393	56.5065	214.47	134.344
1415806_at	86.3141	119.774	506.395	203.12	178.93
1415807_s_at	447.019	403.751	368.997	438.035	415.362
1415808_at	29.6159	77.6009	40.2689	18.8233	43.99
1415809_at	195.016	61.1455	10.8349	88.0376	138.398
1415810_at	206.316	327.146	715.027	556.183	657.034
1415811_at	690.352	291.196	672.066	1045.33	753.797
1415812_at	3946.7	4454.75	2511.77	2419.53	2877.56
1415813_at	5704.06	4099.71	6438.75	5036.75	5249.22
1415814_at	908.85	1261.51	1407.41	987.306	617.308
1415815_at	116.047	220.993	110.726	71.8282	26.6369
1415816_at	7519.29	7854.32	11183.1	10045.4	11064.1
1415817_s_at	1267.45	1402.11	2877.67	1735.7	2096.49
1415818_at	450.883	455.807	421.313	516.514	568.043
1415819_a_at	2436.12	1695.87	1921.97	1801.4	1941.07
1415820_x_at	10600.9	10371.9	10900.5	11024.1	11994.3
1415821_at	1489.49	2112.54	2620.49	1874.06	1501.11
1415822_at	2395.9	2661.59	2326.29	2104.66	1941.09
1415823_at	618.375	660.209	1113.41	599.94	636.629
1415824_at	448.447	545.77	345.116	298.04	273.287
1415825_s_at	806.829	1017.06	1120.77	994.81	649.668
1415826_at	833.275	1234.62	1134.55	860.961	1098.78
1415827_a_at	2820.83	4365.84	4811.46	3881.04	3951.34
1415828_a_at	1123.57	2432.23	2928.37	2325.28	2019.44
1415829_at	1340.59	1344.67	1946.37	1567.72	1884.48
1415830_at	138.848	179.964	117.691	112.876	110.882
1415831_at	1817.46	2267.02	2507.3	2244.43	3082
1415832_at	47.9248	51.0424	32.7121	29.3783	55.6761
1415833_x_at	11040.6	8974.47	11212	13949.8	14837.2
1415834_at	7822.21	6803.24	2652.03	3270.41	2268.17
1415835_at	41.9616	59.8962	7.19425	16.4786	24.6644
1415836_at	45.8019	131.856	67.2453	60.8522	93.9288
1415837_at	55.606	68.5437	82.6381	90.9349	40.6208
1415838_at	1121.27	1538.68	1554.13	1127.99	1124.82
1415839_a_at	6695.28	8239.96	9284.65	10155.6	11033.2
1415840_at	2911.52	3623.58	4460.12	4223.7	3322.92
1415841_at	2261.25	2581.47	2128.59	2435.81	1691.29
1415842_at	363.077	132.326	64.6787	176.859	228.996
1415843_at	103.031	110.317	24.5775	43.9851	25.1712
1415844_at	32.4755	10.5	32.503	28.6937	26.1865
1415845_at	346.58	261.217	45.5429	79.0057	104.878
1415846_a_at	110.905	120.367	175.231	11.019	44.6322
1415847_at	55.8338	62.1522	15.1135	75.3444	234.663
1415848_at	15.3078	7.00436	1.28289	71.8503	7.91843
1415849_s_at	6724.2	6293.69	12395	11728.3	16345.1
1415850_at	1151.93	916.022	477.948	666.886	686.537
1415851_a_at	2977.48	2690.63	4677.64	3782.14	5160.63
1415852_at	2713.11	1702.19	2880.12	2166.15	2432.7
1415853_at	110.413	197.375	73.8241	99.5189	130.776
1415854_at	929.886	813.656	506.382	485.322	393.339
1415855_at	829.546	562.838	478.521	546.848	454.075
1415856_at	4340.59	5361.57	3190.88	3549.4	3283.07
1415857_at	4058.64	4037.58	3144.89	3206.35	3019.91
1415858_at	1238.58	1095.01	1745.28	2084.47	1956.39
1415859_at	6446.04	7555.67	8373.54	8211.14	10264.3
1415860_at	1531.24	1690.58	3110.23	2563.14	3144.53
1415861_at	16.4662	42.8347	21.4749	36.9456	47.7851
1415862_at	1.4216	1.52662	2.31741	6.88157	4.15277
1415863_at	7339.44	7952.27	10126.6	9137.56	8764.74
1415864_at	2018.57	2968.24	2665.95	2456.02	2434.47
1415865_s_at	3771.24	5585.36	4899.74	5924.27	5499.3
1415866_at	339.228	701.207	615.89	785.107	684.926
1415867_at	3405.01	3911.35	5839.36	4222.43	4330.71
1415868_at	818.729	616.347	502.713	612.842	933.788
1415869_a_at	1738.61	1023.12	1247.92	1282.73	1163.81
1415870_at	874.768	1223.65	1759.47	1607.8	1528.26
1415871_at	277.11	375.72	889.737	575.65	844.751
1415872_at	7002.85	7873.62	10116.7	8065.44	9260.34
1415873_a_at	1214.26	1535.45	1992.27	1800.24	2099.68
1415874_at	870.42	670.482	169.888	376.508	307.648
1415875_at	1288.82	1776.9	2280.29	2415.49	2076.83
1415876_a_at	9906.4	10024.3	12526.8	14171.2	14815.4
1415877_at	122.515	168.554	17.2603	35.9354	34.5984
1415878_at	1439.74	1685.74	3899.9	2277.76	2658.94
1415879_a_at	16012.7	14108.6	17657	17287.1	20861.5
1415880_a_at	11246.9	12592.6	11983.7	11763.8	12039.9
1415881_at	3068.73	2986.46	3807.14	2498.72	2820.65
1415882_at	1712.43	2192.21	3695.26	2672.56	2477.07
1415883_a_at	23.6796	37.5317	3.47209	25.5167	75.9687
1415884_at	206.961	267.353	222.52	281.146	275.934
1415885_at	18.7148	55.6635	9.995	66.9658	78.8902
1415886_at	20.2733	30.4939	23.2813	12.9463	7.70979
1415887_at	1892.35	1572.87	1885.28	1808.19	1885.47
1415888_at	1880.63	1683.79	3435.56	2111.95	2403.64
1415889_a_at	7343.5	8503.72	10280.8	8776.84	9252.28
1415890_at	996.886	1356.78	1430.79	1166.39	924.053
1415891_at	1498.59	1414.76	1752.91	1391.22	1783.36
1415892_at	671.438	545.667	475.741	440.911	536.273
1415893_at	209.073	295.731	360.997	490.267	318.532
1415894_at	137.273	69.8165	87.5483	175.46	142.643
1415895_at	676.742	468.172	328.327	973.529	746.937
1415896_x_at	581.902	292.628	295.693	468.501	302.409
1415897_a_at	5263.79	7140.29	5532.79	4468.25	3760.74
1415898_at	30.8864	56.2165	17.7068	30.0462	20.6509
1415899_at	214.723	143.99	98.8432	226.937	238.084
1415900_a_at	62.7464	138.665	50.9841	59.248	3.25662
1415901_at	149.126	92.4618	153.215	161.238	219.307
1415902_at	55.9094	23.7349	1.34297	21.7788	59.0784
1415903_at	236.06	294.385	253.85	125.095	88.5419
1415904_at	35.7706	60.4817	59.9164	113.33	101.318
1415905_at	62.3438	95.8679	12.735	16.0442	6.29138
1415906_at	24699.4	23486.3	22859.1	26831.6	27915.2
1415907_at	496.824	567.615	232.365	334.052	512.825
1415908_at	1273.43	1053.25	788.701	718.779	428.897
1415909_at	1115.88	688.419	1304.83	1595.1	890.965
1415910_s_at	878.473	668.784	938.931	837.808	854.114
1415911_at	41.2337	167.32	117.212	77.2251	60.2554
1415912_a_at	8084.38	8387.19	10792.2	10165.7	11970.9
1415913_at	25.5902	74.9235	2.9892	103.06	46.5004
1415914_at	5738.5	6298.34	9410.07	8587.73	10180.3
1415915_at	2167.31	2277.85	2521.47	2085.6	1873.94
1415916_a_at	1746.33	2398.3	1609.87	1959.6	1873.88
1415917_at	333.28	446.559	374.354	352.057	325.047
1415918_a_at	1587.08	2057.19	2751.68	2003.87	2154.28
1415919_at	1073.29	1130.85	842.108	1151.73	1232.48
1415920_at	1024.46	1125.68	603.258	448.919	165.446
1415921_a_at	169.193	303.791	86.1516	131.91	58.2818
1415922_s_at	1722.44	1339.22	1044.43	1211.77	1051.4
1415923_at	5.39358	279.165	5.69119	4.31056	2.9264
1415924_at	251.077	11.9199	34.198	90.6278	62.3507
1415925_a_at	2337.75	1378.58	3136.75	2119.22	3234.34
1415926_at	3545.42	1882.07	2981.12	2955.74	3186.89
1415927_at	42.842	32.3749	43.2385	39.3589	17.5818
1415928_a_at	13818.6	13567.8	10643.6	11149.7	11953.9
1415929_at	4023.3	4181.22	3245.57	2756.02	2771.54
1415930_a_at	18236.5	15426.5	13977.9	12755.4	15855.3
1415931_at	115.229	298.385	215.709	358.363	91.2241
1415932_x_at	226.406	360.264	269.565	160.738	202.397
1415933_a_at	7942.3	6701.93	9158.8	7512.82	7699.93
1415934_at	788.303	699.036	980.613	656.321	815.45
1415935_at	67.0433	7.16965	172.321	167.528	168.201
1415936_at	138.462	248.013	178.827	364.555	381.033
1415937_s_at	1356.64	1198.74	870.124	1038.1	764.86
1415938_at	19.9441	147.101	72.9898	16.7337	27.924
1415939_at	121.619	133.798	56.827	174.127	157.803
1415940_at	528.744	906.913	1266.67	1048.32	1241.73
1415941_s_at	939.071	1023.62	1288.26	1110.82	1336.12
1415942_at	13953.2	15246.8	16123.6	18014.2	19278.7
1415943_at	7141.01	8170.16	7699.64	7491.29	8224.5
1415944_at	6189.36	5420.67	5740.42	6123.62	6138.91
1415945_at	15.8523	93.9315	281.744	210.599	345.168
1415946_at	402.933	440.048	567.457	482.371	521.036
1415947_at	590.051	513.126	762.467	657.273	623.329
1415948_at	542.458	655.132	607.173	754.855	702.197
1415949_at	299.727	485.655	1705.34	1606.32	2231.83
1415950_a_at	15722.9	15697.2	16606.4	17716.8	22113.7
1415951_at	298.506	277.556	135.707	207.535	118.311
1415952_at	466.324	854.476	720.553	775.451	560.043
1415953_s_at	305.081	327.849	219.708	555.483	158.452
1415954_at	18.7521	5.25587	1.44495	2.13189	6.78878
1415955_x_at	3912.95	4317.3	430.519	4908.37	1427.75
1415956_a_at	1161.1	1149.36	1228.04	742.034	1527.75
1415957_a_at	1122.52	1137.45	1799.33	1877.51	1413.49
1415958_at	65.2022	80.0887	116.342	221.423	75.1603
1415959_at	17.4526	11.7813	29.8516	23.7888	7.89254
1415960_at	100.83	11.6086	2.33091	9.23712	22.1065
1415961_at	4055.31	3705.31	2050.11	2450.25	1421.69
1415962_at	10408.8	11887.3	12399	12527	13466.1
1415963_at	1906.02	2856.69	4152.73	2792.11	3009.75
1415964_at	40.3379	217.28	204.136	240.301	523.638
1415965_at	46.568	66.2606	156.17	46.7386	190.206
1415966_a_at	3503.68	3609.08	5504.06	4090.34	4300.47
1415967_at	2228.39	2524.65	3093.62	3080.58	3470.19
1415968_a_at	32.0909	36.9067	22.5339	10.2847	83.5753
1415969_s_at	4.47986	1.82843	12.4118	5.90068	80.9435
1415970_at	18039.9	14754.1	18151.6	18443.7	19886.6
1415971_at	1720.84	1686.73	3179.46	3368.17	2988.59
1415972_at	2451.5	2403.78	4575.48	3971.2	5143.43
1415973_at	919.327	1271.82	1725.7	1347.43	1683.01
1415974_at	439.896	478.108	371.489	441.931	471.595
1415975_at	1931.05	1886.62	2679.27	1970.3	2201.9
1415976_a_at	327.196	219.259	119.766	361.466	333.465
1415977_at	207.149	195.896	91.9799	141.709	281.991
1415978_at	402.097	17.8889	119.795	84.6604	7.47156
1415979_x_at	12526.9	12933.5	14034.9	15332.5	16492.5
1415980_at	2797.57	2277.7	2516.81	3064.23	2365.12
1415981_at	879.979	1304.07	1783.73	1226.9	829.582
1415982_at	984.701	900.345	949.194	743.878	949.356
1415983_at	695.372	1201.6	705.897	529.933	408.229
1415984_at	1894.64	2590.39	2240.18	2077.3	1600.62
1415985_at	2663.78	2253.81	2974.63	2198.26	1953.09
1415986_at	1134.65	856.772	864.265	801.044	968.781
1415987_at	576.083	832.077	1538.23	1115.81	1309.42
1415988_at	2945.4	2868.39	3997.69	3551.1	3964.96
1415989_at	237.213	133.455	67.7932	108.966	170.24
1415990_at	4875.05	6116.36	7158.98	6219.78	6959.7
1415991_a_at	1153.06	1757.22	1310.67	1196.81	1058.13
1415992_at	212.101	324.971	173.367	237.484	192.804
1415993_at	54.037	313.648	1163.77	880.832	835.018
1415994_at	69.9803	62.2946	5.91791	153.714	85.804
1415995_at	461.788	528.464	326.154	337.545	277.893
1415996_at	3084.75	3742.04	1831.2	3246.93	1752.66
1415997_at	825.368	872.55	919.268	1085.55	1339.55
1415998_at	7688.25	6777.68	8812.49	9325.2	10212.3
1415999_at	2622.67	3178.84	1279.33	1332.24	1318.5
1416000_a_at	9424.08	11104.8	10669.5	10263	10202.5
1416001_a_at	947.855	681.956	839.927	941.207	898.13
1416002_x_at	549.059	493.595	727.076	635.487	592.705
1416003_at	29.768	29.7105	43.138	53.8977	39.7081
1416004_at	6150.14	4754.41	6987.44	6210.07	6840.23
1416005_at	4235.77	4340.71	6038.76	4621.93	5323.56
1416006_at	881.939	284.383	277.266	301.947	506.724
1416007_at	36.7277	67.9218	2.92274	68.1448	9.97511
1416008_at	88.5541	68.5062	44.2899	103.637	52.0867
1416009_at	2011.02	2697.56	1357.79	1171.81	1227.34
1416010_a_at	8383.02	7118.15	11825.9	8928.33	10582.7
1416011_x_at	831.255	577.009	1339.41	1445.57	1012.62
1416012_at	283.05	276.2	192.238	241.892	232.526
1416013_at	361.347	467.395	209.379	296.864	454.59
1416014_at	641.194	543.069	1133.32	853.996	854.151
1416015_s_at	1123.33	1100.73	1775.24	1265.39	1251.4
1416016_at	597.191	641.819	483.901	644.781	726.996
1416017_at	955.303	964.405	877.215	809.752	494.8
1416018_at	886.373	1111.07	962.591	695.005	843.107
1416019_at	199.427	292.287	228.945	289.895	180.142
1416020_a_at	1763.78	1185.07	3007.33	1940.16	2795.4
1416021_a_at	459.628	1514.38	25363.3	17282.1	22777.9
1416022_at	200.946	295.37	11779.1	6451.43	10345.1
1416023_at	258.762	422.027	106.973	446.788	378.904
1416024_x_at	4703.02	4599.53	7767.54	4893.58	5532.73
1416025_at	41.0971	71.9937	4.26838	96.4583	14.2987
1416026_a_at	9426.07	7855.18	11256.3	12980.8	12189
1416027_at	3000.04	3126.21	3625.35	3418.17	3485.01
1416028_a_at	819.923	758.911	2261.26	2009.76	2526.29
1416029_at	7321.04	5043.13	3147.72	3934.02	3661.14
1416030_a_at	216.589	177.316	163.531	210.907	164.989
1416031_s_at	951.511	971.209	1252.04	1445	1884.68
1416032_at	2061.26	2474.18	3160.39	2671.11	2063.98
1416033_at	214.693	189.238	341.422	269.516	159.832
1416034_at	11816.6	13197.6	19283.7	15622.8	15501.6
1416035_at	448.408	522.262	921.259	1023.8	554.252
1416036_at	1334.05	1491.01	963.407	1281.94	836.86
1416037_a_at	2109.07	2264.72	3720.21	3458.13	3821.97
1416038_at	885.43	1192.76	1238.21	1048.51	1321.55
1416039_x_at	5202.82	6873.63	3921.68	4744.81	2604.9
1416040_at	36.9022	8.13591	4678.44	4204.82	4912.98
1416041_at	11970.7	10232.1	12849.3	11006.6	13922
1416042_s_at	1002.43	1712.61	2509.66	2866.3	3282.27
1416043_at	331.011	441.39	210.486	537.905	891.213
1416044_at	1074.08	1372.61	1650.74	1259.61	1502.23
1416045_a_at	930.627	1172.18	1696.11	1400.45	1184.3
1416046_a_at	1011.87	957.366	842.216	597.128	302.923
1416047_at	79.083	389	102.48	225.463	214.021
1416048_at	1141.97	1448.67	1198.08	1194.46	998.387
1416049_at	2.53826	47.105	2.62324	35.7131	131.356
1416050_a_at	72.615	134.098	92.3171	18.0055	249.153
1416051_at	32.3082	20.2631	208.845	71.7059	102.395
1416052_at	158.727	301.992	280.443	426.7	400.061
1416053_at	110.425	26.2389	2.78566	15.9877	23.7599
1416054_at	17075.2	16602.4	17381.3	20179.2	22734.5
1416055_at	163.14	58.3518	69.44	218.147	741.213
1416056_a_at	13820.5	13429.6	13480.7	13492.4	15104.2
1416057_at	1598.76	1838.12	2076.35	1860.98	1460.65
1416058_s_at	6211	7935.76	7368.01	7762.88	8414.4
1416059_at	1050.56	866.817	863.252	889.281	1151.13
1416060_at	1671.94	1662.52	1440.2	1320.84	1213
1416061_at	1392.73	851.649	1680	1186.73	1626.51
1416062_at	1754.86	2030.72	3227.82	3055.46	3667.87
1416063_x_at	23.8099	0.865966	1.21663	21.4313	36.5149
1416064_a_at	9560.54	9532.7	12712.6	13933.2	13084.9
1416065_a_at	2867.3	3171.72	3164.82	4045.29	2871.45
1416066_at	6205.18	6311.87	6688.76	7711.82	7486.82
1416067_at	8827.57	8152.89	15988.4	16838.8	17296.4
1416068_at	465.596	562.242	514.549	601.841	412.445
1416069_at	1023.12	775.48	2243.27	1694.74	2072.23
1416070_a_at	1753.72	2296.05	2091.11	2163.44	2110.04
1416071_at	740.839	566.057	640.934	794.128	460.64
1416072_at	8.89728	14.1799	49.6511	134.503	6.91756
1416073_a_at	717.986	831.193	866.486	921.253	962.162
1416074_a_at	17825.9	17480.2	18106	19937.2	23520.8
1416075_at	1291.56	796.83	421.199	532.112	527.135
1416076_at	105.208	260.249	820.025	365.629	498.461
1416077_at	510.333	310.218	932.281	1233.31	693.839
1416078_s_at	579.207	584.36	620.746	628.278	473.202
1416079_a_at	901.693	864.92	840.109	774.547	855.686
1416080_at	14.1877	31.8098	10.6183	50.1945	34.9633
1416081_at	104.27	20.3531	245.374	92.29	318.683
1416082_at	12780.5	13626.9	16503.3	14158.3	15060.8
1416083_at	2473.92	2716.48	7071.51	4520.73	5373.24
1416084_at	4132.37	4898.99	10407.2	7966.82	9349.22
1416085_s_at	22623.9	22989	28085	26201.7	35493.9
1416086_at	240.204	459.344	371.261	428.345	346.323
1416087_at	698.277	634.484	790.598	582.263	487.522
1416088_a_at	18751.2	16770.7	22101.4	23640.5	24982.9
1416089_at	6424.86	5761.79	10069.6	8376.46	10787.4
1416090_at	3290.84	3548.99	5433.75	5353.69	4861.15
1416091_at	1648.45	1036.28	855.083	1139.15	923.183
1416092_a_at	2146.82	898.529	1290.41	1680.23	1548.74
1416093_a_at	939.774	944.952	616.425	1043.59	786.636
1416094_at	1685.56	2331.11	2138.18	1847.85	1442.04
1416095_x_at	1909.61	1784.58	2474.59	2029.96	2275.57
1416096_at	377.841	296.662	180.975	426.057	342.952
1416097_at	19.1713	71.4701	60.5858	82.5213	137.917
1416098_at	18.1617	6.06517	26.2729	8.2199	22.5008
1416099_at	17679	15626.5	18799.9	18558.1	22464.9
1416100_at	1887.93	1838.99	3330.66	2160.18	2340.09
1416101_a_at	4618.98	3932.17	6130.58	6244.14	4637.07
1416102_at	9375.26	9287.56	12805.3	11083.3	14534.7
1416103_at	1414.75	1620.66	1149.92	1318.63	1009.89
1416104_at	794.484	424.37	646.292	439.597	523.833
1416105_at	334.629	496.274	169.151	184.494	365.241
1416106_at	515.69	515.632	742.479	676.222	664.336
1416107_at	48.0368	13.3067	8.31051	61.2445	64.5168
1416108_a_at	2413.12	1938.89	2131.56	1695.87	1368.59
1416109_at	3730.92	4092.81	3379.2	1873.57	1898.96
1416110_at	667.445	500.409	500.948	794.412	1019.23
1416111_at	22.6802	86.1901	73.7142	92.8378	58.7052
1416112_at	864.517	792.458	1077.16	1067.06	794.975
1416113_at	771.928	940.842	857.202	740.306	652.693
1416114_at	164.649	70.7012	35.6749	108.942	201.998
1416115_at	989.237	845.459	688.224	624.438	651.18
1416116_at	252.547	152.34	424.873	119.423	161.492
1416117_at	567.23	597.125	551.674	493.979	310.158
1416118_at	630.397	585.414	889.243	913.627	692.007
1416119_at	16612.6	16530.8	26161.9	23954.2	27593.2
1416120_at	156.749	280.281	412.834	296.527	437.437
1416121_at	31.9669	154.449	261.763	110.557	134.799
1416122_at	2621.14	1647.15	1972.29	1685.8	1177.66
1416123_at	3569.12	3639.21	3136.22	4416.4	3757.54
1416124_at	17049.2	13446.9	11037.2	14923.7	12576.6
1416125_at	138.336	376.783	297.356	359.609	346.879
1416126_at	335.262	179.155	290.522	189.706	293.806
1416127_a_at	296.124	421.429	435.052	495.853	285.431
1416128_at	168.834	570.439	638.84	840.516	779.162
1416129_at	10894.8	11514.9	20221.9	19369.5	17705.6
1416130_at	477.136	464.378	390.429	463.676	441.088
1416131_s_at	493.576	390.524	420.983	607.586	308.704
1416132_at	997.067	714.646	661.533	659.559	813.97
1416133_at	483.967	444.362	726.352	490.189	1339.38
1416134_at	25.7591	23.6988	25.2553	21.1292	64.1689
1416135_at	556.34	751.778	1122.28	983.297	1449.07
1416136_at	41.2124	39.1894	324.477	92.586	246.083
1416137_at	473.246	683.608	771.652	821.728	418.868
1416138_at	927.326	1804.21	3011.03	2134.45	2857.2
1416139_at	73.8702	83.5965	79.188	85.6269	123.661
1416140_a_at	436.436	206.938	286.147	311.086	271.911
1416141_a_at	24001.6	25157	23572.3	27734.5	34626.9
1416142_at	2211.61	2796.16	1796.8	2634.72	1897.84
1416143_at	10050.1	11676.5	12526	10510.6	11621.1
1416144_a_at	6472.65	5684.92	7123.76	5678.44	6531.48
1416145_at	1615	2156.34	3560.27	2175.52	2750.26
1416146_at	8685.79	8029.32	13097.1	12655	13608.6
1416147_at	1420.81	1125.36	1547.51	2029.24	1943.73
1416148_at	1874.32	2393.27	1742.21	1751.27	1444.62
1416149_at	55.2001	27.6288	33.6918	63.4561	73.1452
1416150_a_at	6703.89	8433.48	8746.02	9105.12	8185.03
1416151_at	377.41	325.945	248.431	395.671	265.79
1416152_a_at	669.612	710.747	993.481	957.905	717.075
1416153_at	2383.48	2298.71	2850.47	3000.23	2468.49
1416154_at	1030.66	992.067	472.039	1372.66	989.56
1416155_at	2704.89	1967.03	932.065	1858.86	2543.84
1416156_at	1607.27	1691.59	4839.72	3468.93	3094.29
1416157_at	1353.76	837.763	2454.78	1272.06	1698.07
1416158_at	9226.77	9514.97	3601.23	4840.64	2646.92
1416159_at	1551.41	1249.46	245.698	402.297	635.983
1416160_at	901.157	1257.44	328.339	763.892	420.352
1416161_at	1168.42	966.605	1322.25	894.12	739.007
1416162_at	881.594	1061.47	887.093	834.68	718.746
1416163_at	1392.68	1649	1972.48	2008.6	2068.69
1416164_at	85.6979	36.124	11.9385	43.3744	25.5272
1416165_at	467.276	431.211	307.727	503.174	298.371
1416166_a_at	503.662	692.532	774.171	627.334	356.354
1416167_at	433.638	636.051	858.211	478.389	805.48
1416168_at	92.599	290.632	219.458	358.164	417.468
1416169_at	9.07627	6.39289	6.83045	35.3997	31.9437
1416170_at	941.619	922.375	1254.68	1194.37	1636.29
1416171_at	1879.39	1849.25	1901.09	1890.53	1391.29
1416172_at	257.971	401.994	905.259	768.356	607.734
1416173_at	65.2139	107.027	165.221	83.3574	107.734
1416174_at	449.351	892.488	278.526	472.209	275.484
1416175_a_at	3733.6	4121.82	3498.74	3066.95	3190.18
1416176_at	3398.26	3479.23	3505.58	3129.34	3553.24
1416177_at	2499.27	2292.39	2672.05	2873.6	2414.85
1416178_a_at	400.451	418.949	169.84	169.991	183.833
1416179_a_at	3985.7	3071.2	3860.4	3208.12	2471.53
1416180_a_at	3037.86	2394.65	2573.13	2766.49	2556.73
1416181_at	3689.97	4161.1	2790.16	2619.2	2837.55
1416182_at	564.481	597.397	589.747	288.818	288.804
1416183_a_at	1006.5	829.078	644.534	738.366	1313.51
1416184_s_at	1718.56	3288.18	4669.62	3537.3	3986.98
1416185_a_at	4094.07	6513.35	4646.69	4316.94	4616.96
1416186_at	2518.1	2979.99	1690.15	2190.82	2012.64
1416187_s_at	5662.67	6280.5	4261.51	4713.88	3943.69
1416188_at	49.2425	159.678	118.906	146.812	72.7184
1416189_a_at	13645	12098.1	13233.4	13113.8	15809.7
1416190_a_at	164.394	350.458	154.079	229.497	200.54
1416191_at	145.305	398.594	155.833	379.926	224.916
1416192_at	167.297	184.65	216.308	224.197	262.222
1416193_at	42.8563	10.1765	7.89758	14.5617	5.84651
1416194_at	9176.3	10341	5694.01	5289.33	4384.66
1416195_at	311.006	360.171	199.116	477.426	321.727
1416196_at	382.303	232.368	249.154	300.245	555.528
1416197_at	1631.47	1280.52	1664.44	1596.51	1217.88
1416198_at	451.26	492.381	506.886	527.053	424.513
1416199_at	121.963	71.1116	98.1034	90.7049	117.394
1416200_at	112.172	42.8005	231.671	412.659	180.793
1416201_at	476.328	968.636	1491.28	1207.01	968.274
1416202_at	3124.27	3347.02	4406.34	3770.71	4674.13
1416203_at	76.7925	44.1171	30.2269	86.5624	143.49
1416204_at	123.352	159.742	330.002	170.019	330.02
1416205_at	423.256	302.654	207.802	178.868	99.8845
1416206_at	99.0801	32.6177	23.47	48.0421	105.826
1416207_at	1567.5	1562.17	1253.48	776.411	1132.49
1416208_at	313.793	641.381	1328.92	735.571	589.297
1416209_at	3534.45	4307.85	5038.63	4499.54	4564.91
1416210_at	1408.84	1212.96	1230.48	1221	1031.53
1416211_a_at	3033.81	2526	2845.33	3475.49	3322.08
1416212_at	4268.67	3961.35	5574.11	5287.62	5235.23
1416213_x_at	1993.42	1377.43	2256.49	2016.96	2180.8
1416214_at	236.592	400.424	679.399	638.936	459.002
1416215_at	1083.22	839.492	601.584	470.598	369.429
1416216_at	327.986	707.123	626.524	600.675	576.205
1416217_a_at	13470.5	11864.4	12530.1	15244.8	17099.9
1416218_x_at	472.743	449.304	230.127	445.991	445.152
1416219_at	11607.2	13009.1	15042.8	16182.8	16578
1416220_at	3433.25	3278.06	3972.8	3365.07	2823.11
1416221_at	390.108	310.376	126.56	144.849	182.597
1416222_at	263.852	307.066	457.65	754.268	440.845
1416223_at	351.043	395.261	445.007	299.115	395.387
1416224_at	350.697	420.545	337.076	544.243	566.29
1416225_at	3701.14	4478.99	3470.36	4722.08	4337.86
1416226_at	564.436	906.047	779.434	708.488	754.571
1416227_at	130.535	76.7587	72.1752	18.9873	171.816
1416228_at	420.816	402.115	444.345	578.89	393.141
1416229_at	1132.96	2101.73	2233.17	1424.71	735.967
1416230_at	4148.55	2944.67	2034.4	2279.29	2206.61
1416231_at	241.14	276.535	216.373	218.536	176.244
1416232_at	51.7243	9.37006	11.8643	69.3664	15.503
1416233_at	5853.36	5450.92	6496.72	6079.86	7135.73
1416234_at	984.1	1207.6	2109.69	1801.49	1841.67
1416235_at	184.796	596.794	788.752	801.575	668.656
1416236_a_at	8413.98	7114.1	10836.2	8308.28	7926.96
1416237_at	1450.57	1507.88	1791.1	1876.43	1508.11
1416238_at	10.0169	25.1933	19.2068	5.97212	18.1093
1416239_at	94.8516	117.868	461.531	184.475	213.594
1416240_at	4408.69	4639.85	5560.24	4097.08	6642.48
1416241_at	1169.69	1664.53	1815.8	1887.61	906.993
1416242_at	116.722	112.973	51.1373	44.1387	142.486
1416243_a_at	24136.8	22972.1	25072.2	26900.1	31371.4
1416244_a_at	11027.3	11385.7	12972.9	11932.2	14349.5
1416245_at	816.799	757.292	885.545	1371.39	1206.14
1416246_a_at	17.0198	31.5936	27.0311	46.5145	12.98
1416247_at	3351.06	2642.37	3292.16	2681.43	3347.43
1416248_at	1030.88	1068.35	927.263	855.807	825.648
1416249_at	481.564	482.538	397.228	319.636	196.578
1416250_at	1900.67	2029.9	1385.8	2257.34	1581.6
1416251_at	480.966	437.007	679.586	506.564	1045.72
1416252_at	2954.11	3515.35	1813.11	1508.26	2227.32
1416253_at	645.857	513.301	388.229	783.416	708.135
1416254_a_at	1016.85	796.763	901.612	680.469	545.982
1416255_at	153.04	111.786	53.184	169.571	228.832
1416256_a_at	2183.43	2269.62	3772.8	3383.16	4086.15
1416257_at	2483.55	2426.36	3155.49	2615.34	3150.41
1416258_at	168.588	187.502	438.075	359.716	437.245
1416259_at	220.788	302.299	205.302	257.43	228.635
1416260_a_at	778.735	930.327	975.699	1266.25	783.768
1416261_at	122.631	456.983	556.842	146.088	320.455
1416262_at	201.852	295.68	115.301	89.4136	180.238
1416263_at	43.9328	40.6586	21.2502	17.4928	14.7644
1416264_at	209.936	191.056	20.0057	24.223	38.7127
1416265_at	176.104	174.634	40.5906	93.3301	72.9044
1416266_at	20.4359	18.6971	6.84542	11.2886	10.9031
1416267_at	527.185	532.369	354.803	331.641	279.738
1416268_at	9282.23	8574.06	14533.5	15711	16311.5
1416269_at	3869.31	3703.72	4554.99	4394.03	4253.37
1416270_at	1514.54	1733.85	1588.62	1860.62	1930.03
1416271_at	22964.9	20589	27222.9	25497.4	30050.3
1416272_at	1884	1968.62	2158.57	1568.86	1743.23
1416273_at	38.2773	208.899	356.865	240.424	229.252
1416274_at	241.603	296.021	278.974	162.089	165.48
1416275_at	212.285	87.9378	10.5357	36.3595	104.834
1416276_a_at	23520.5	23575.1	24224.5	25375.8	29769.3
1416277_a_at	15996.9	12551.9	16878.5	19046.2	18986.2
1416278_a_at	3188.96	2738.05	4504.42	4052.86	4305.42
1416279_at	609.778	264.801	379.667	286.861	309.711
1416280_at	890.372	1226.15	950.786	1381.76	913.359
1416281_at	835.101	1026.71	820.15	1075.43	1080.98
1416282_at	1524.54	2429.07	2232.08	2019.48	1837.94
1416283_at	513.342	861.487	1257.78	734.461	759.198
1416284_at	554.746	446.328	498.599	528.556	742.959
1416285_at	468.615	514.59	618.215	938.612	806.172
1416286_at	15.1225	38.4949	13.8229	2.69696	47.3393
1416287_at	62.2201	26.604	67.5137	61.5184	123.309
1416288_at	5312.76	8835.99	12260.3	13042.7	13279.5
1416289_at	30.7275	139.934	137.565	18.6351	111.324
1416290_a_at	3944.19	3726.34	4736.2	4368.48	3770.64
1416291_at	1040.4	1584.95	1943.65	1923.4	1625.97
1416292_at	965.391	1133.29	1049.29	998.976	879.096
1416293_at	1113.79	1225.79	1010.71	907.651	1174.66
1416294_at	753.873	430.222	457.743	843.338	905.374
1416295_a_at	8.64093	0.778951	0.385437	7.96167	1.04475
1416296_at	1.41474	16.7496	1.37063	35.3309	1.81941
1416297_s_at	99.5726	34.5755	6.82541	90.5025	103.076
1416298_at	29.2117	8.72639	33.2546	39.6331	38.7595
1416299_at	206.442	140.229	581.736	254.036	425.815
1416300_a_at	6439.64	7310.09	9902.79	7766.81	7378.53
1416301_a_at	160.624	110.213	3.24261	107.498	149.695
1416302_at	91.3199	45.1926	1.44112	57.9148	61.1355
1416303_at	5108.15	3905.27	6753.33	6254.74	6166.46
1416304_at	587.758	1318.99	2177.56	2050.27	1699.17
1416305_at	479.375	353.366	430.02	548.418	402.391
1416306_at	440.711	6907.29	1615.01	695.555	1114.81
1416307_at	283.714	366.726	183.426	149.536	243.206
1416308_at	811.118	897.361	2135.37	1638.19	1421.93
1416309_at	400.671	377.514	1089.39	564.928	697.621
1416310_at	62.3332	49.5772	153.62	116.414	283.94
1416311_s_at	19.9782	72.4879	364.498	340.014	336.895
1416312_at	1590.62	2009.85	3489.55	3085.91	2226.57
1416313_at	173.732	437.87	157.312	623.902	341.229
1416314_at	141.883	101.913	99.9717	87.7706	76.4516
1416315_at	446.344	494.634	178.345	369.336	449.885
1416316_at	143.513	543.817	248.706	130.919	256.718
1416317_a_at	135.865	240.106	171.212	188.265	89.6082
1416318_at	1035.99	1595.05	3278.4	2671.85	2381.27
1416319_at	185.379	138.017	550.072	252.448	410.615
1416320_at	267.174	214.116	237.703	327.423	223.872
1416321_s_at	54.9182	165.016	201.617	385.625	173.762
1416322_at	215.402	79.8892	120.926	227.457	379.302
1416323_at	1047.3	681.566	650.246	457.545	1110.98
1416324_s_at	606.36	722.248	584.594	500.219	951.781
1416325_at	9.60876	6.54111	5.49951	12.2609	3.56811
1416326_at	5072.16	4130.6	9578.38	9966.13	9094.63
1416327_at	1247.22	1961.68	1481.82	1400.57	1250.57
1416328_a_at	2032.81	1704.45	2575.8	2584.17	2362.14
1416329_at	1607.38	1493.62	1444.11	1620.67	1539.02
1416330_at	6588.15	5545.43	8120.24	7581.42	8196.17
1416331_a_at	735.465	1014.53	1253.61	1084.93	1729.54
1416332_at	2078.27	2372.18	1086.25	1116.22	867.307
1416333_at	68.4339	24.0225	16.6509	85.2597	47.1682
1416334_at	255.213	199.042	250.967	239.718	449.478
1416335_at	1009.12	1104.52	2612.96	2182.7	2966.85
1416336_s_at	3158.98	4281.68	3788.85	3557.5	4204.73
1416337_at	2626.31	4096.02	4002.03	4106.35	3865.68
1416338_at	208.379	192.127	184.274	114.103	294.871
1416339_a_at	306.856	359.149	480.511	316.45	424.476
1416340_a_at	1032.9	1065.33	803.463	838.407	847.616
1416341_at	613.841	438.387	504.442	396.05	689.104
1416342_at	298.845	396.085	1653.18	1771.83	2326.8
1416343_a_at	6677.59	5663.64	4321.81	4975.33	4212.67
1416344_at	1835.39	2724.92	2089.24	2319.42	1927.34
1416345_at	2453.75	2178.82	4551.11	4233.01	4111.48
1416346_at	11.1311	87.4217	246.541	106.16	175.511
1416347_at	133.469	224.523	141.358	149.273	164.962
1416348_at	162.881	226.675	88.9079	220.078	269.25
1416349_at	884.983	776.412	488.382	602.246	609.356
1416350_at	424.678	481.871	742.273	1075.44	629.043
1416351_at	549.627	757.398	653.519	896.047	663.265
1416352_s_at	2039.7	1592.22	2050.43	2873.02	2417.88
1416353_at	430.101	271.15	411.47	353.105	483.109
1416354_at	1180.76	953.853	1473.39	1039.05	1014.4
1416355_at	33.3766	51.3061	29.3254	58.9896	41.5908
1416356_at	513.439	687.909	363.073	468.079	277.62
1416357_a_at	136.895	10.6061	17.6424	67.4727	79.0291
1416358_at	52.0403	39.695	179.817	191.174	215.719
1416359_at	755.171	1286.33	774.468	1195.05	1122.92
1416360_at	95.6451	281.038	111.758	218.605	166.573
1416361_a_at	34.3403	20.0023	6.17856	30.8595	5.49274
1416362_a_at	2954.17	2475.39	2072.75	1977.45	1770.75
1416363_at	308.312	202.112	48.1822	366.585	244.282
1416364_at	14595.6	16683.5	19918.6	19708.8	20932.2
1416365_at	5380.11	6646.93	8313.02	9742.53	11286.9
1416366_at	4762.54	3426.61	4468.12	3971.92	3876.96
1416367_at	399.278	346.553	539.075	540.677	464.982
1416368_at	28289.1	28369.7	34521.2	32931.5	36023.7
1416369_at	804.878	1140.22	927.667	1045.36	1172.68
1416370_at	330.741	434.556	51.8122	159.784	164.848
1416371_at	57.4057	72.1481	19.4005	227.752	414.997
1416372_at	937.185	1240.4	1791.45	1249.47	1371.65
1416373_at	131.681	443.997	208.897	226.816	224.936
1416374_at	426.698	498.819	300.692	546.239	215.362
1416375_at	866.896	318.212	188.773	294.453	353.679
1416376_at	32.1761	123.82	241.028	569.721	124.317
1416377_at	433.382	341.323	323.391	271.244	267.75
1416378_at	165.422	56.8425	97.1244	193.993	219.308
1416379_at	158.824	223.261	394.305	219.356	163.156
1416380_at	194.853	155.336	145.052	157.67	180.806
1416381_a_at	3378.82	3726.74	5227.77	4633.21	4407.68
1416382_at	1093	1522.14	3141.57	1829.82	2797.04
1416383_a_at	394.785	230.144	340.656	138.148	209.032
1416384_a_at	1662.26	1505.91	1926.7	1446.57	1484.72
1416385_a_at	3460.97	3917.26	3845.53	3098.36	2413.09
1416386_a_at	2003.04	1324.27	1864.31	1501.87	1570.87
1416387_at	1191.19	2172.02	2162.15	1899.8	2036.56
1416388_at	832.237	361.431	237.815	401.503	540.822
1416389_a_at	1091.51	1079.75	515.033	453.967	397.562
1416390_at	173.106	150.31	94.6314	65.6821	63.6703
1416391_at	3015.26	2942.12	4109.88	3374.33	4172.05
1416392_a_at	2563.88	1912.19	2306.04	2500.45	2388.2
1416393_at	1489.91	1675.78	1697.96	1726.41	1718.77
1416394_at	5928.45	7155.23	6327.02	6380.89	6532.37
1416395_at	540.846	530.827	534.008	447.12	720.201
1416396_at	203.692	118.172	108.703	176.606	171.494
1416397_at	19.7827	131.379	439.143	115.835	325.555
1416398_at	118.112	69.0357	63.8448	75.9344	91.6998
1416399_a_at	1095.19	953.638	840.422	1179.49	970.057
1416400_at	274.139	467.01	393.629	354.935	302.081
1416401_at	478.52	701.648	1022.72	1060.45	823.109
1416402_at	364.726	609.154	571.623	553.281	768.892
1416403_at	111.718	17.2932	246.822	127.755	14.4421
1416404_s_at	17079.4	14718.5	16808.7	19458.7	19700.8
1416405_at	101.304	55.3492	90.0803	325.783	1106.94
1416406_at	902.888	883.406	613.528	1164.57	1153.19
1416407_at	531.016	522.849	666.65	662.362	578.147
1416408_at	1013.32	1739.11	1531.12	1427.19	1278.16
1416409_at	853.637	1363.68	1324.76	898.414	1582.25
1416410_at	1036.76	771.193	667.749	740.126	839.865
1416411_at	13888.6	15246.8	10152.9	11110	8638.44
1416412_at	308.126	467.963	190.974	331.417	128.34
1416413_at	30.0767	3.01251	1.31298	42.7547	13.8399
1416414_at	25.78	120.147	40.0258	90.7359	202.694
1416415_a_at	11049.7	11561.8	16283.8	16296.4	18594.8
1416416_x_at	25738.6	25960.1	21487	22590.2	24533.5
1416417_a_at	15753.1	13036.8	15429.4	13063.5	15895
1416418_at	1241.44	1747.46	2485.6	1696.23	2162.38
1416419_s_at	2766.95	3651.35	3974.76	2778.78	3463.21
1416420_a_at	16817.2	17018.1	18649.5	20998.3	21050.5
1416421_a_at	3312.79	3576.74	4399.62	4049.2	4024.88
1416422_a_at	1048.17	1051.34	1272.04	1099.16	577.833
1416423_x_at	801.366	738.218	377.48	492.772	240.511
1416424_at	723.317	442.131	528.158	465.033	426.002
1416425_at	439.898	494.039	600.967	292.389	468.463
1416426_at	2006.98	1882.72	2734.7	1931.75	1910.31
1416427_at	1134.7	2274.72	1417.07	872.028	929.825
1416428_at	768.399	923.476	623.97	717.148	675.28
1416429_a_at	6021.34	7036.98	5182.49	4683.96	4329.13
1416430_at	7461.88	8018.62	5942.89	5844.59	5367.13
1416431_at	532.854	1171.42	2449.92	1461.16	1992.7
1416432_at	112.368	156.441	138.583	162.083	272.156
1416433_at	554.346	647.946	733.908	746.499	744.991
1416434_at	4.91547	19.3155	23.9044	9.61046	6.79018
1416435_at	373.89	400.395	280.83	413.874	338.045
1416436_a_at	188.333	240.136	219.486	400.373	240.756
1416437_a_at	498.451	91.3197	100.435	203.687	208.549
1416438_at	2053.62	3311.57	2648.08	2462.92	3376.38
1416439_at	782.008	1004.74	1952.25	1601.96	2322.49
1416440_at	3606.36	4096.38	3559.17	2925.24	2658.53
1416441_at	251.555	300.837	57.3618	232.397	238.911
1416442_at	2243.94	1685.57	381.043	717.649	641.803
1416443_a_at	1388.99	1411.01	2292.47	1933.61	1878.01
1416444_at	7.47765	31.6141	59.0403	7.67056	60.2138
1416445_at	716.104	636.128	763.74	709.622	862.127
1416446_at	1416.13	1492.19	866.769	694.798	1143.32
1416447_at	251.904	243.029	314.367	318.151	282.864
1416448_at	271.063	185.649	252.135	222.999	182.12
1416449_x_at	464.692	1251.67	810.852	661.684	1021.12
1416450_at	112.087	363.046	179.251	188.418	183.633
1416451_s_at	224.308	294.767	38.8937	183.639	208.411
1416452_at	5056.5	5053.79	5362.57	5237.36	4164.1
1416453_x_at	23033.1	18815	23831.8	26175.5	28373.5
1416454_s_at	119.136	141.666	316.347	428.92	459.016
1416455_a_at	84.974	73.3667	246.243	822.754	494.361
1416456_a_at	19.1074	86.7863	36.4094	65.6387	59.5968
1416457_at	150.234	413.861	61.6345	58.471	167.179
1416458_at	728.564	1096.99	2499.09	1479.41	1870.66
1416459_at	265.86	286.806	786.124	267.815	320.173
1416460_at	153.346	73.4664	8.53699	108.631	39.4728
1416461_at	1921.4	2078.79	2682.34	2376.9	2105.58
1416462_at	3215.53	2079.83	3009.43	2278.96	2262.78
1416463_at	236.476	239.411	195.717	199.78	322.004
1416464_at	57.5414	10.4742	32.7817	58.4973	118.124
1416465_a_at	7645.35	7929.63	9534.74	8145.8	7523.73
1416466_at	6882.01	6834.1	8003.65	7581.98	6839.23
1416467_at	10455	9789.5	11314.5	9917.71	13646.2
1416468_at	14184.2	16874.8	11780	10587.5	9753.62
1416469_at	338.86	560.374	845.524	861.664	687.521
1416470_a_at	2053.12	1874.5	1986.42	2146.77	1579.42
1416471_at	846.293	982.166	1057.65	1020.7	620.644
1416472_at	954.086	1240.69	928.225	1122.39	1001.29
1416473_a_at	519.557	812.426	410.796	524.971	231.971
1416474_at	176.506	344.813	152.221	176.136	107.995
1416475_at	3049.67	3492.4	4163.45	3003.92	3456.15
1416476_a_at	7489.4	6086.78	7019.09	7891.91	7190.64
1416477_at	3974.85	4727.3	4910.08	5132.52	5196.61
1416478_a_at	4583.88	3973.56	5965.61	5709.03	5613.44
1416479_a_at	1152.09	1190.94	1437.87	955.959	925.642
1416480_a_at	3050.02	3731.8	2823.01	2691.28	3037.6
1416481_s_at	1091.49	1760.45	1456.86	1223.25	1074.28
1416482_at	454.122	715.596	332.278	566.492	494.306
1416483_at	775.74	725.234	625.418	850.591	691.1
1416484_at	760.622	701.606	586.554	712.453	942.239
1416485_at	3285.62	2714.23	3712.51	3515.81	3069.44
1416486_at	1302.42	1602.25	1877.65	1466.62	1500.08
1416487_a_at	34.0001	195.136	264.237	224.224	49.4826
1416488_at	447.79	1303.27	2006.79	1601.59	2668.84
1416489_at	1560.39	1354.92	1176.56	902.798	899.858
1416490_at	3.52538	22.5759	14.8304	61.7561	124.246
1416491_at	207.17	63.8432	98.0495	148.771	85.8628
1416492_at	464.962	448.536	416.465	620.44	657.819
1416493_at	983.52	1656.39	1642.92	1188.65	935.988
1416494_at	374.482	866.329	842.216	689.174	805.526
1416495_s_at	1617.08	1936.6	2201.38	2060.92	2353.2
1416496_at	13784.2	14798.8	15261.1	15546.8	17105.9
1416497_at	1056.29	1445.57	1271.34	1523.94	1305.39
1416498_at	7334.14	7434.62	3952.21	3684.11	2927.26
1416499_a_at	3465.48	2939.57	2596.52	2150.02	1670.41
1416500_at	1964.5	1874.79	1882.62	1874.12	1390.65
1416501_at	1161.79	1449.83	1996.63	1677.43	1492.14
1416502_a_at	1064.24	463.706	420.887	498.216	308.716
1416503_at	553.057	702.169	704.345	1214.93	593.062
1416504_at	227.593	322.799	243.616	229.054	228.413
1416505_at	6349.52	6271.89	5386.26	3869.01	2645.2
1416506_at	6557.95	6961.68	7370.18	7931.18	7564.74
1416507_at	216.553	337.736	849.589	134.078	96.6342
1416508_at	1763.97	1569.16	1830.15	1605.05	2311.63
1416509_at	6136.41	6870.8	5991.34	4206.7	3952.46
1416510_at	781.207	511.003	704.061	428.362	515.431
1416511_a_at	1321.73	943.638	1030.62	959.99	873.429
1416512_at	54.472	375.889	303.116	253.779	241.471
1416513_at	625.669	628.334	379.349	466.41	843.639
1416514_a_at	720.403	884.278	4187.87	4257.69	4367.28
1416515_at	117.928	76.2281	250.725	266.742	200.857
1416516_at	20.1992	18.8956	7.39902	9.82668	13.6275
1416517_at	700.357	760.676	593.924	441.476	900.34
1416518_at	5.59581	7.18883	6.52327	16.438	7.11495
1416519_at	19450.5	15989.3	18740.8	21234	24479.6
1416520_x_at	13135.4	10641.9	13872.5	13118.5	15542.7
1416521_at	4519.33	3342.5	4863.77	4830.74	4785.1
1416522_a_at	2095.48	1658.96	1549.16	1370.89	1442.44
1416523_at	62.348	6.82624	107.437	228.885	360.154
1416524_at	2165.55	2041.07	1383.39	1905.83	2390.68
1416525_at	627.882	992.856	1036.89	594.678	486.005
1416526_a_at	7017.27	6715.44	6055.3	6397.18	6727.01
1416527_at	100.959	129.34	291.506	166.406	224.293
1416528_at	4477.8	5386.68	4435.1	4646.09	3848.43
1416529_at	8410.37	6484.65	12303.8	10235.1	10998.6
1416530_a_at	2553.7	2068.53	3981.99	3377.98	3883.73
1416531_at	16054.3	17187.3	21697.8	20022.4	25023
1416532_at	299.833	322.426	376.382	492.577	482.035
1416533_at	3386.48	3850.21	3035.88	2601.01	2701.24
1416534_at	1044.12	1111.65	1099.53	944	625.472
1416535_at	826.292	321.993	400.732	236.905	406.23
1416536_at	146.309	223.864	141.348	143.086	196.872
1416537_at	159.113	270.461	197.848	124.567	60.2198
1416538_at	45.7654	147.4	169.276	88.4108	90.13
1416539_at	181.94	298.045	201.702	175.795	220.993
1416540_at	481.927	733.173	747.86	656.876	580.683
1416541_at	184.904	414.324	696.594	371.051	192.13
1416542_at	181.017	148.503	80.893	184.89	8.53912
1416543_at	4595.73	5819.25	6769.98	5974.84	5887.06
1416544_at	435.111	395.83	737.962	977.954	851.046
1416545_at	650.482	428.853	648.279	435.179	493.247
1416546_a_at	15228.8	15774.2	16512	18093.5	20028.9
1416547_at	4404.33	4750.17	4058.35	4330.04	4402.42
1416548_at	146.606	90.4335	71.6203	96.3662	223.151
1416549_at	248.836	217.333	223.694	153.993	208.077
1416550_at	420.805	525.721	409.348	530.26	226.612
1416551_at	383.497	668.368	988.31	749.089	524.552
1416552_at	292.293	384.487	408.847	329.933	508.401
1416553_at	858.566	541.786	477.501	570.49	721.878
1416554_at	3322.69	2960.75	5086.69	5391.23	5084.35
1416555_at	4120.32	4337.13	2778.32	3420.67	1954.82
1416556_at	3419.18	4510.71	2820.26	4090.54	3519.1
1416557_a_at	217.777	568.256	446.893	537.238	484.73
1416558_at	227.368	157.879	509.25	473.932	681.819
1416559_at	690.328	802.023	948.238	955.288	1294.27
1416560_at	27.8126	34.6147	19.2315	6.06129	66.4519
1416561_at	3.13482	48.3263	1.21225	64.5961	1.89092
1416562_at	54.3467	5.95148	12.7822	11.3971	49.6879
1416563_at	920.279	904.505	1893.71	1860.22	1122.18
1416564_at	32.8993	7.31883	153.102	134.737	90.6149
1416565_at	11041.5	9382.32	11789.5	11992.1	13020.1
1416566_at	1034.84	1795.62	1970.06	1876.71	1536.61
1416567_s_at	7809.67	5808.48	8170.09	8135.93	8741.48
1416568_a_at	771.245	578.63	637.652	807.624	915.649
1416569_at	150.382	313.192	393.386	228.495	239.006
1416570_s_at	352.348	680.638	1178.81	757.054	689.885
1416571_at	864.011	329.971	370.452	267.218	515.713
1416572_at	847.308	547.232	588.298	613.67	664.544
1416573_at	259.628	281.988	372.744	325.807	305.851
1416574_at	1356.01	1273.46	1797	1832	1106.78
1416575_at	149.179	137.946	109.678	130.361	404.788
1416576_at	1352.92	693.307	582.421	454.93	433.017
1416577_a_at	19011.5	17104.3	19863.4	19280.3	22832.9
1416578_at	816.039	1124.24	1125.33	396.567	728.175
1416579_a_at	7411.22	7016.57	7498.38	6747.32	8754.78
1416580_a_at	1755.37	2184.35	1771.63	1972.45	2449.81
1416581_at	467.97	820.315	1006.25	820.824	816.354
1416582_a_at	1874.23	2151.92	1447.65	2799.77	2386.4
1416583_at	703.018	789.535	715.544	750.955	806.926
1416584_at	684.825	628.981	336.153	750.648	773.071
1416585_at	506.118	608.316	898.876	659.896	794.545
1416586_at	298.109	90.6713	38.5661	185.382	142.204
1416587_a_at	665.152	680.583	583.357	464.633	486.733
1416588_at	69.4139	68.9573	37.0292	66.5619	11.1859
1416589_at	2206.86	2347.74	1056.96	1849.69	1764.74
1416590_a_at	97.696	113.859	170.241	104.03	149.894
1416591_at	182.284	252.222	219.004	183.87	346.491
1416592_at	430.409	411.247	317.46	357.23	435.469
1416593_at	87.1541	305.294	153.828	129.038	221.682
1416594_at	205.836	257.519	247.595	283.278	203.808
1416595_at	865.63	766.741	1327.89	919.77	1194.98
1416596_at	378.452	847.722	600.561	518.205	579.62
1416597_at	631.096	626.865	301.002	700.27	348.982
1416598_at	544.755	454.036	155.634	310.569	906.764
1416599_at	235.632	212.588	157.159	190.307	152.234
1416600_a_at	2994.6	2809.71	10920.4	6497.87	5616.81
1416601_a_at	1015.76	1045.62	2869.65	2221.78	2376.29
1416602_a_at	1495.48	519.348	642.44	970.682	2014.78
1416603_at	11698.4	10063.4	13996.8	14200.9	16342.5
1416604_at	1541.76	2140.73	3607.45	3317.38	2995.6
1416605_at	276.073	219.178	712.014	488.652	646.385
1416606_s_at	2095.5	2072.04	5851.48	3756.92	4604.52
1416607_at	1018.06	1390.09	1057.62	881.309	580.816
1416608_a_at	2033.44	2309.69	1958.08	1681.21	995.517
1416609_at	1400.63	1388.32	1093.44	679.87	1191.84
1416610_a_at	617.261	552.91	997.63	662.387	808.364
1416611_at	675.423	629.222	979.036	483.627	615.151
1416612_at	44.6809	38.6285	11.5929	160.433	62.0634
1416613_at	1.61417	26.4021	47.1405	14.8067	8.30334
1416614_at	2251.44	2150.05	1189.48	1325.71	1180.36
1416615_at	373.895	166.288	356.701	226.433	244.569
1416616_s_at	1953.99	1573.13	2130.6	1775.77	1601.17
1416617_at	1832.76	1755.21	1026.29	1161.55	663.117
1416618_at	260.361	201.974	440.514	376.963	302.725
1416619_at	31.0812	40.9493	21.721	25.9534	22.9757
1416620_at	559.593	333.23	213.325	253.069	329.245
1416621_at	516.913	710.247	426.802	640.765	542.04
1416622_at	142.682	375.23	556.011	217.562	261.089
1416623_at	165.131	127.201	92.2051	10.3394	319.073
1416624_a_at	23378.8	24235.9	24134.1	26620.3	33214.2
1416625_at	2443.77	2141.6	921.456	1095.33	556.72
1416626_at	7.48612	11.0552	2.24369	4.52894	11.0074
1416627_at	2675.85	2433.11	4610.74	3215.69	4087.09
1416628_at	872.754	625.684	360.991	586.77	568.498
1416629_at	607.773	855.58	382.283	251.449	420.512
1416630_at	1444.17	1150.41	1022.31	1832.23	1275.43
1416631_at	158.254	191.732	138.926	127.685	48.0083
1416632_at	1507.31	2517.62	1553.84	1347.76	1004.94
1416633_a_at	3483.4	3242.24	2491.27	2420.05	1928.83
1416634_at	1445.96	1398	974.879	895.065	777.083
1416635_at	1701.54	1850.16	1290.5	1265.95	1213.06
1416636_at	2037.67	1941.14	2935	2867.77	2152.06
1416637_at	493.024	762.153	754.465	653.676	361.23
1416638_at	256.701	197.329	121.526	120.07	94.1007
1416639_at	88.7436	58.6081	7.20386	37.9915	12.4794
1416640_at	18.0406	32.5438	6.70652	18.1833	73.832
1416641_at	913.332	694.808	973.999	580.501	1027.02
1416642_a_at	28135.6	27955.8	28312.8	27455.7	33927.1
1416643_at	2.47211	2.71335	1.19534	3.02834	1.83424
1416644_a_at	70.5744	120.765	148.718	105.922	110.918
1416645_a_at	7.94103	13.0658	0.851398	19.1129	21.6581
1416646_at	8.66835	28.1066	5.76563	6.9847	4.0832
1416647_at	162.776	39.6571	50.8746	76.4938	110.983
1416648_at	1685.77	1673.44	2327.81	1818.21	2899.01
1416649_at	25.4449	39.9503	4.03982	86.6566	82.8166
1416650_at	2.54609	51.5436	1.45566	17.6383	30.0994
1416651_at	637.762	450.883	356.737	504.971	447.007
1416652_at	4.23432	24.8364	18.4841	7.77511	59.425
1416653_at	3603.6	3336.39	3397.58	2797.79	2801.1
1416654_at	704.683	809.271	652.395	494.381	566.212
1416655_at	977.519	1174.9	1036.5	1095.58	668.684
1416656_at	4080.89	3382.7	6300.4	4785.69	5589.68
1416657_at	333.441	391.853	358.313	382.634	338.472
1416658_at	74.3612	75.5641	46.1226	80.2	45.2846
1416659_at	2945.1	3451.32	4819.96	4587.16	3675.76
1416660_at	12481.2	9874.4	16619.5	15431	18363
1416661_at	3110.19	3309.93	5423.19	5650.09	5348.58
1416662_at	15.3523	11.4136	12.8873	24.8867	27.0999
1416663_at	3831.36	4258.48	4985.2	3743.57	4564.94
1416664_at	276.582	247.468	611.182	475.92	773.572
1416665_at	918.187	838.594	593.411	598.363	862.653
1416666_at	375.137	228.101	1995.73	1096.75	943.588
1416667_at	2212.9	1608.21	1474.08	1219.52	1337.97
1416668_at	697.937	544.571	804.071	598.476	676.51
1416669_s_at	10791.3	11893.3	13712.3	15492.8	16287.3
1416670_at	545.87	662.295	484.791	720.786	597.845
1416671_a_at	364.239	315.821	155.806	182.534	180.133
1416672_s_at	55.3315	290.136	214.041	202.07	176.035
1416673_at	2431.77	3059.59	1944.56	1884.23	1396.48
1416674_at	1117.32	1002.13	514.549	886.742	481.938
1416675_s_at	75.611	106.835	700.544	592.65	345.496
1416676_at	45.1658	83.0318	94.7979	79.7936	150.825
1416677_at	61.5545	8.91137	24.9522	73.9461	7.41708
1416678_at	1208.37	1456.38	1343.8	1541.17	1648.98
1416679_at	6048.93	6397.31	7264.34	6029.09	6273.47
1416680_at	3816.51	3573.79	2600.55	3561.29	2481.99
1416681_at	599.257	401.102	260.429	377.882	318.868
1416682_at	312.428	442.438	429.371	494.409	189.497
1416683_at	1246.26	1003.81	1227.33	794.716	859.695
1416684_at	1212.4	1543.72	3490.49	3084.74	3166.53
1416685_s_at	1962.78	2212.05	3535.29	3568.39	3842.27
1416686_at	72.405	176.844	100.105	93.752	45.4235
1416687_at	174.67	268.111	113.366	325.904	264.84
1416688_at	8.74652	26.7758	20.4537	39.4308	50.5058
1416689_at	446.508	414.549	1715.45	1340.72	1325.99
1416690_at	985.507	738.133	646.581	599.327	593.502
1416691_at	184.796	167.277	180.226	233.281	407.555
1416692_at	66.8841	58.0238	49.9842	98.9728	27.5301
1416693_at	4.9434	1.31322	1.4718	2.96357	39.7548
1416694_at	5.01511	22.1688	10.9356	21.191	57.4725
1416695_at	501.179	727.951	648.993	609.524	586.379
1416696_at	338.251	514.731	835.545	873.816	696.219
1416697_at	7.6458	2.56289	34.4754	13.5016	40.582
1416698_a_at	1816.05	2775.16	6720.05	5257.1	6661.6
1416699_at	1343.25	1219.09	1488.59	1576.49	1284.89
1416700_at	6295.58	5459.65	10470.7	8303.61	7787.07
1416701_at	5222.35	3776.05	7260.56	5377.91	5340.86
1416702_at	49.8714	39.5973	35.6476	83.0853	101.801
1416703_at	4537.23	3851.67	3654.99	3890.62	2773.86
1416704_at	761.906	598.77	554.573	677.489	370.25
1416705_at	798.207	678.169	392.985	555.372	722.262
1416706_at	839.349	1053.06	1191.18	829.418	908.243
1416707_a_at	18.2759	10.5787	316.446	50.2199	34.3943
1416708_a_at	292.752	467.518	318.111	354.138	463.557
1416709_a_at	503.466	582.869	306.262	278.719	250.723
1416710_at	500.709	306.307	136.042	223.207	213.95
1416711_at	26.2277	10.5409	17.4922	36.9264	34.4651
1416712_at	261.232	308.328	446.628	298.832	160.493
1416713_at	2076.66	2200.21	2977.05	3045.19	3202.02
1416714_at	86.5654	98.5756	76.6274	186.417	176.494
1416715_at	3194.53	2915.4	3085.62	4167.72	2664.28
1416716_at	1564.25	1032.74	821.045	1150.03	1057.46
1416717_at	32.042	63.3256	35.815	40.251	79.9663
1416718_at	57.7126	98.0507	97.8309	43.3839	87.2771
1416719_a_at	4696.48	4907.59	5930.69	6616.65	6476.54
1416720_at	2543.19	2310.23	2314.29	1583.42	1413.06
1416721_s_at	5569.67	3383.09	3426.94	2530.02	2220.39
1416722_at	602.97	506.961	224.551	197.622	211.808
1416723_at	1538.07	1129	1155.65	635.128	508.273
1416724_x_at	790.258	1059.91	1300.92	890.771	1123.99
1416725_at	68.4906	22.4649	4.86426	43.1823	2.0457
1416726_s_at	1346.87	872.444	2472.08	1152.66	1519.58
1416727_a_at	7598.49	8465.39	5357.6	5848.81	3885.85
1416728_at	2466.55	2279.08	4217.38	3268.2	3625.37
1416729_at	6.94118	6.23042	6.18367	8.12792	4.28017
1416730_at	225.493	331.245	277.278	483.209	729.323
1416731_at	1098.88	1260.69	1260.74	1333.61	1371.16
1416732_at	2321.16	2078.27	2496.53	2545.83	2155.13
1416733_at	501.231	1156.83	806.682	734.986	697.625
1416734_at	180.912	168.946	65.3655	49.9378	13.5349
1416735_at	3494.77	3576.66	3295.14	2485.3	3110.69
1416736_at	1271.72	1283.93	972.806	967.123	457.316
1416737_at	122.373	137.389	42.236	146.843	49.3417
1416738_at	1852.46	2081.46	1696.56	1130.15	1462.47
1416739_a_at	364.13	374.707	259.302	466.353	291.299
1416740_at	147.131	111.919	110.986	129.801	300.624
1416741_at	9.48219	17.1755	5.5414	31.3266	20.5266
1416742_at	3004.92	3296.67	3468.89	3878.17	3549.01
1416743_at	1346.65	1444.59	1735.86	1719.84	2027.22
1416744_at	34.0101	81.142	79.8939	70.6716	46.4718
1416745_x_at	17.6384	147.756	152.429	82.9924	28.9434
1416746_at	765.537	1194.17	1450.56	1164.46	1267.96
1416747_at	421.704	405.986	771.363	457.099	329.223
1416748_a_at	164.163	201.753	526.366	396.119	518.535
1416749_at	175.629	125.802	812.492	625.499	839.298
1416750_at	203.651	209.365	594.393	309.425	412.715
1416751_a_at	454.912	433.563	444.352	567.418	241.289
1416752_at	30.2604	171.91	51.4551	135.88	134.77
1416753_at	331.019	174.698	81.8711	152.87	172.247
1416754_at	241.226	196.848	203.553	234.024	196.77
1416755_at	34124.4	35354.5	31899.6	32644.7	34171.9
1416756_at	5231.41	4375.87	4331.41	5638.74	3292.84
1416757_at	161.007	220.52	479.224	311.426	338.407
1416758_at	764.196	304.477	374.092	303.484	172.92
1416759_at	17.1472	264.591	258.688	8.86841	66.4743
1416760_at	59.62	11.5738	30.771	116.292	34.7767
1416761_at	154.722	151.429	83.0386	163.963	90.1663
1416762_at	5030.39	4539.37	8314.94	9476.54	10841.6
1416763_at	5180.41	5521.55	5664.76	5141.44	6059.29
1416764_at	3524.72	3961.93	3321.04	3101.85	3054.5
1416765_s_at	2706.5	3234.4	2254.2	2422.4	2520.62
1416766_at	1799.83	1564.09	1875.51	1323.52	1446.95
1416767_a_at	11094.3	11197.8	10527.7	10364.3	9545.44
1416768_at	3055.38	2971.5	3782.43	2074.35	3251.78
1416769_s_at	325.878	476.487	556.888	697.659	764.035
1416770_at	526.539	670.22	506.076	237.429	246.877
1416771_at	764.023	891.321	1050.92	1019.1	1036.26
1416772_at	305.27	371.691	358.871	331.59	468.146
1416773_at	883.67	580.433	841.103	1119.91	1182.41
1416774_at	774.833	412.786	768.067	969.465	728.538
1416775_at	191.524	233.721	449.127	137.618	83.9298
1416776_at	65.6725	131.608	3.16748	28.2673	113.659
1416777_at	44.143	37.7315	10.3774	66.9516	55.3653
1416778_at	5202.01	4887.41	1823	1695.35	1050.74
1416779_at	1005.01	795.035	555.419	471.237	297.081
1416780_at	279.877	392.67	224.152	248.451	516.296
1416781_at	147.658	455.578	296.651	235.82	166.506
1416782_s_at	465.058	646.651	622.866	576.147	471.696
1416783_at	9.95945	27.687	3.66925	143.174	40.2263
1416784_at	193.597	217.29	62.213	126.738	348.854
1416785_at	148.673	163.195	76.6971	135.317	118.005
1416786_at	1459.12	1204.01	1322.43	1003.29	1196.26
1416787_at	235.05	259.89	348.795	306.697	338.161
1416788_a_at	4752.08	4798.16	5029.05	4936.9	5593.44
1416789_at	3662.85	4111.76	5422.03	4576.46	4080.84
1416790_a_at	2649.41	3309.16	5016.53	3225.21	4039.64
1416791_a_at	2164.85	2155.41	1671.55	2198.28	2230.01
1416792_at	990.494	888.76	959.316	1581.67	1626.12
1416793_at	1245.25	1140.36	2091.79	1421.64	1630.94
1416794_at	474.046	555.416	841.359	644.656	753.801
1416795_at	781.448	507.108	440.574	445.386	254.006
1416796_at	2236.45	1928.64	2220.15	1763.71	1370.95
1416797_at	166.566	72.703	117.892	90.8455	101.253
1416798_a_at	68.3927	93.6102	139.122	106.085	29.3219
1416799_at	232.919	257.594	423.55	192.855	215.383
1416800_at	1347.97	206.652	285.117	355.917	382.281
1416801_at	267.634	399.709	495.216	325.54	288.221
1416802_a_at	276.578	249.031	683.705	522.951	673.876
1416803_at	103.498	132.404	122.462	144.767	108.53
1416804_at	375.895	414.305	327.804	314.241	563.637
1416805_at	303.658	381.062	74.2265	197.58	145.792
1416806_at	69.9697	225.773	103.043	61.3223	88.8863
1416807_at	7704.58	6152.48	6049.21	8745.87	10312.4
1416808_at	166.317	64.6554	35.1532	153.634	120.21
1416809_at	29.6618	53.9269	35.709	25.3399	40.907
1416810_at	1716.62	2165.7	1911.75	1507.82	1713.99
1416811_s_at	106.976	6.10469	18.203	26.8256	74.3241
1416812_at	245.552	303.385	225.29	189.007	222.633
1416813_at	1213.5	1286.83	535.184	1051.05	1203.73
1416814_at	68.3451	229.571	66.5247	113.105	74.5661
1416815_s_at	3482.86	3176.1	3504.4	3335.92	3221.69
1416816_at	5004.38	5960.92	3397.94	2470.51	3153.24
1416817_at	297.837	101.884	73.666	58.7929	166.815
1416818_at	6588.26	7063.4	3456.33	4075.17	3204.38
1416819_at	679.177	626.692	1104.87	677.022	956.689
1416820_at	436.52	442.092	313.674	202.447	477.994
1416821_at	481.465	284.103	446.188	183.561	244.645
1416822_at	13.9798	11.4362	59.6941	17.6441	16.0259
1416823_a_at	118.137	201.493	86.1273	189.162	125.108
1416824_at	1163.7	1516.35	591.369	722.17	1109.42
1416825_at	86.6475	12.4208	55.8899	132.061	13.4978
1416826_a_at	2397.42	1472.29	1854.75	2046.77	1033.54
1416827_at	291.785	330.112	172.899	384.736	442.596
1416828_at	9.58466	52.2988	5.97384	53.85	27.5261
1416829_at	6880.7	8683.3	12052	11680.4	14378.1
1416830_at	322.808	238.152	281.074	192.531	186.381
1416831_at	75.1473	70.271	50.2617	94.2919	64.9501
1416832_at	923.975	2141.8	2537.3	2174.23	2269.27
1416833_at	116.328	66.6141	35.0207	52.4724	34.2329
1416834_x_at	735.571	633.765	827.406	1053.94	1376.69
1416835_s_at	2062.59	3014.81	3825.28	4541.41	4192.01
1416836_at	975.501	939.773	841.36	766.78	701.466
1416837_at	835.283	874.108	943.879	1037.01	860.582
1416838_at	384.52	553.145	716.178	705.169	460.27
1416839_at	46.2887	28.8245	14.0686	49.3577	46.6025
1416840_at	1967.03	1697.94	2250.65	2228.08	1633.06
1416841_at	411.316	492.982	352.108	399.325	346.544
1416842_at	410.531	452.781	526.135	596.9	512.091
1416843_at	534.433	484.918	392.717	715.749	389.41
1416844_at	305.397	299.715	210.646	103.65	195.332
1416845_at	50.9028	358.975	337.248	513.59	479.393
1416846_a_at	11.0686	17.4167	42.876	52.096	61.39
1416847_s_at	19.5443	7.75084	59.5207	6.68072	92.9929
1416848_at	881.547	1252.72	935.15	1247.64	1351.74
1416849_at	279.486	468.738	550.506	422.104	316.823
1416850_s_at	2796.06	2836.58	3157.75	2737.18	2872.15
1416851_at	326.851	495.745	155.333	590.62	260.076
1416852_a_at	698.89	674.044	662.433	772.007	545.359
1416853_at	465.255	311.941	251.836	294.13	168.226
1416854_at	54.3447	31.9108	12.8791	43.1657	34.0299
1416855_at	2.72325	2.02996	695.428	477.877	553.636
1416856_at	3797.81	3093.15	5537.09	5084.88	4766.83
1416857_at	2912.38	3151.79	3073.04	3244.46	3575.03
1416858_a_at	5842.8	5589.8	5828.02	5204.2	5326.99
1416859_at	4910.64	5096.9	4624.39	4651	5929.68
1416860_s_at	1031.8	1468.35	1147.68	872.752	1111.58
1416861_at	274.34	324.839	241.411	369.937	378.415
1416862_at	114.276	240.945	185.301	229.865	160.065
1416863_at	148.038	86.4743	94.4981	130.05	39.8656
1416864_at	853.017	1984.8	2210.68	1996.22	2313.37
1416865_at	196.541	74.6734	101.151	117.043	194.375
1416866_at	547.626	527.843	563.45	371.097	659.581
1416867_at	369.237	414.307	220.371	437.847	316.083
1416868_at	387.71	385.55	564.073	391.793	779.032
1416869_x_at	126.943	118.653	112.227	20.464	22.1355
1416870_at	215.652	250.376	298.695	141.037	98.1307
1416871_at	44.4005	149.247	378.652	495.99	232.478
1416872_at	182.799	246.448	837.452	499.714	531.037
1416873_a_at	196.142	217.325	472.279	379.854	331.769
1416874_a_at	2436.02	3351.1	3852.58	3731.56	3387.41
1416875_at	14.0647	46.2189	6.77749	7.22237	170.633
1416876_at	257.017	293.193	6.92705	165.855	56.4499
1416877_a_at	5447.72	4039.35	6812.29	6469.18	5254.21
1416878_at	170.625	233.239	203.895	246.834	210.583
1416879_at	178.869	250.935	241.605	251.773	162.128
1416880_at	10762.1	11239.1	10661.7	9819.79	10370
1416881_at	3431.38	3041.43	3814.31	2917.68	4136.46
1416882_at	696.473	668.908	544.225	434.45	370.275
1416883_at	833.559	839.924	723.195	672.931	1179.72
1416884_at	6320.83	6132.79	6557.02	6732.14	6308.89
1416885_at	1356.36	992.791	868.537	671.616	1098.76
1416886_at	103.797	167.499	61.7966	126.49	58.7032
1416887_at	162.904	101.554	46.633	85.0592	98.7212
1416888_at	871.592	1077.92	609.87	649.56	442.807
1416889_at	201.077	161.826	212.365	176.688	250.885
1416890_at	450.596	731.746	713.865	831.895	620.593
1416891_at	1101.76	1582.06	860.493	1060.03	925.734
1416892_s_at	9875.32	10752.2	11968.7	10377	7647.03
1416893_at	15708.3	14109.7	13129.3	15842.7	14251.1
1416894_at	112.848	271.337	188.985	369.332	277.593
1416895_at	386.265	340.478	509.483	871.909	712.249
1416896_at	819.847	560.872	416.818	784.068	575.232
1416897_at	655.547	754.825	474.422	450.798	299.584
1416898_a_at	135.579	124.823	23.6906	103.955	81.7145
1416899_at	22.5626	23.0973	21.8529	10.5611	79.8852
1416900_s_at	20.5106	9.23362	4.06603	14.7057	23.3793
1416901_at	3132.36	3208.42	3008.02	2873.58	3404.32
1416902_a_at	5981.88	5673.38	10146.6	10199.2	11638.3
1416903_at	1174.82	1089.95	1370.74	1017.85	899.922
1416904_at	1157.65	1047.1	1178.5	1053.02	1047.43
1416905_at	63.4122	104.72	24.6259	109.784	72.2683
1416906_at	1736.87	1585.53	1621.98	1901.83	1800.5
1416907_at	675.195	516.194	455.913	451.727	1296.38
1416908_s_at	1144.48	1351.71	1232.55	1584.87	701.203
1416909_at	1459.33	1287.82	762.964	882.844	737.337
1416910_at	1227.27	1054.01	787.427	983.172	1106.7
1416911_a_at	1470.77	2279.59	4608.9	3094.98	3320.24
1416912_at	1184.08	1518.31	3566.06	2400.9	2320.58
1416913_at	575.945	701.171	803.652	730.595	988.384
1416914_s_at	240.268	435.477	228.318	339.832	267.023
1416915_at	1001.29	1439.28	1043.87	949.994	1215.17
1416916_at	2303.44	1955.34	2819.26	3232.61	2315
1416917_at	1571.47	1855.2	1322.8	1527.33	1252.46
1416918_at	1053.65	1579.86	839.657	923.208	705.216
1416919_a_at	163.001	456.181	240.847	102.617	231.043
1416920_at	730.207	596.187	846.923	694.539	809.916
1416921_x_at	6116.44	6302.21	7249.26	7127.47	6888.08
1416922_a_at	2242.71	1956.96	1552.65	2015.51	1758.94
1416923_a_at	1200.38	1369.55	1750.76	1218.2	1342.54
1416924_at	2025.72	1650.44	1230.4	1753.51	1427.68
1416925_at	3272.23	3693.05	4860.89	4363.82	4595.82
1416926_at	2763.22	2926.87	1853.38	1954.5	1433.87
1416927_at	314.451	631.591	419.328	215.515	362.861
1416928_at	2530.35	2864.87	2823.4	2515.17	2667.64
1416929_at	204.488	204.51	154.257	299.532	239.408
1416930_at	534.02	374.21	4809.84	2898.2	4069.39
1416931_at	201.622	239.814	247.947	234.007	227.999
1416932_at	534.54	188.723	216.763	198.509	59.4075
1416933_at	1395.18	1775.42	1308.18	993.219	758.319
1416934_at	389.105	269.172	434.777	212.861	278.913
1416935_at	148.909	37.7809	84.8519	174.94	231.248
1416936_at	35.7097	85.9469	18.4354	51.0369	18.1338
1416937_at	4918.5	5096.58	3829.36	4902.04	4181.83
1416938_at	1078.64	1412.48	1130.75	1234.37	1346.64
1416939_at	1072.22	1283.08	2504.52	2610.78	2514.09
1416940_at	231.8	306.057	604.801	565.98	768.685
1416941_s_at	4154.21	4164.27	5455.56	4978.75	3965.19
1416942_at	341.484	241.301	242.071	278.751	387.183
1416943_at	4258.65	4595.58	5652.7	4538.35	3737.3
1416944_a_at	3189.5	3363.7	4294.73	2870.81	3709.66
1416945_at	449.765	285.648	306.403	319.04	439.343
1416946_a_at	419.016	572.676	286.519	352.871	342.273
1416947_s_at	3359.68	3504.86	1984.65	2248.34	1961.43
1416948_at	3380.33	2486.59	3278.98	3044.85	3158.65
1416949_s_at	937.674	820.339	1177.61	768.081	811.741
1416950_at	1976.22	2038.69	2121.42	2460.67	1848.8
1416951_a_at	2480.99	3171.26	3096.52	3097.65	2817.33
1416952_at	2618.95	3016.69	2996.86	3356.76	2752.34
1416953_at	3425.64	3180.98	1905.93	1739.25	1027.26
1416954_at	300.827	383.949	209.487	277.553	358.916
1416955_at	67.9655	134.81	74.4315	138.375	87.9701
1416956_at	9.49557	11.4907	16.0278	25.9623	11.5925
1416957_at	61.8018	92.339	81.9706	60.4491	88.7527
1416958_at	964.338	860.198	1062.21	638.494	667.796
1416959_at	788.396	1162.75	867.996	836.177	595.388
1416960_at	494.451	438.578	269.991	322.285	390.846
1416961_at	85.6173	113.43	338.481	168.594	379.01
1416962_at	267.116	278.061	310.361	274.705	467.312
1416963_at	275.783	404.456	307.114	244.864	264.453
1416964_at	108.81	140.091	265.991	126.352	126.205
1416965_at	42.0499	118.699	79.5592	85.9308	160.381
1416966_at	144.277	231.373	63.7788	138.736	133.936
1416967_at	6158.2	5747.13	2152.69	3177.59	2704.81
1416968_a_at	142.204	39.5964	56.3051	48.755	79.063
1416969_at	25.8433	130.759	207.342	126.772	72.093
1416970_a_at	11285.5	9899.09	12560.4	12763.4	14640.9
1416971_at	6328.13	4824.13	6345.37	6776.74	7878.56
1416972_at	2117.26	2339.12	3422.2	2402.23	2515.13
1416973_at	3974.55	2496.43	3998.59	4816.32	3899.03
1416974_at	817.899	960.062	862.788	1011.66	1340.89
1416975_at	671.516	723.38	1321.2	899.27	903.15
1416976_at	253.213	311.708	299.193	109.376	156.071
1416977_at	32.4076	50.9083	144.728	180.5	138.055
1416978_at	808.477	1018.06	519.57	632.821	287.105
1416979_at	4989.23	5222.42	5413.11	5945.16	6475.76
1416980_at	73.4821	4.09458	22.7656	57.3143	9.91133
1416981_at	735.369	991.254	619.995	1124.08	1040.32
1416982_at	317.387	395.107	485.336	410.191	388.217
1416983_s_at	961.131	1153.39	756.721	1189.22	931.735
1416984_at	866.724	1089.92	894.203	1077.62	1110.14
1416985_at	795.181	587.547	343.139	624.058	486.34
1416986_a_at	129.622	120.212	228.91	258.31	166.05
1416987_at	92.9983	186.955	89.7616	102.273	62.9528
1416988_at	933.192	815.507	771.115	635.055	636.015
1416989_at	1274.02	1416.25	1329.66	1676.25	1449.26
1416990_at	961.626	2001.79	1154.23	882.231	1159.14
1416991_at	302.861	363.238	425.048	432.21	513.73
1416992_at	29.0764	4.45966	25.7547	122.934	19.9993
1416993_at	385.255	342.792	404.295	246.705	621.674
1416994_at	1874.59	2317.46	1843.61	2673.03	2025.31
1416995_at	93.3951	283.728	242.948	254.258	245.375
1416996_at	1276.26	1647.99	1030.62	2477.99	1535.57
1416997_a_at	95.1753	116.893	35.7044	126.862	84.0805
1416998_at	1597.67	1414.74	2495.68	1632.71	1610.29
1416999_at	436.331	285.021	188.446	330.594	331.11
1417000_at	34.5834	305.893	85.098	20.2731	24.8635
1417001_a_at	957.299	2108.03	1123.3	1267.35	1115.11
1417002_at	227.589	272.285	192.362	209.943	87.899
1417003_at	98.0486	83.5503	139.369	54.5485	135.154
1417004_at	768.519	466.03	565.899	417.973	420.187
1417005_at	188.058	66.2544	106.346	68.5933	153.769
1417006_at	631.291	789.454	931.465	455.476	785.812
1417007_a_at	4516.78	4863.32	5513.29	4396.6	4235.26
1417008_at	50.6948	306.326	98.543	272.607	156.277
1417009_at	10.2474	93.7837	3.56534	6.69434	7.43134
1417010_at	1876.48	1945.72	1664.28	1441.14	1605.38
1417011_at	555.553	481.799	269.556	678.901	475.999
1417012_at	566.147	949.308	336.017	635.49	665.807
1417013_at	7547.92	6215.09	9543.5	9976.19	9289.29
1417014_at	1002.34	1110.57	2757.37	2030.64	1562.28
1417015_at	171.509	147.39	139.511	177.279	174.811
1417016_at	727.031	930.091	1228.82	947.023	1164.96
1417017_at	8.05961	25.0784	51.8592	4.02739	10.5024
1417018_at	247.204	330.856	115.14	232.69	284.681
1417019_a_at	142.282	216.724	221.357	224.984	213.687
1417020_at	31.9586	14.8722	25.7133	34.4235	17.6889
1417021_a_at	25.9316	25.2356	7.34697	34.9762	44.3906
1417022_at	46.8599	42.9641	61.117	66.8726	36.8176
1417023_a_at	96.655	300.102	59.7013	95.5213	131.677
1417024_at	695.091	1039.76	1448.14	1275	1621.49
1417025_at	44.4661	128.844	129.73	219.329	40.4539
1417026_at	2871.12	2616.43	2634.82	2471.54	2608.76
1417027_at	2356.47	2214.46	2016.3	2035.74	2009.62
1417028_a_at	282.562	366.154	405.172	236.988	274.402
1417029_a_at	325.15	232.814	149.519	371.166	239.154
1417030_at	204.911	216.18	143.903	60.7333	139.854
1417031_at	429.522	178.39	248.775	195.743	63.7415
1417032_at	866.881	1156.6	1048	1252.27	1109.76
1417033_at	735.89	345.636	525.165	516.28	462.249
1417034_at	186.439	318.973	249.637	286.893	229.102
1417035_at	219.115	131.274	173.39	257.473	118.814
1417036_at	7.87542	64.9081	7.00825	8.85222	271.446
1417037_at	527.097	396.965	959.884	1267.04	948.683
1417038_at	1274.1	1422.03	902.72	1083.76	644.817
1417039_a_at	629.208	608.674	369.122	300.598	442.207
1417040_a_at	790.676	478.579	1317.99	799.248	1093.04
1417041_at	1259.8	1410.6	1066.26	1095.21	1346.41
1417042_at	217.707	365.457	335.972	308.158	211.765
1417043_at	73.1446	114.116	85.6954	134.557	165.519
1417044_at	767.978	533.276	494.817	434.499	481.777
1417045_at	706.241	300.545	118.317	176.818	186.563
1417046_at	241.956	244.493	289.14	250.859	264.798
1417047_at	476.214	736.835	862.345	748.065	910.214
1417048_at	146.908	205.361	264	273.745	355.529
1417049_at	14.4837	9.03142	12.0218	18.4992	11.1681
1417050_at	172.713	133.848	123.302	163.256	224.911
1417051_at	14.9242	1.91795	1.78579	2.04463	10.2182
1417052_at	1188.28	1500.42	1882	1727.68	2085.82
1417053_at	1417.18	1156.48	1904.28	1408.5	1445.46
1417054_a_at	2506.76	2089.38	2894.7	3376.68	2880.57
1417055_at	2179	1871.56	2745.24	2597.79	2470.35
1417056_at	3611.17	4126.15	3844.7	3789.83	3245.75
1417057_a_at	1619.74	1516.9	3174.24	2377.34	2035.33
1417058_a_at	3382.57	2899.41	2991.73	3347.55	2707.86
1417059_at	623.511	340.742	337.388	490.196	445.662
1417060_at	161.897	153.508	243.145	237.233	78.2691
1417061_at	326.579	362.947	130.793	98.1555	93.2235
1417062_at	1614.18	2126.62	1560.07	1333.21	1354.33
1417063_at	12.4147	10.4553	2.986	2.3937	3.73116
1417064_at	772.124	763.551	944.415	603.097	765.846
1417065_at	23562.9	23339.5	8609.15	11430.3	8915.41
1417066_at	648.137	927.801	605.765	452.318	518.08
1417067_s_at	315.004	396.873	486.59	932.358	536.534
1417068_a_at	1456.34	1640.62	2523.45	2929.53	1796.24
1417069_a_at	1124.14	1302.72	1368.73	1308.82	747.044
1417070_at	100.151	311.761	37.5623	60.4695	96.8068
1417071_s_at	906.898	769.397	388.299	230.48	171.494
1417072_at	172.875	127.657	22.2211	64.084	53.8001
1417073_a_at	470.078	362.079	304.465	359.32	495.972
1417074_at	44.9859	26.9617	12.6459	49.9294	17.6493
1417075_at	401.891	798.923	509.42	1058.86	547.608
1417076_at	153.895	71.1252	28.7013	126.376	83.5414
1417077_at	401.42	454.311	386.654	395.337	383.836
1417078_at	18.1138	8.39343	39.2296	87.8989	72.0064
1417079_s_at	27.5276	3.12399	41.3764	82.9378	79.6876
1417080_a_at	227.612	244.159	385.651	370.642	114.646
1417081_a_at	2436.71	4377.98	3742.47	2976.31	4632.4
1417082_at	14662.1	14031.8	16935.8	16677	18209.9
1417083_at	5505.41	5326.61	6061.13	4332.56	5533.67
1417084_at	1296.56	878.497	938.748	411.531	905.219
1417085_at	65.4142	25.1073	18.3737	74.3995	48.8511
1417086_at	2091.64	1187.68	1559.95	878.888	1205.68
1417087_at	1631.89	1797	1221.46	1210.81	1252.8
1417088_at	240.351	208.757	123.799	105.697	92.6155
1417089_a_at	5074.92	5947.41	6284.02	6101.38	7330.52
1417090_at	758.065	1453.7	2388.07	1332.14	1394.33
1417091_at	364.343	397.275	342.255	357.251	304.008
1417092_at	60.078	28.4489	26.835	126.21	54.0727
1417093_a_at	115.909	343.151	233.833	210.762	184.704
1417094_at	862.287	1289.37	1226.15	1181.38	1548.29
1417095_a_at	920.8	582.258	668.695	654.189	561.411
1417096_at	586.866	619.94	869.02	1119.23	739.206
1417097_at	255.911	303.894	453.602	276.801	354.146
1417098_s_at	173.458	377.11	566.801	372.37	459.246
1417099_at	533.057	675.319	773.176	905.539	1219
1417100_at	322.643	327.093	457.034	479.106	598.78
1417101_at	4451.75	3971.46	2841.49	3991.09	4902.37
1417102_a_at	5320.33	6480.73	7505.44	7270.9	8199.62
1417103_at	465.007	618.816	499.366	376.916	436.417
1417104_at	154.656	338.087	87.3177	194.872	212.115
1417105_at	1379.25	1390.51	1249.99	1149.99	1533.26
1417106_at	712.204	733.344	861.867	879.577	824.626
1417107_at	536.024	447.441	791.366	538.931	482.319
1417108_at	895.878	892.366	591.336	735.293	509.239
1417109_at	883.421	898.583	682.54	1073.1	796.259
1417110_at	917.143	796.863	480.949	636.132	441.175
1417111_at	1785.96	1257.95	801.541	689.432	656.882
1417112_at	2735.53	2599.17	1750.74	1776.33	1931.62
1417113_at	1076.28	647.409	564.976	752.273	513.747
1417114_at	289.204	240.349	228.069	129.438	165.488
1417115_at	576.428	680.539	765.188	612.387	720.399
1417116_at	1853.95	1683.6	1704.96	2119.91	1852.11
1417117_at	228.895	53.7417	41.6921	94.161	50.3113
1417118_a_at	424.417	451.679	550.031	446.076	537.495
1417119_at	346.948	331.887	170.229	278.409	356.689
1417120_at	11.6316	60.717	16.4495	13.7208	74.5811
1417121_at	31.8433	2.57517	4.28116	35.7728	50.6559
1417122_at	392.021	459.286	869.786	670.991	559.875
1417123_at	798.544	327.073	630.202	607.236	498.139
1417124_at	5163.12	5013.77	7405.75	6745.58	6336.9
1417125_at	1389.38	1614.58	2137.59	1758.71	1884.79
1417126_a_at	8307.79	6402.28	9877.31	9141.65	9157.8
1417127_at	95.7752	29.616	61.052	181.077	23.634
1417128_at	16.3451	48.3952	8.7949	21.0457	94.6713
1417129_a_at	211.461	261.325	555.426	672.963	637.398
1417130_s_at	144.265	71.4712	118.23	66.9062	69.2654
1417131_at	18.8403	72.5214	87.9779	65.7988	179.34
1417132_at	472.357	149.651	172.032	261.887	109.131
1417133_at	3919.83	4315.6	2120.33	2528.39	2476.62
1417134_at	783.496	1185.16	1071.57	971.141	941.342
1417135_at	1125.73	1298.43	1241.75	1251.7	1393.12
1417136_s_at	779.504	1177.81	1135.88	925.636	1617.8
1417137_at	17.9098	75.3265	154.199	157.884	159.517
1417138_s_at	928.453	929.726	929.723	1031.49	1079.04
1417139_at	299.398	150.762	415.312	505.33	624.458
1417140_a_at	2149.5	2301.43	2593.81	2921.14	1988.36
1417141_at	576.694	286.283	235.076	101.403	153.627
1417142_at	345.484	464.921	332.758	366.433	287.823
1417143_at	307.157	298.742	83.0531	228.922	168.001
1417144_at	156.037	184.498	178.373	220.605	193.059
1417145_at	990.676	607.23	761.401	447.53	693.927
1417146_at	300.748	146.823	112.044	224.456	289.278
1417147_at	36.5873	4.35212	79.4789	177.692	92.7843
1417148_at	51.366	62.762	119.278	48.9167	204.544
1417149_at	235.884	271.102	274.139	287.508	405.558
1417150_at	33.6442	7.69693	275.551	88.543	211.718
1417151_a_at	27.4745	113.541	40.8694	39.2053	54.754
1417152_at	416.075	523.757	233.076	297.626	341.03
1417153_at	24.9424	128.638	88.2391	118.728	11.4887
1417154_at	688.175	719.77	304.467	481.352	830.337
1417155_at	58.3203	6.16874	4.98965	128.246	6.07505
1417156_at	14899	13785	9926.27	12164.7	12689.7
1417157_at	1045.94	1706.92	2232.63	1387.52	1683.54
1417158_at	365.16	264.69	397.394	531.557	277.379
1417159_at	226.094	128.764	95.059	175.448	201.341
1417160_s_at	295.985	9.37896	2517.87	5615.15	4725.63
1417161_at	568.436	469.938	878.494	664.837	670.724
1417162_at	8775.58	7737.22	9883.24	8224.01	8120.4
1417163_at	486.265	360.315	700.277	1005.26	944.305
1417164_at	632.982	838.982	1000.19	1194.73	895.84
1417165_at	5512.42	6731.59	9035.66	7932.75	8698.05
1417166_at	315.588	352.877	405.287	561.091	446.755
1417167_at	166.39	218.168	169.256	57.0756	187.87
1417168_a_at	78.9826	86.7088	182.555	267.002	291.714
1417169_at	285.665	252.229	310.323	273.538	318.258
1417170_at	509.526	641.907	560.92	341.728	385.977
1417171_at	34.8257	52.9965	1.05357	22.3008	63.7203
1417172_at	341.496	154.243	322.376	137.543	140.98
1417173_at	600.839	544.006	494.504	757.799	278.453
1417174_at	742.07	811.534	212.643	466.192	354.456
1417175_at	538.706	311.754	736.603	624.681	785.429
1417176_at	232.913	227.365	250.333	357.375	329.126
1417177_at	466.237	822.57	323.353	310.885	358.7
1417178_at	575.464	1019.4	584.246	426.639	349.821
1417179_at	256.527	262.196	483.899	501.026	579.807
1417180_at	176.317	206.521	289.072	138.976	127.586
1417181_a_at	1818.69	1464.12	904.736	872.894	1072.49
1417182_at	716.315	1075.23	869.365	1029.95	431.042
1417183_at	2710.08	3341.03	4627.38	3940.73	4290.43
1417184_s_at	64.4972	497.782	22.8479	107.914	260.488
1417185_at	10603.8	10316.6	10686.2	10779.7	12030.2
1417186_at	3225.97	3531.75	5091.19	4687.2	4984.87
1417187_at	98.0376	36.3191	108.282	76.1682	128.463
1417188_s_at	323.183	211.335	466.288	197.001	169.262
1417189_at	1841.4	1654.98	1738.46	1364.65	1605.32
1417190_at	839.914	1198.97	1210.42	1136.7	1058.65
1417191_at	6524.31	6239.65	9047.42	7850.94	6838.7
1417192_at	1163.08	1348.72	1977.05	1160.93	958.99
1417193_at	2894.08	2428.12	2691.73	2356.35	2480.54
1417194_at	486.02	319.634	247.763	364.102	437.256
1417195_at	656.083	570.024	405.524	349.008	345.029
1417196_s_at	1453.53	1189.03	1108.48	1368.24	727.976
1417197_at	130.977	219.723	159.44	52.8703	195.515
1417198_at	282.152	234.142	179.534	253.178	240.642
1417199_at	948.051	1566.58	1677.46	1840.88	1845.8
1417200_at	689.091	557.545	709.226	913.496	604.665
1417201_at	409.679	309.215	389.993	469.928	490.814
1417202_s_at	1658.09	1683.04	2531.07	2257.98	1468.44
1417203_at	568.893	801.676	1175.71	1062.5	820.037
1417204_at	9057.13	9752.03	11865.3	10563.8	10999
1417205_at	843.584	937.246	972.084	858.278	514.832
1417206_at	844.656	1079.6	886.991	895.251	770.677
1417207_at	301.181	148.311	21.4804	101.32	80.9702
1417208_at	362.321	415.277	173.186	127.932	197.244
1417209_at	214.031	432.177	878.388	536.121	597.364
1417210_at	163.594	532.11	787.751	693.897	3.06313
1417211_a_at	856.038	1932.56	398.686	751.953	832.185
1417212_at	86.871	174.699	143.851	128.842	78.3205
1417213_a_at	493.72	889.281	565.958	970.329	603.244
1417214_at	1498.91	1302.68	1746.67	1430.26	977.387
1417215_at	926.551	644.123	694.17	718.305	517.652
1417216_at	81.0729	28.0397	47.2075	116.636	231.448
1417217_at	63.6387	61.3805	12.2064	102.764	27.2387
1417218_at	134.188	189.414	41.8792	34.1831	37.1584
1417219_s_at	5845.47	5504.15	7919.68	6858.86	8709.8
1417220_at	895.693	879.672	483.125	767.547	626.454
1417221_at	73.9847	86.182	56.2676	53.2137	55.1022
1417222_a_at	1155.39	1225.91	1252.22	967.707	892.82
1417223_at	701.461	854.392	395.628	575.147	660.233
1417224_a_at	1321.61	1809.49	2179.58	1156.3	2301.24
1417225_at	478.522	491.571	694.11	582.898	754.304
1417226_at	369.232	480.999	344.001	195.518	287.441
1417227_at	896.891	888.737	594.349	905.529	697.066
1417228_at	57.4882	203.893	185.398	44.1138	109.056
1417229_at	1511.6	1249.57	2663.47	1549.29	1698.88
1417230_at	214.763	75.7155	521.826	91.7298	213.119
1417231_at	190.821	89.3045	1064.42	235.641	270.895
1417232_at	100.717	86.612	92.5883	35.1119	67.9717
1417233_at	1012.44	1185.78	1509.54	1184.2	1201.01
1417234_at	156.404	375.668	269.151	314.053	441.746
1417235_at	96.4109	108.313	53.7974	168.168	83.8886
1417236_at	76.6883	120.247	4.861	125.3	125.515
1417237_at	19.9184	95.1389	205.225	206.582	335.986
1417238_at	387.595	468.848	603.996	529.575	611.772
1417239_at	8456.24	9513.64	8809.44	7871.35	8891.86
1417240_at	2162.26	1153.58	2758.57	2098.85	2936.98
1417241_at	354.316	468.708	362.572	435.184	282.572
1417242_at	1806.64	2489.65	3243.26	3160.47	2770.32
1417243_at	1120.22	1085.52	1335.76	1130.29	1059.87
1417244_a_at	328.746	174.202	226.37	255.114	230.216
1417245_at	516.905	564.724	222.155	247.789	178.013
1417246_at	21.4587	17.895	16.9326	28.0939	39.2825
1417247_at	590.861	585.527	288.546	297.198	305.437
1417248_at	3321.55	3292.71	2982.59	3122.09	3512.58
1417249_at	86.2207	91.0224	124.829	86.016	114.984
1417250_at	818.038	784.462	1244.79	1267.21	1058.46
1417251_at	792.249	710.477	1058.32	932.129	907.832
1417252_at	2912.55	3028.4	2289.76	2646.27	2097.26
1417253_at	1028.95	1363.33	1929.88	847.144	1692.4
1417254_at	430.778	419.398	677.997	491.019	1238.36
1417255_at	963.885	1177.17	1114.17	944.168	850.381
1417256_at	28.967	73.1283	8.27741	7.39877	81.4255
1417257_at	15.5464	3.23474	6.78988	14.1617	8.48655
1417258_at	4037.51	4341.73	6590.93	5405.16	5754.23
1417259_a_at	1760.86	2258.99	1983.96	2268.03	2435.23
1417260_at	1020.55	1002.46	1066.77	1157.02	1176.91
1417261_at	379.338	440.021	504.816	318.977	859.567
1417262_at	2622.4	1857.12	3180.52	3344.08	2068.55
1417263_at	804.253	924.612	1511.29	1311.57	1168.35
1417264_at	1450.3	663.34	647.062	930.486	997.394
1417265_s_at	114.133	261.664	215.24	261.4	390.145
1417266_at	172.753	105.944	143.091	183.326	431.383
1417267_s_at	80.6335	66.0495	40.9885	95.4983	125.437
1417268_at	1732.5	2119.49	700.162	1182.19	662.367
1417269_at	3593.57	3608.97	3296.49	2885.18	2504.99
1417270_at	188	1047.14	141.568	322.09	231.21
1417271_a_at	141.631	133.865	107.031	152.978	147.458
1417272_at	407.52	615.764	632.167	692.853	515.381
1417273_at	1717.24	1914.12	8390.43	7629.9	9700.52
1417274_at	1856.2	1182.47	1235.42	997.054	1059.05
1417275_at	3485.62	4060.61	10951.5	8449.2	10025.4
1417276_at	41.6866	45.7235	2.84014	44.704	11.4447
1417277_at	412.624	541.807	376.385	264.516	299.51
1417278_a_at	68.7638	27.2263	78.5192	212.221	90.218
1417279_at	612.437	490.334	261.038	345.669	606.769
1417280_at	11.3827	25.0819	7.41299	7.44681	4.54699
1417281_a_at	8.07112	24.9145	266.379	13.5132	191.767
1417282_at	21.3091	12.213	106.136	29.6122	28.942
1417283_at	900.669	815.09	686.846	531.723	427.406
1417284_at	528.007	418.352	589.116	699.565	574.605
1417285_a_at	9791.92	8687.56	9973.46	10360.5	12827.5
1417286_at	2677.78	2328.3	3578.31	2963.99	1637.77
1417287_at	356.065	433.44	322.168	282.699	344.383
1417288_at	569.042	463.915	162.09	101.519	188.37
1417289_at	112.766	114.464	28.7832	58.2577	18.1487
1417290_at	38.4313	138.878	9.72691	6.51194	23.3386
1417291_at	2134.8	1102.98	2019.91	1334.19	1676.41
1417292_at	386.462	403.037	97.9532	10.0092	14.8014
1417293_at	1366.41	952.097	1085.49	1342.24	1067.58
1417294_at	221.122	300.503	195.784	214.383	170.861
1417295_at	543.239	745.437	738.956	910.83	705.932
1417296_at	3436.16	3502.14	3159.07	2795	2774.7
1417297_at	101.574	166.533	134.551	168.269	110.491
1417298_at	923.497	1012.32	608.738	680.513	565.633
1417299_at	245.517	470.694	360.832	336.38	471.634
1417300_at	120.149	39.4979	161.775	65.2269	133.904
1417301_at	1179.3	1544.4	1290.15	1403.54	1428.02
1417302_at	120.626	115.034	69.5541	75.164	9.03221
1417303_at	185.116	107.978	145.774	166.751	138.253
1417304_at	14.1122	91.6011	35.348	45.3331	4.45277
1417305_at	375.857	248.535	112.927	276.2	238.964
1417306_at	524.89	628.73	331.372	300.732	425.633
1417307_at	1251.48	1444	833.434	1619.71	693.523
1417308_at	5331.18	4942.8	9334.3	6648.1	7867.12
1417309_at	505.259	617.652	444.232	487.747	413.508
1417310_at	2910.29	4477.41	2949.79	3101.8	4589.4
1417311_at	1858.17	2038.34	2395.5	2713.89	2544.43
1417312_at	1678.16	1748.61	1310	2053.73	1765.65
1417313_at	1928.47	2026.69	767.582	1649.56	1499.63
1417314_at	19.9063	267.35	362.775	101.519	78.8162
1417315_at	362.732	439.813	422.119	419.859	246.935
1417316_at	1837.82	2114.58	1609.43	1824.6	1984.19
1417317_s_at	20739.7	16558.9	21120.5	22706.2	25181.7
1417318_at	145.005	163.344	12.1002	53.6461	79.2221
1417319_at	154.263	130.387	142.702	139.73	38.1724
1417320_at	1328.54	1427.79	2002.96	1769.98	1440.48
1417321_at	1940.56	1752.88	1989.3	2397.57	1840.24
1417322_at	618.027	596.605	1033.72	842.052	1076.02
1417323_at	288.234	127.673	228.558	200.508	239.211
1417324_at	940.21	861.639	940.057	575.118	1634.32
1417325_at	8.80109	65.3416	8.23842	40.1605	11.7451
1417326_a_at	1136.3	673.308	990.358	998.277	974.116
1417327_at	3759.92	3266.7	1491.43	1668.32	1224.65
1417328_at	488.962	882.474	640.494	493.593	487.108
1417329_at	1471.63	1506.1	1084.59	1323.93	625.363
1417330_at	505.12	459.59	322.486	621.145	278.209
1417331_a_at	302.166	725.151	626.576	327.994	132.144
1417332_at	485.246	326.97	248.228	498.816	395.524
1417333_at	9.88052	32.1509	3.43012	10.5474	20.4384
1417334_at	312.117	350.285	194.937	264.67	355.483
1417335_at	118.42	20.6821	308.126	248.545	184.814
1417336_a_at	730.133	523.173	344.392	369.602	363.531
1417337_at	6.48805	17.8684	2.14022	13.3476	4.13213
1417338_at	115.113	63.4481	52.9128	150.647	114.115
1417339_a_at	10313.6	10267.4	16082.7	16553.1	18597.2
1417340_at	1184.66	1272.67	1877.1	1448.85	1276.25
1417341_a_at	2104.33	2010.16	4649.67	3789.71	3866.88
1417342_at	902.982	917.986	1004.84	800.361	955.197
1417343_at	64.1221	7.8585	11.2285	88.5586	43.652
1417344_at	1592.5	2413.08	3020.6	2718.3	2827.93
1417345_at	107.378	375.509	185.675	145.968	125.345
1417346_at	2170.63	1936.17	3412.49	2890.8	3538.4
1417347_at	939.864	496.218	539.672	677.822	1144.49
1417348_at	1526.64	1015.32	818.568	1033.67	777.13
1417349_at	1309.62	1861.61	977.516	910.186	464.354
1417350_at	62.4228	162.705	170.364	71.6026	137.222
1417351_a_at	2591.22	1780.78	5707.25	3837.11	4451.48
1417352_s_at	792.878	1596.29	1660.77	1693.64	1714.59
1417353_x_at	776.804	849.322	1705.68	1458.3	1296.36
1417354_at	863.753	774.466	535.977	861.226	925.374
1417355_at	44.9407	115.53	150.609	105.566	91.8469
1417356_at	10.7124	195.495	297.396	115.081	124.434
1417357_at	1474.14	1252.45	2032.22	1218.21	1222.52
1417358_s_at	77.9178	143.644	58.7682	118.504	34.94
1417359_at	352.922	53.3969	94.9893	151.129	138.172
1417360_at	568.239	489.546	525.098	456.407	357.515
1417361_at	253.252	230.898	85.9781	106.377	224.288
1417362_at	6.46684	12.5439	6.38993	8.51268	11.4105
1417363_at	127.087	133.17	48.0317	78.8483	115.363
1417364_at	13487.2	14529.4	17281.3	17755.5	21202.5
1417365_a_at	4919.21	6118.18	7224.13	7079.11	6956.45
1417366_s_at	2972.89	2858.85	3207.88	2745.87	2855.78
1417367_at	5621.8	5120.93	8135.19	6537.61	6420.36
1417368_s_at	8685.17	7105.11	7125.85	7307.19	7823.07
1417369_at	1297.27	1685.02	1892.35	1560.19	1678.46
1417370_at	192.518	74.3779	34.2132	96.7482	58.7047
1417371_at	826.432	1307.75	1503.26	1367.37	1478.26
1417372_a_at	966.625	1187.44	1649.26	1409.28	756.031
1417373_a_at	21826.2	22925.6	27467.8	25951.9	34775.2
1417374_at	2499.65	2704.59	7148.11	5408.82	7645.13
1417375_at	111.972	210.025	157.224	398.114	43.5225
1417376_a_at	1252.59	1163.71	1306.27	1376.99	934.952
1417377_at	97.7841	397.762	343.12	330.432	159.409
1417378_at	769.386	777.716	702.088	388.72	540.693
1417379_at	3620.11	3980.78	4534.28	4829.29	5814.48
1417380_at	957.269	891.912	1789.94	1603.6	1015.14
1417381_at	6.28217	50.8349	9.9392	10.7119	15.1752
1417382_at	2923	3976.7	2201.64	2388.84	2385.43
1417383_at	2232.82	2166.15	1249.91	1056.63	809.779
1417384_at	2697.41	2703.31	2082.01	1548.08	1495.58
1417385_at	1147.47	2053.41	3362.79	2853.52	2948.82
1417386_at	1521.44	1249.89	2149.55	1865.38	2018.66
1417387_at	1073.76	801.596	835.815	1047.85	662.637
1417388_at	93.7253	154.115	142.632	66.0307	119.478
1417389_at	524.496	436.489	271.078	784.832	486.7
1417390_at	1146.54	1120.61	914.42	1042.93	790.007
1417391_a_at	32.4746	3.89275	2.77789	15.2424	20.9871
1417392_a_at	333.561	257.706	25.2189	77.6343	35.3075
1417393_a_at	255.115	791.707	839.462	674.057	656.37
1417394_at	14266.4	10486.5	13715.9	13539.1	16560.8
1417395_at	6295.11	4061.37	8920.45	6674.68	7296.94
1417396_at	13.0099	22.4395	21.9167	8.67509	6.57812
1417397_at	729.816	1353.9	1060.23	1948.15	967.33
1417398_at	517.926	608.868	663.665	966.458	579.587
1417399_at	1192.81	1738.76	1038.89	953.433	881.471
1417400_at	710.13	694.195	860.645	669.73	642.361
1417401_at	618.121	365.832	694.846	638.116	927.234
1417402_at	906.598	837.377	931.58	754.642	716.66
1417403_at	231.787	165.519	501.913	430.582	566.719
1417404_at	307.323	244.975	1075.96	607.243	1583.85
1417405_at	318.301	235.411	208.022	164.251	7.81072
1417406_at	5606.45	6027.74	6027.77	4579.55	5081.8
1417407_at	4504.9	3993.57	2408.63	3356.19	2907.05
1417408_at	6828.77	7962.5	6923.92	6708.7	5639.54
1417409_at	33134.6	27470.8	27335.7	26840.3	29776.2
1417410_s_at	3665.49	3952.47	5542.94	4812.58	3586.4
1417411_at	14.1129	17.926	82.4742	60.9622	35.4016
1417412_at	150.866	231.897	73.1082	93.1909	145.359
1417413_at	27.6323	6.59945	27.7752	29.7197	20.1563
1417414_at	95.6098	112.991	61.9263	99.9663	158.38
1417415_at	68.4657	112.691	48.1923	68.4009	74.3618
1417416_at	383.359	207.106	79.8266	208.975	172.779
1417417_a_at	15770.9	16860.9	17625.2	17479.8	21419.3
1417418_s_at	10371.1	10285	11786.4	11478	12443.2
1417419_at	454.551	395.115	634.921	472.86	256.627
1417420_at	3399.69	2689.56	2599.14	3326.29	2667.11
1417421_at	439.241	482.538	555.273	372.768	352.737
1417422_at	104.173	183.365	61.4813	102.419	205.252
1417423_at	655.446	939.455	815.279	445.946	605.63
1417424_at	654.595	806.951	772.49	651.933	557.648
1417425_at	382.042	842.684	1130.97	911.492	590.558
1417426_at	16.4576	258.382	88.0544	101.937	211.55
1417427_at	175.079	207.024	284.267	192.113	89.7099
1417428_at	7.41858	8.48806	4.59755	80.2785	12.1489
1417429_at	335.428	129.174	118.721	138.655	197.474
1417430_at	111.153	153.056	203.369	207.226	58.5911
1417431_a_at	691.791	600.835	646.088	545.7	483.34
1417432_a_at	3960.06	3536.86	4772.8	5030.84	5152.29
1417433_at	668.821	687.795	426.319	195.997	775.371
1417434_at	1651.45	2815.77	3368.2	3564.64	3813.61
1417435_at	617.881	413.996	344.98	408.459	431.556
1417436_at	82.0137	6.99087	0.775151	69.1797	18.6845
1417437_at	526.514	482.805	692.582	584.52	636.853
1417438_at	796.216	776.106	593.559	663.696	444.466
1417439_at	8.8541	32.3036	42.7275	51.5115	220.795
1417440_at	1307.6	1198.34	1108.75	1451.85	805.121
1417441_at	264.923	533.663	147.03	304.602	48.1927
1417442_a_at	184.076	243.087	132.778	155.438	182.257
1417443_at	549.652	518.011	139.01	406.571	553.262
1417444_at	79.7481	129.218	150.46	77.912	48.6532
1417445_at	128.276	134.347	1054.02	559.845	822.823
1417446_at	399.966	415.531	415.915	421.539	376.881
1417447_at	22.8102	81.3913	27.8472	14.2967	11.9176
1417448_at	87.6193	188.852	139.447	155.439	122.919
1417449_at	975.263	525.451	591.86	828.113	626.862
1417450_a_at	500.545	487.829	2319	1267.09	2373.05
1417451_a_at	14944.7	13206.8	15980.1	15420.3	17758.8
1417452_a_at	12565.5	11883.6	17462.8	15299.6	16427.8
1417453_at	826.598	1380.06	1716.65	850.468	1167.58
1417454_at	231.167	318.856	375.597	397.362	329.282
1417455_at	89.4603	179.816	130.356	156.557	52.3853
1417456_at	676.902	906.477	920.384	681.972	722.134
1417457_at	1749.98	2163.36	4507.83	3466.49	4997.22
1417458_s_at	1326.93	1764	3627.51	3607.81	4796.43
1417459_at	7.59923	8.91391	14.9893	4.8673	9.37821
1417460_at	3736.18	4021.05	5582.81	5059.05	4029.9
1417461_at	1258.42	1362.47	2854.5	1984	2499.39
1417462_at	1734.96	2412.21	3096.72	1582.96	2668.35
1417463_a_at	11159.6	10163.5	9727.52	9352.14	7359.01
1417464_at	24.0798	58.8382	84.9677	87.9721	20.8831
1417465_at	2576.78	3075.81	3131.42	2818.57	3059.78
1417466_at	23.1462	208.246	60.1825	243.032	83.0857
1417467_a_at	629.785	313.166	375.366	330.078	328.34
1417468_at	1884.8	1339.83	947.667	1020.24	711.715
1417469_at	378.681	163.489	218.741	475	248
1417470_at	4050.01	4728.85	2248.51	2317.16	2733.89
1417471_s_at	614.487	830.456	853.457	716.911	977.704
1417472_at	2414.14	1628.86	2697	2073.58	2083.32
1417473_a_at	54.0268	56.544	8.21414	57.7709	15.691
1417474_at	656.734	1168.65	1079.67	880.753	1306.05
1417475_at	717.952	719.52	583.288	718.638	690.255
1417476_at	946.388	480.875	935.755	429.123	784.151
1417477_at	382.495	577.54	394.689	550.171	365.795
1417478_a_at	272.72	385.604	295.545	277.802	280.773
1417479_at	764.596	990.215	709.063	640.2	601.974
1417480_at	1981.82	1923.12	1560.82	1631.9	2066.84
1417481_at	168.097	120.949	93.4115	107.175	111.689
1417482_at	208.976	116.428	145.717	264.99	390.884
1417483_at	9088.63	7846.86	8080.82	6230.61	6070.92
1417484_at	42.3537	39.2335	0.657377	34.3957	38.5592
1417485_at	199.689	146.047	148.347	117.964	136.43
1417486_at	90.269	94.6567	6.5097	5.42893	217.955
1417487_at	1531.49	1054.1	6570.23	5149.41	4797.66
1417488_at	739.357	484.629	3759.71	3462.08	5217.21
1417489_at	0.845096	2.18722	12.2147	4.91191	5.26189
1417490_at	4133.83	5512.08	7118.59	5456.14	5412.76
1417491_at	389.642	458.228	654.177	601.433	333.389
1417492_at	2141.91	2002.43	2491.11	2044.91	1404.08
1417493_at	274.155	381.235	282.838	233.493	150.986
1417494_a_at	493.897	1672.41	1010.21	410.117	612.401
1417495_x_at	356.736	1340.3	1021.69	268.666	425.962
1417496_at	261.486	1447.14	357.539	216.505	588.794
1417497_at	467.298	351.147	80.6205	143.823	276.11
1417498_at	45.7677	20.06	18.5449	21.016	94.2532
1417499_at	1538.81	2049.54	1649.6	1840.52	1311.18
1417500_a_at	8292.5	7046.86	3408.89	6379.95	4017.37
1417501_at	407.331	393.235	335.17	312.92	225.418
1417502_at	548.89	425.965	460.247	589.145	561.986
1417503_at	252.432	331.183	253.233	385.533	222.169
1417504_at	36.6687	33.3147	16.6604	41.9333	59.9021
1417505_s_at	431.005	401.89	156.562	275.895	356.934
1417506_at	1105.68	969.477	958.626	782.988	1056.53
1417507_at	863.77	1678.15	1246.58	898.148	1339.44
1417508_at	1521.8	1353.06	3508.68	2512.44	2617.1
1417509_at	2147.84	1534.66	3205.96	1910.16	3170.01
1417510_at	1086.54	785.169	771.898	1227.43	545.613
1417511_at	805.224	493.632	1339.49	695.423	1194.69
1417512_at	429.604	492.087	604.809	396.958	568.273
1417513_at	1721.53	982.561	1095.93	1094.82	1160.21
1417514_at	434.306	290.615	358.711	309.84	231.104
1417515_at	414.329	274.007	173.315	247.984	44.5857
1417516_at	514.722	847.356	1024.2	1108.63	1079.07
1417517_at	1708.31	734.435	932.18	1094.55	933.793
1417518_at	410.682	155.881	278.789	146.798	218.152
1417519_at	340.119	315.817	166.08	261.885	190
1417520_at	790.011	966.011	462.132	635.442	864.616
1417521_at	44.4059	8.61187	12.3998	124.077	49.431
1417522_at	744.974	614.842	576.596	661.972	558.319
1417523_at	86.7713	33.5054	59.6475	81.7478	163.99
1417524_at	35.018	96.3565	88.1744	148.19	45.2697
1417525_at	59.4147	23.0123	43.6967	76.6993	67.7688
1417526_at	268.275	146.478	30.0268	133.774	83.9132
1417527_at	311.532	414.806	147.717	177.158	291.197
1417528_at	163.163	178.778	55.3891	25.86	150.714
1417529_at	113.311	119.651	59.5279	115.524	115.433
1417530_a_at	3209.54	3459.66	3979.97	3858.83	3568.62
1417531_at	34.5377	28.6898	12.2547	27.5852	43.1595
1417532_at	342.07	205.007	3.46168	209.518	259.783
1417533_a_at	1562.19	742.999	424.939	616.851	497.736
1417534_at	553.216	787.491	468.367	303.11	354.92
1417535_at	279.139	631.949	257.55	268.426	181.134
1417536_at	5009.2	5437.58	6313.81	5578.07	5248.57
1417537_at	506.584	709.677	382.574	481.77	290.492
1417538_at	3012.23	4054.49	2427.29	1807.17	1433.41
1417539_at	486.334	446.283	455.995	326.967	320.227
1417540_at	1047.9	849.916	1987.61	1178.89	1031.62
1417541_at	101.03	74.1451	161.058	128.411	193.804
1417542_at	140.16	307.536	198.56	129.657	146.208
1417543_at	136.906	29.7315	95.025	359.036	35.4857
1417544_a_at	1919.68	1548.19	1076.34	1278.41	657.884
1417545_at	240.194	202.317	159.801	149.222	192.074
1417546_at	28.8667	81.8331	67.367	45.9193	53.7846
1417547_at	207.381	293.79	390.906	282.278	247.102
1417548_at	767.493	915.701	1088.66	1550.21	1252.04
1417549_at	141.737	187.342	94.0398	154.313	174.598
1417550_a_at	123.307	82.8747	86.0086	91.4391	103.5
1417551_at	171.069	394.292	129.91	196.927	135.458
1417552_at	7.56953	69.381	27.8808	5.13855	68.2334
1417553_at	21.435	50.9914	34.258	36.2161	54.525
1417554_at	72.2229	24.4149	5.19352	133.201	161.85
1417555_at	652.168	317.392	87.1829	231.316	289.935
1417556_at	5.63121	75.4221	3.08943	11.6522	6.94343
1417557_at	517.82	481.121	465.198	328.73	261.441
1417558_at	13.2608	69.5836	1.98279	42.2059	27.6155
1417559_at	539.018	663.087	547.228	521.589	711.152
1417560_at	443.459	435.74	314.064	305.358	446.973
1417561_at	309.822	277.319	1382.51	654.965	1255.93
1417562_at	434.565	442.339	365.459	648.927	509.697
1417563_at	105.137	76.6771	63.7529	65.6537	90.3556
1417564_at	1180.08	1152.55	913.068	713.18	601.644
1417565_at	772.808	603.376	742.235	489.772	669.648
1417566_at	944.886	759.094	1892.24	1306.75	1803.17
1417567_at	62.9067	95.0962	65.3805	28.4435	30.5153
1417568_at	435.165	155.381	148.568	86.1827	146.149
1417569_at	469.645	205.96	133.994	97.2174	414.987
1417570_at	238.075	197.288	149.675	121.052	341.69
1417571_at	153.609	176.467	140.893	151.255	196.758
1417572_at	58.7813	126.122	176.3	49.0225	89.407
1417573_at	2878.16	3981.14	3401.79	3341.44	3733.29
1417574_at	39.3901	7.68262	61.8739	125.042	248.42
1417575_at	136.4	55.2757	148.807	137.049	136.814
1417576_a_at	45.6719	79.3659	294.964	297.409	198.194
1417577_at	69.8361	50.5775	3.28309	98.4506	96.9911
1417578_a_at	367.377	191.7	332.517	370.326	41.4364
1417579_x_at	174.67	107.617	62.0812	28.8626	33.1295
1417580_s_at	20350.1	21880.5	15850.7	14593.2	12543.2
1417581_at	132.964	134.725	154.377	109.86	101.037
1417582_s_at	199.653	142.561	276.629	167.356	276.62
1417583_a_at	2780.32	2696.06	3164.78	3486.5	2605.21
1417584_at	1330.05	659.052	1098.6	297.888	397.408
1417585_at	198.384	187.64	125.015	116.55	88.6808
1417586_at	71.8984	264.72	349.714	287.952	574.076
1417587_at	20.2918	14.3218	98.7573	73.1526	42.8933
1417588_at	1179.98	666.907	1055.19	925.928	611.941
1417589_at	73.6034	56.762	34.9304	42.12	82.9938
1417590_at	11.2712	74.3255	296.534	234.908	390.982
1417591_at	685.368	144.621	427.476	269.816	211.058
1417592_at	1914.17	1660.02	1225.38	1418.02	1322.64
1417593_at	204.662	152.692	81.9025	98.9651	68.195
1417594_at	595.915	741.136	440.759	575.207	449.522
1417595_at	67.9775	8.50538	1.70519	6.59335	28.4455
1417596_at	1040.21	812.691	563.655	416.999	778.885
1417597_at	64.7708	72.5982	4.65803	13.2468	94.2951
1417598_a_at	3386.92	4084.42	4738.6	5054.96	4385.21
1417599_at	148.296	115.845	178.068	272.93	265.573
1417600_at	4040.6	4525.14	1652.31	1567.46	916.36
1417601_at	8.66517	11.9245	22.0087	106.73	37.0931
1417602_at	525.055	632.112	525.829	1100.74	269.603
1417603_at	194.976	325.499	231.694	475.919	187.933
1417604_at	217.526	233.462	262.092	281.539	148.162
1417605_s_at	343.973	478.993	249.281	380.878	365.25
1417606_a_at	9507.03	9009.88	8767.9	11526.6	10509.8
1417607_at	421.488	307.616	187.38	356.225	373.713
1417608_a_at	7332.96	6249.59	7890.59	9325.51	8310.19
1417609_at	626.681	723.343	1009.95	779.51	758.516
1417610_at	103.379	71.4879	74.0547	24.0485	47.8197
1417611_at	25.062	86.3789	128.567	191.228	234.687
1417612_at	4748.99	5427.11	13056.6	11423.5	10698.8
1417613_at	94.3071	252.828	53.1802	246.726	239.794
1417614_at	28.7669	63.2819	9.42758	14.8849	12.4327
1417615_a_at	13812.5	14910.5	17436.1	19722.2	18403.8
1417616_at	724.099	974.418	1037.54	836.17	888.456
1417617_at	407.64	334.856	672.442	1044.77	580.418
1417618_at	276.696	384.499	161.827	124.822	13.239
1417619_at	23.2662	129.715	211.932	387.159	182.154
1417620_at	156.997	184.648	60.7568	75.071	130.242
1417621_at	78.6012	145.274	333.506	218.243	329.937
1417622_at	961.167	1115.98	1333.93	1333.66	1772.75
1417623_at	742.723	1000.15	992.617	1586.38	1735.76
1417624_at	4050.3	3870.78	7981.39	6255.48	6593.91
1417625_s_at	5635.75	6127.69	4870.95	4539.48	4598.45
1417626_at	4.03731	3.0674	34.1401	38.3158	26.5955
1417627_a_at	386.895	214.955	338.339	191.62	391.864
1417628_at	1036.55	692.894	1380.14	1639.53	1473.03
1417629_at	141.387	229.712	185.031	212.672	269.451
1417630_at	186.471	236.556	103.97	113.817	67.4137
1417631_at	163.259	182.729	160.831	177.877	163.983
1417632_at	357.992	217.768	452.425	508.719	877.368
1417633_at	5.04642	6.27396	19.1557	57.8122	67.2422
1417634_at	45.378	5.41656	36.2436	14.4716	5.20601
1417635_at	519.143	493.85	337.077	508.607	260.162
1417636_at	883.197	1222.92	1257.24	1163.85	1364.77
1417637_a_at	161.657	113.935	145.867	77.216	165.522
1417638_at	6.80839	7.77111	9.06311	8.72091	10.1039
1417639_at	103.123	356.411	129.045	238.882	167.604
1417640_at	109.396	43.7828	106.755	49.1865	67.5574
1417641_at	15.1944	23.6576	15.9107	60.7184	22.0633
1417642_at	18.741	6.35156	297.401	200.037	329.44
1417643_at	465.459	852.37	471.404	219.141	440.354
1417644_at	117.353	206.898	49.613	150.644	70.9217
1417645_at	64.7777	79.3853	19.209	82.127	36.3799
1417646_a_at	1598.66	947.737	2067.08	1554.44	1465.61
1417647_at	566.144	471.724	813.071	586.179	374.167
1417648_s_at	821.765	579.532	691.429	624.241	466.86
1417649_at	10.9142	113.107	95.8056	71.7406	28.7808
1417650_at	91.9963	19.7065	12.2268	12.2573	45.1932
1417651_at	85.6672	8.77927	3.2412	56.7654	43.4369
1417652_a_at	8526.37	8997.69	9173.46	9202.9	10006.9
1417653_at	16.322	13.9211	14.1558	7.83332	6.91555
1417654_at	13845.2	14501.2	16696	18899.8	19110.5
1417655_a_at	878.577	1686.05	1427.64	1205.27	1412.87
1417656_at	115.934	65.7496	183.082	132.231	72.6127
1417657_s_at	3690.08	3115.72	2928.89	3414.44	3076.7
1417658_at	87.0666	111.267	163.994	183.722	275.005
1417659_at	1733.66	958.49	1617.68	1632.24	1542.55
1417660_s_at	1567.92	1683.89	2167.29	2016.75	2390.83
1417661_at	216.224	183.8	242.393	303.37	157.796
1417662_at	307.288	169.273	76.2886	166.594	89.7625
1417663_a_at	642.251	916.324	678.585	692.741	460.399
1417664_a_at	250.408	379.861	388.755	402.789	180.752
[truncated: 43,106 more rows]
