# Supplementary material for: Differences in the expression of chromosome 1 genes between lung telocytes and other cells: mesenchymal stem cells, fibroblasts, alveolar type II cells, airway epithelial cells and lymphocytes
Source: J Cell Mol Med. 2014 May 15;18(5):801–10. doi: 10.1111/jcmm.12302 (PMC4119386; doi:10.1111/jcmm.12302)
Supplement: Supplementary file 3 — Table S2 Details of chromosome 1 gene expression variations among different cell lines. [file jcmm0018-0801-SD3.xlsx]

## Sheet: tables
	TC5 vs stem	TC10 vs stem	TCs vs stem			TC5 vs fibroblast	TC10 vs fibroblast	TCs vs fibroblast			TC5 vs ATII	TC10 vs ATII	TCs vs ATII
up>1	491	390	377		up>1	412	317	305		up>1	144	148	124
up>2	228	151	131		up>2	180	126	110		up>2	67	72	50
up>5	58	46	35		up>5	65	50	43		up>5	13	17	9
down>1	154	255	110		down>1	233	328	221		down>1	501	497	477
down>2	44	83	32		down>2	62	108	58		down>2	397	400	369
down>5	7	16	7		down>5	11	19	8		down>5	228	211	187
down>10	4	9	3		down>10	5	6	3		down>10	125	115	99
SUM	272	234	163		SUM	242	234	168		SUM	464	472	419
	TC5 vs CD8BL	TC10 vs CD8BL	TCs vs CD8BL			TC5 vs CD8LL	TC10 vs CD8LL	TCs vs CD8LL			TC5 vs basal cell	TC10 vs basal cell	TCs vs basal cell
up>1	166	166	147		up>1	166	170	148		up>1	98	106	86
up>2	102	106	89		up>2	90	99	83		up>2	43	54	30
up>5	60	63	49		up>5	54	51	39		up>5	13	17	10
down>1	479	479	460		down>1	479	475	457		down>1	547	539	527
down>2	386	379	356		down>2	386	378	355		down>2	463	468	442
down>5	233	219	198		down>5	241	233	209		down>5	331	318	301
down>10	143	127	115		down>10	144	129	116		down>10	219	216	194
SUM	488	485	445		SUM	476	477	438		SUM	506	522	472
	TC5 vs duct cell	TC10 vs duct cell	TCs vs duct cell
up>1	120	124	82
up>2	57	66	28
up>5	13	18	5
down>1	525	521	505						0.639269
down>2	440	439	413
down>5	289	281	255
down>10	178	171	153
SUM	497	505	441

## Sheet: TC10 vs fib
up>1(317)			up>2(126)			up>5(50)			down>1(328)			down>2(108)			down>5(19)			down>10(6)			up top5			down top5
S_up1	f_up1		S_up2	f_up2		S_up5	f_up5		S_down1	f_down1		S_down2	f_down2		S_down5	f_down5		S_down10	f_down10		Symbol	fibroblast		Symbol	fibroblast
1110028C15Rik	1.26634		1190005F20Rik	3.24908		Sdpr	1478.54		0610010K06Rik	1.25628		1700056E22Rik	5.76676		Ifi202b	164.069		Ifi202b	164.069		Sdpr	1478.54		Ifi202b	0.00609498	164.069
1110034B05Rik	1.67488		2310035C23Rik	2.84628		Col3a1	915.678		1700019O17Rik	1.53225		3110009E18Rik	2.51875		Ifi203	33.7925		Ifi203	33.7925		Col3a1	915.678		Ifi203	0.0295924	33.7925
1110058L19Rik	1.6505		5430435G22Rik	17.6146		Atp1b1	231.121		1700025G04Rik	1.35455		4930455F23Rik	2.60616		Tcfcp2l1	29.2596		Tcfcp2l1	29.2596		Atp1b1	231.121		Tcfcp2l1	0.0341768	29.2596
1190005F20Rik	3.24908		5730559C18Rik	13.6114		Sulf1	220.749		1700029F09Rik	1.6064		4930558K02Rik	3.60856		Ankrd45	12.3636		Ankrd45	12.3636		Sulf1	220.749		Ankrd45	0.0808829	12.3636
1200016B10Rik	1.5905		AA986860	4.12755		Fcer1g	168.121		1700056E22Rik	5.76676		9130024F11Rik	7.63518		Glrp1	12.2774		Glrp1	12.2774		Fcer1g	168.121		Glrp1	0.0814503	12.2774
1700001G17Rik	1.95654		Actr1b	3.42526		Fcgr2b	150.177		1700057K13Rik	1.12526		9430070O13Rik	4.21865		Pkhd1	11.9958		Pkhd1	11.9958
1700009P17Rik	1.3212		Actr3	2.7575		Fcgr3	150.089		1700066M21Rik	1.76605		A030005L19Rik	3.38318		Fev	9.71888
1700019D03Rik	1.04672		Adamts4	4.64625		Igfbp2	142.451		1810031K17Rik	1.25261		A030014E15Rik	2.30035		Mfsd4	9.58213
1700034H15Rik	1.13313		Als2cr12	4.92981		Fhl2	104.628		2310009B15Rik	1.62443		A330023F24Rik	2.18226		9130024F11Rik	7.63518
2010300C02Rik	1.76965		Aox1	2.35183		Gsta3	83.7911		2610017I09Rik	1.19136		AA408296	2.18297		Plcd4	6.78502
2310006M14Rik	1.358		Ap1s3	5.49266		Cd48	78.1071		2810025M15Rik	1.74396		Acadl	2.76594		Gpc1	6.35259
2310035C23Rik	2.84628		Arid5a	2.26449		Slc40a1	49.6294		2810422O20Rik	1.9747		Acsl3	5.06564		Sned1	6.34883
41337	1.27474		Armc9	2.16582		Slc35f5	39.7254		2810459M11Rik	1.76985		Agap1	4.47651		Mreg	6.23978
5430435G22Rik	17.6146		Arpc2	3.24414		Gal3st2	37.5486		3110009E18Rik	2.51875		AI607873	2.68249		Kif21b	6.15053
5730559C18Rik	13.6114		Atf3	27.64		Rgs16	35.6224		4632411B12Rik	1.72499		Aldh9a1	2.13744		1700056E22Rik	5.76676
5830403L16Rik	1.34699		Atp1b1	231.121		Slamf9	35.4672		4930455F23Rik	2.60616		Ankrd45	12.3636		Ifi204	5.44519
A130010J15Rik	1.65407		Bag2	2.12102		Marco	35.1207		4930558K02Rik	3.60856		Ankzf1	3.2265		Chml	5.18598
A730054J21Rik	1.41714		Batf3	2.1255		Rftn2	34.4086		4930568G15Rik	1.27957		Atg9a	4.5999		Steap3	5.06646
AA986860	4.12755		Bmpr2	5.40513		Hes6	30.1383		6330578E17Rik	1.43994		B230369F24Rik	3.27783		Acsl3	5.06564
Aamp	1.21988		Bpnt1	2.62355		Rcsd1	28.7442		9130024F11Rik	7.63518		BC026782	2.91025
Abi2	1.1196		Btg2	12.3206		Atf3	27.64		9430016H08Rik	1.13178		Bcs1l	2.70719
Abl2	1.1521		Capn2	2.74523		Rab7l1	21.5769		9430070O13Rik	4.21865		Cd244	2.02466
Acbd3	1.25309		Carf	2.04512		Sox17	19.3358		A030005L19Rik	3.38318		Chml	5.18598
Actr1b	3.42526		Ccnyl1	4.19685		5430435G22Rik	17.6146		A030014E15Rik	2.30035		Clk1	2.08398
Actr3	2.7575		Cd28	6.12038		Serpine2	17.1601		A330023F24Rik	2.18226		Crygd	3.08474
Adamts4	4.64625		Cd48	78.1071		Csrp1	17.039		A630001G21Rik	1.55063		Cyb5r1	3.11334
Adipor1	1.25109		Cdc42bpa	2.07464		Col5a2	16.8318		AA408296	2.18297		Cyp27a1	2.39494
Ahctf1	1.74392		Cdh20	2.05048		Prrx1	16.0688		Abcb6	1.8248		Dgkd	3.58359
AI848100	1.37947		Cnnm4	2.10539		Ptpn18	15.175		Acadl	2.76594		Dpp10	2.93003
Als2	1.51097		Col3a1	915.678		Ptprc	14.7049		Acbd6	1.61183		Dusp12	2.56693
Als2cr12	4.92981		Col4a4	9.288		Fcgr4	14.3478		Acsl3	5.06564		Epb4.1l5	4.9728
Ankrd39	1.73403		Col5a2	16.8318		Selp	13.9993		Adss	1.10738		Eprs	2.38683
Aox1	2.35183		Coq10b	2.25988		Tagln2	13.6509		Agap1	4.47651		Exo1	2.00882
Ap1s3	5.49266		Creb1	2.08647		5730559C18Rik	13.6114		Agfg1	1.34436		Eya1	4.28592
Apcs	1.11831		Creg1	4.94281		Fn1	12.5384		AI597479	1.69251		Fam134a	2.30947
Arfgef1	1.2398		Csrp1	17.039		Btg2	12.3206		AI607873	2.68249		Fbxo36	3.06484
Arid5a	2.26449		Daf2	2.92944		Pla2g4a	12.1706		Aldh9a1	2.13744		Fev	9.71888
Arl8a	1.43464		Dusp10	2.62764		Pea15a	10.5421		Alpi	1.08178		Fmo4	2.21522
Armc9	2.16582		Dusp23	2.22543		Glul	10.3599		Angel2	1.40696		G0s2	4.38714
Arpc2	3.24414		Enah	7.17035		Fzd7	9.70421		Ankrd23	1.78567		Gas5	2.26417
Arpc5	1.87139		Ephx1	2.18828		Col4a4	9.288		Ankrd45	12.3636		Glrp1	12.2774
Atf3	27.64		Ercc5	2.93343		Phlda3	7.4404		Ankzf1	3.2265		Gmppa	2.73791
Atg16l1	1.23027		Etnk2	2.10483		Ly9	7.40056		Apoa2	1.31247		Gpa33	3.74149
Atg4b	1.99078		F5	2.70503		Ica1l	7.21785		Aqp12	1.15748		Gpc1	6.35259
Atp1b1	231.121		Faim3	2.39198		Enah	7.17035		Arl4c	1.81478		Hspd1	3.40098
B3gnt7	1.36323		Fcer1g	168.121		Cd28	6.12038		Asb1	1.26712		Ifi202b	164.069
B430105G09Rik	1.49684		Fcgr2b	150.177		Traf5	5.76318		Asb18	1.0475		Ifi203	33.7925
Bag2	2.12102		Fcgr3	150.089		Ap1s3	5.49266		Asnsd1	1.2719		Ifi204	5.44519
Batf3	2.1255		Fcgr4	14.3478		Bmpr2	5.40513		Aspm	1.82322		Igfbp5	2.39591
Bcl2	1.07609		Fhl2	104.628		Hsd17b7	5.23281		Atf6	1.37831		Il10	2.31272
Bmpr2	5.40513		Fn1	12.5384					Atg9a	4.5999		Ing5	2.12444
Bok	1.65756		Fzd7	9.70421					Atic	1.00161		Inha	3.51135
Bpnt1	2.62355		Gal3st2	37.5486					Atp2b4	1.66365		Insig2	2.26064
Brp44	1.02357		Glb1l	3.62341					Atp5k	1.87663		Irf6	3.23746
Btg2	12.3206		Glul	10.3599					Atp6v1h	1.04542		Irs1	2.07372
C1ql2	1.17151		Gsta3	83.7911					B230369F24Rik	3.27783		Kif21b	6.15053
Camsap1l1	1.05721		Hes6	30.1383					B4galt3	1.66497		Lancl1	2.88116
Capn10	1.09043		Hs6st1	2.13261					Bard1	1.42343		Lbr	2.52382
Capn2	2.74523		Hsd11b1	2.05734					BC003331	1.7248		Mdh1b	2.43436
Carf	2.04512		Hsd17b7	5.23281					BC026782	2.91025		Mfsd4	9.58213
Casp8	1.68254		Ica1l	7.21785					BC031781	1.25108		Mgst3	3.90388
Ccdc115	1.95369		Ier5	4.08624					BC055324	1.7051		Mpp4	2.52268
Ccnt2	1.62111		Igfbp2	142.451					Bcs1l	2.70719		Mreg	6.23978
Ccnyl1	4.19685		Igsf8	4.5792					Bivm	1.66647		Mrpl15	2.04676
Cd247	1.63325		Ihh	2.80578					Bzw1	1.76689		Nek2	3.4576
Cd28	6.12038		Ikbke	2.10135					Cab39	1.07716		Nfasc	2.14577
Cd48	78.1071		Ikzf2	2.12352					Cacna1s	1.03712		Nsl1	2.42382
Cd84	1.44491		Il1r1	4.2963					Cacybp	1.32812		Obsl1	3.32145
Cdc42bpa	2.07464		Klf7	2.77268					Cadm3	1.23492		Ormdl1	2.73665
Cdh20	2.05048		Lamc2	2.40301					Capn8	1.22673		Osgepl1	4.11033
Cenpl	1.10699		Lefty1	2.25934					Ccdc93	1.04674		Otos	2.16998
Cep170	1.40177		Lrrfip1	2.22928					Cd244	2.02466		Per2	3.715
Cep350	1.11441		Ly9	7.40056					Cdc73	1.09291		Pigm	2.9087
Cflar	1.53931		Ly96	3.65302					Chit1	1.87544		Pkhd1	11.9958
Clasp1	1.16031		Lyplal1	3.18445					Chml	5.18598		Plcd4	6.78502
Cnih4	1.07942		Marco	35.1207					Chpf	1.40498		Plekhm3	3.31445
Cnnm4	2.10539		Mr1	4.31234					Chrng	1.08798		Pms1	3.83953
Col3a1	915.678		Nek7	2.50156					Chst10	1.43137		Pogk	3.71755
Col4a4	9.288		Nuak2	2.58292					Clk1	2.08398		Rcor3	3.21699
Col5a2	16.8318		Pea15a	10.5421					Cnnm3	1.31953		Rnf2	2.10295
Col9a1	1.06312		Phlda3	7.4404					Cntn2	1.1204		Rrs1	2.67039
Cops5	1.31381		Pla2g4a	12.1706					Copa	1.64391		Rxrg	3.60208
Cops8	1.82503		Pou3f3	2.5623					Cops7b	1.22978		Scly	3.96572
Coq10b	2.25988		Ppp1r7	2.0582					Cox5b	1.29761		Sctr	2.48264
Creb1	2.08647		Prrx1	16.0688					Cps1	1.78206		Sema4c	4.25114
Creg1	4.94281		Ptp4a1	2.58702					Cr2	1.16276		Serpinb8	2.24293
Csrp1	17.039		Ptpn18	15.175					Crygd	3.08474		Sf3b1	2.09196
Ctdsp1	1.196		Ptprc	14.7049					Crygf	1.11138		Slc23a3	4.89523
Cul3	1.0197		Ptprn	2.68958					Cspp1	1.38262		Slc30a1	3.03236
D1Bwg0212e	1.46185		Qsox1	4.11951					Cyb5r1	3.11334		Slc45a3	4.62175
Daf2	2.92944		Rab3gap2	2.00166					Cyp20a1	1.11074		Sned1	6.34883
Ddx59	1.10397		Rab7l1	21.5769					Cyp27a1	2.39494		Snrpe	2.02657
Degs1	1.27379		Rassf5	4.53595					D1Ertd622e	1.04933		Spp2	4.21134
Dis3l2	1.15292		Rcsd1	28.7442					Darc	1.08697		Stau2	3.62833
Disp1	1.46638		Rftn2	34.4086					Dars	1.22964		Steap3	5.06646
Dnajb2	1.82422		Rgs16	35.6224					Dbi	1.36277		Stk11ip	3.66859
Dst	1.60955		Rgs4	4.29595					Ddr2	1.26773		Stk36	3.19204
Dusp10	2.62764		Rnf149	4.65143					Dedd	1.17745		Tcea1	3.91503
Dusp23	2.22543		Sdpr	1478.54					Dgkd	3.58359		Tcfcp2l1	29.2596
Dusp28	1.14525		Selp	13.9993					Dnpep	1.23349		Tmem177	2.11119
Efcab2	1.23548		Serpine2	17.1601					Dpp10	2.93003		Tmem198	3.10668
Eif4e2	1.86219		Shisa4	3.17185					Dsel	1.67472		Twist2	2.68318
Elk4	1.64687		Slamf9	35.4672					Dtl	1.8552		Ube2w	2.06289
Enah	7.17035		Slc35f5	39.7254					Dtymk	1.15368		Usp37	2.23868
Ephx1	2.18828		Slc40a1	49.6294					Dusp12	2.56693		Vangl2	2.21782
Ercc5	2.93343		Sox17	19.3358					Dyrk3	1.35433		Wdfy1	2.34397
Etnk2	2.10483		Spna1	3.31016					Ecel1	1.10332		Zcchc2	2.09434
F5	2.70503		Stk17b	2.10669					Edem3	1.18891		Zfp238	2.59525
Faim3	2.39198		Stx6	2.25904					Eef1b2	1.1754
Fam124b	1.0021		Sulf1	220.749					Epb4.1l5	4.9728
Fbxo28	1.87522		Tagln2	13.6509					Eprs	2.38683
Fcer1g	168.121		Timm17a	2.24351					Exo1	2.00882
Fcgr2b	150.177		Tmbim1	3.22859					Eya1	4.28592
Fcgr3	150.089		Tmcc2	2.97277					F11r	1.62477
Fcgr4	14.3478		Tmem185b	3.62172					Fam119a	1.74803
Fhl2	104.628		Tmem206	3.08255					Fam123c	1.61705
Fmn2	1.64221		Tmem63a	2.68378					Fam129a	1.64273
Fmo2	1.02342		Tmem9	2.24245					Fam134a	2.30947
Fmod	1.74564		Tns1	3.07619					Fam135a	1.60973
Fn1	12.5384		Tor1aip1	2.5111					Fam168b	1.73641
Fzd5	1.6163		Traf5	5.76318					Fam20b	1.62459
Fzd7	9.70421		Tram2	2.30626					Farp2	1.24078
Gal3st2	37.5486		Tuba4a	3.01325					Farsb	1.53202
Glb1l	3.62341		Uhmk1	4.10369					Fbxo36	3.06484
Glrx2	1.10198		Vash2	2.94224					Fev	9.71888
Gls	1.29295		Zranb3	4.05636					Fh1	1.91182
Glul	10.3599								Fmo3	1.22504
Gpatch2	1.66895								Fmo4	2.21522
Gpr161	1.11036								G0s2	4.38714
Gpr39	1.21702								Gas5	2.26417
Gsta3	83.7911								Glrp1	12.2774
Gtf3c3	1.41365								Gm101	1.1379
Gulp1	1.24703								Gmppa	2.73791
Hdlbp	1.29743								Golt1a	1.1423
Hecw2	1.25601								Gpa33	3.74149
Hes6	30.1383								Gpc1	6.35259
Hhat	1.79828								Gpr35	1.00565
Hibch	1.07466								Gpr37l1	1.81073
Hs6st1	2.13261								Gpr45	1.58806
Hsd11b1	2.05734								H3f3a	1.86845
Hsd17b7	5.23281								Hdac4	1.56476
Iars2	1.28316								Hlx	1.113
Ica1l	7.21785								Hspd1	3.40098
Idh1	1.42857								Hspe1	1.84195
Ier5	4.08624								Icos	1.34144
Igfbp2	142.451								Ifi202b	164.069
Igsf8	4.5792								Ifi203	33.7925
Ihh	2.80578								Ifi204	5.44519
Ikbke	2.10135								Igfbp5	2.39591
Ikzf2	2.12352								Igsf9	1.79305
Il1r1	4.2963								Il10	2.31272
Imp4	1.35796								Il20	1.32815
Inpp4a	1.72								Il24	1.0227
Kctd18	1.21344								Ilkap	1.36073
Kdelc1	1.73553								Ing5	2.12444
Klf7	2.77268								Inha	3.51135
Lamc2	2.40301								Insig2	2.26064
Lefty1	2.25934								Ints7	1.11334
Lgtn	1.30162								Ipo9	1.04708
Lpgat1	1.36188								Irf6	3.23746
Lrrfip1	2.22928								Irs1	2.07372
Ly9	7.40056								Itpkb	1.54482
Ly96	3.65302								Ivns1abp	1.7471
Lyplal1	3.18445								Kctd3	1.51328
Map4k4	1.20248								Khdrbs2	1.19791
Mapkapk2	1.7512								Kif21b	6.15053
Marco	35.1207								Kifap3	1.62285
Mars2	1.15657								Klhl12	1.02777
Mcm3	1.67214								Klhl20	1.12705
Mdm4	1.19593								Kmo	1.02061
Mfsd9	1.41197								Lactb2	1.27053
Mitd1	1.52389								Lamc1	1.52282
Mobkl3	1.22044								Lancl1	2.88116
Mosc2	1.23268								Lbr	2.52382
Mpzl1	1.4434								Lefty2	1.15083
Mr1	4.31234								Lgr6	1.26572
Mrps9	1.11304								Lin9	1.84181
Mterfd2	1.3118								Lman2l	1.2681
Myeov2	1.08323								Lmbrd1	1.39407
Nab1	1.08487								Lypla1	1.14368
Nav1	1.81148								Mcm6	1.29966
Nbeal1	1.41278								Mdh1b	2.43436
Ncl	1.26302								Mff	1.71814
Ncstn	1.55439								Mfsd4	9.58213
Ndufa10	1.2706								Mfsd7b	1.14574
Ndufs2	1.34394								Mgst3	3.90388
Nek7	2.50156								Mia3	1.58195
Nhej1	1.65819								Mki67ip	1.42789
Nif3l1	1.58316								Mpp4	2.52268
Nit1	1.91917								Mpz	1.72872
Nos1ap	1.08742								Mreg	6.23978
Nrp2	1.28765								Mrpl15	2.04676
Nuak2	2.58292								Mrpl30	1.12728
Nucks1	1.12026								Mrpl44	1.34261
Nvl	1.30241								Mrps14	1.0913
Obfc2a	1.08078								Mybl1	1.18258
Olfml2b	1.72949								Myoc	1.10365
Opn3	1.16657								Myog	1.32277
Pard3b	1.0577								Ncoa2	1.59608
Pbx1	1.67945								Ndufb3	1.26563
Pcmtd1	1.10067								Ndufs1	1.99028
Pdcd1	1.81009								Nek2	3.4576
Pdcl3	1.86402								Nenf	1.16946
Pde6d	1.13628								Neu2	1.33471
Pea15a	10.5421								Nfasc	2.14577
Pex19	1.34086								Nhlh1	1.32397
Pfdn2	1.25044								Nme7	1.44817
Phf3	1.20543								Nphs2	1.07278
Phlda3	7.4404								Nr5a2	1.08761
Pign	1.12199								Nsl1	2.42382
Pla2g4a	12.1706								Obsl1	3.32145
Plekhb2	1.50291								Ogfrl1	1.53032
Pou3f3	2.5623								Ormdl1	2.73665
Ppfia4	1.86469								Osgepl1	4.11033
Ppil3	1.54289								Otos	2.16998
Ppox	1.46018								Pam	1.18912
Ppp1r15b	1.53083								Pappa2	1.41402
Ppp1r7	2.0582								Parp1	1.87553
Prdx6	1.52663								Pask	1.86927
Prkag3	1.50196								Pecr	1.89661
Prrx1	16.0688								Per2	3.715
Psen2	1.68933								Pfkfb2	1.86944
Psmd1	1.74322								Pigc	1.5955
Ptp4a1	2.58702								Pigm	2.9087
Ptpn14	1.84695								Pkhd1	11.9958
Ptpn18	15.175								Plcd4	6.78502
Ptprc	14.7049								Plekhm3	3.31445
Ptprn	2.68958								Plxna2	1.36511
Pycr2	1.23343								Pms1	3.83953
Qsox1	4.11951								Pnkd	1.40785
Rab23	1.15925								Pogk	3.71755
Rab3gap2	2.00166								Pou2f1	1.3404
Rab7l1	21.5769								R3hdm1	1.06658
Rabif	1.03927								Rab17	1.7762
Ralb	1.14565								Rab3gap1	1.3326
Rasal2	1.55763								Ramp1	1.21296
Rassf5	4.53595								Rbbp5	1.60242
Rb1cc1	1.00515								Rc3h1	1.20081
Rcsd1	28.7442								Rcor3	3.21699
Rdh10	1.2375								Rd3	1.53688
Rftn2	34.4086								Rev1	1.24197
Rgs16	35.6224								Rfwd2	1.08729
Rgs4	4.29595								Rgl1	1.32084
Rgs7	1.45091								Rgs20	1.41546
Rgs8	1.26871								Rnf2	2.10295
Rhbdd1	1.69106								Rpe	1.12498
Rims1	1.01733								Rpl31	1.83631
Rnf149	4.65143								Rps6kc1	1.49342
Rnf25	1.46496								Rqcd1	1.1982
Rnpep	1.50955								Rrp15	1.65129
Rnpepl1	1.00416								Rrs1	2.67039
Sdpr	1478.54								Rxrg	3.60208
Selp	13.9993								Sccpdh	1.39105
Serpinc1	1.15836								Scly	3.96572
Serpine2	17.1601								Sctr	2.48264
Sgol2	1.18039								Scyl3	1.43431
Sh3bp4	1.06073								Sdhc	1.76689
Shisa4	3.17185								Sec16b	1.30678
Slamf6	1.12132								Sell	1.23458
Slamf9	35.4672								Sema4c	4.25114
Slc19a3	1.72356								Serpinb8	2.24293
Slc35f5	39.7254								Sf3b1	2.09196
Slc39a10	1.37812								Sft2d2	1.95983
Slc40a1	49.6294								Sgk3	1.7371
Slc41a1	1.20892								Slc16a14	1.96165
Slco5a1	1.33987								Slc19a2	1.38465
Soat1	1.0214								Slc23a3	4.89523
Sox17	19.3358								Slc30a1	3.03236
Sp100	1.56798								Slc45a3	4.62175
Spata3	1.18196								Slc4a3	1.71433
Spna1	3.31016								Smarcal1	1.11296
Stk16	1.58216								Smg7	1.3687
Stk17b	2.10669								Smyd2	1.18846
Stx6	2.25904								Smyd3	1.5908
Sulf1	220.749								Sned1	6.34883
Sumo1	1.55155								Snrpe	2.02657
Tagln2	13.6509								Sox13	1.10118
Tceb1	1.32541								Spp2	4.21134
Tfb2m	1.05908								Srgap2	1.19487
Timm17a	2.24351								Srp9	1.3722
Tiprl	1.13045								Stau2	3.62833
Tmbim1	3.22859								Steap3	5.06646
Tmcc2	2.97277								Stk11ip	3.66859
Tmem131	1.49175								Stk25	1.14213
Tmem185b	3.62172								Stk36	3.19204
Tmem206	3.08255								Tatdn3	1.76445
Tmem63a	2.68378								Tbc1d8	1.51172
Tmem9	2.24245								Tcea1	3.91503
Tnfrsf11a	1.9198								Tcfcp2l1	29.2596
Tnr	1.1874								Tgfbrap1	1.28776
Tns1	3.07619								Thap4	1.52108
Tor1aip1	2.5111								Tmem14a	1.03279
Tor1aip2	1.21317								Tmem177	2.11119
Tor3a	1.69819								Tmem183a	1.34661
Tpp2	1.03446								Tmem198	3.10668
Tpr	1.26067								Tmem70	1.05714
Traf5	5.76318								Tmem81	1.31657
Tram2	2.30626								Tnp1	1.40155
Ttll4	1.05454								Tomm40l	1.04089
Tuba4a	3.01325								Trak2	1.00359
Txndc9	1.5699								Tram1	1.94885
Ube2f	1.45201								Trip12	1.44383
Uck2	1.85554								Trove2	1.32839
Uhmk1	4.10369								Trpa1	1.6411
Usf1	1.26148								Trpm8	1.74974
Usp40	1.12805								Tsen15	1.92772
Uxs1	1.43574								Tsga10	1.10073
Vash2	2.94224								Tsn	1.22606
Wdr12	1.04169								Twist2	2.68318
Wdr26	1.67336								Ube2t	1.23512
Xpr1	1.69228								Ube2w	2.06289
Zbtb37	1.68481								Uchl5	1.55012
Zbtb41	1.79254								Ufc1	1.30381
Zc3h11a	1.05288								Unc50	1.04696
Zfand2b	1.36261								Usp21	1.15103
Zfp142	1.04066								Usp37	2.23868
Zranb3	4.05636								Vamp4	1.09348
									Vangl2	2.21782
									Vcpip1	1.30352
									Vps4b	1.39435
									Wdfy1	2.34397
									Wdr75	1.372
									Xrcc5	1.09293
									Yod1	1.60317
									Zap70	1.10188
									Zcchc2	2.09434
									Zfp238	2.59525
									Zfp451	1.31538

## Sheet: TC10 vs stem
up>1(390)			up>2(151)			up>5(46)			down>1(255)			down>2(83)			down>5(16)			down>10(9)			up top5			down top5
S_up1	f_up1		S_up2	f_up2		S_up5	f_up5		S_down1	f_down1		S_down2	f_down2		S_down5	f_down5		S_down10	f_down10		Symbol	stem		Symbol	stem
0610010K06Rik	1.07625		1810031K17Rik	2.41475		Atp1b1	284.151		1110028C15Rik	2.73583		1110028C15Rik	2.73583		Ifi202b	331.263		Ifi202b	331.263		Atp1b1	284.151		Ifi202b	0.00301875	331.263
1110034B05Rik	1.40196		2310035C23Rik	3.23067		Fcgr4	230.252		1200016B10Rik	1.18745		1700025G04Rik	2.37095		Ifi203	66.845		Ifi203	66.845		Fcgr4	230.252		Ifi203	0.01496	66.845
1110058L19Rik	1.65249		5430435G22Rik	2.06476		Fcer1g	184.423		1700019O17Rik	1.39443		1700056E22Rik	4.88767		Ankrd45	13.9955		Ankrd45	13.9955		Fcer1g	184.423		Ankrd45	0.0714518	13.9955
1190005F20Rik	1.42524		A630001G21Rik	2.27639		Fcgr3	155.33		1700025G04Rik	2.37095		4632411B12Rik	2.90251		Pkhd1	12.025		Pkhd1	12.025		Fcgr3	155.33		Pkhd1	0.0831598	12.025
1700001G17Rik	1.28151		Adipor1	2.26773		Fcgr2b	150.565		1700029F09Rik	1.68048		4930558K02Rik	3.45481		Adamts4	11.2323		Adamts4	11.2323		Fcgr2b	150.565		Adamts4	0.0890293	11.2323
1700009P17Rik	1.83249		Als2	2.07819		Cd48	132.36		1700056E22Rik	4.88767		5730559C18Rik	2.64221		Ifi204	10.6077		Ifi204	10.6077
1700019D03Rik	1.12421		Als2cr12	2.94133		Igfbp2	114.436		1700057K13Rik	1.07084		9130024F11Rik	10.4492		9130024F11Rik	10.4492		9130024F11Rik	10.4492
1700034H15Rik	1.58708		Aox1	5.20272		Gsta3	90.3337		2310006M14Rik	1.22283		9430070O13Rik	5.21161		Fev	10.2186		Fev	10.2186
1700066M21Rik	1.3439		Arl8a	2.79998		F11r	52.2062		2310009B15Rik	1.13335		A030014E15Rik	2.44087		Mfsd4	10.2123		Mfsd4	10.2123
1810031K17Rik	2.41475		Arpc2	2.79683		Ephx1	49.7375		2610017I09Rik	1.12092		AA408296	2.17928		Mreg	7.4202
2010300C02Rik	1.94773		Arpc5	2.66574		Marco	44.9309		2810459M11Rik	1.25971		Abi2	2.22273		Spp2	5.9049
2310035C23Rik	3.23067		Asb1	2.63167		Gal3st2	42.7486		3110009E18Rik	1.14473		Acsl3	5.25076		Inha	5.78518
2810025M15Rik	1.43455		Atf3	7.7449		Rgs16	40.9138		4632411B12Rik	2.90251		Adamts4	11.2323		Acsl3	5.25076
2810422O20Rik	1.3493		Atp1b1	284.151		Tns1	29.1591		4930558K02Rik	3.45481		Agap1	2.05372		9430070O13Rik	5.21161
41337	1.70036		B3gnt7	2.06917		Creg1	27.8969		4930568G15Rik	1.20298		Ankrd45	13.9955		Stk36	5.17515
4930455F23Rik	1.541		Bag2	2.2225		Sox17	18.9345		5730559C18Rik	2.64221		Ap1s3	2.8819		Slc45a3	5.05856
5430435G22Rik	2.06476		Bcl2	2.77103		Ptprc	16.2799		9130024F11Rik	10.4492		Arid5a	2.18223
5830403L16Rik	1.63004		Bmpr2	3.15954		Selp	16.0834		9430016H08Rik	1.0744		Arl4c	2.77767
6330578E17Rik	1.91278		Bok	2.46016		Rcsd1	15.9938		9430070O13Rik	5.21161		Aspm	3.28175
A630001G21Rik	2.27639		Btg2	3.6394		Slc40a1	14.5849		A030005L19Rik	1.96154		Bard1	3.3257
A730054J21Rik	1.4759		Capn2	5.49507		Rftn2	13.2888		A030014E15Rik	2.44087		BC026782	2.62642
Aamp	1.61168		Casp8	4.41346		Ly9	13.1157		A130010J15Rik	1.05201		Bcs1l	2.75654
Abcb6	1.52288		Ccdc115	3.42962		Phlda3	12.2362		A330023F24Rik	1.07432		Clk1	2.04517
Abl2	1.126		Ccnyl1	3.24398		Sulf1	11.7468		AA408296	2.17928		Cyb5r1	2.04295
Acadl	1.08095		Cd244	2.29181		Plxna2	11.6025		AA986860	1.43487		Cyp27a1	2.19915
Acbd3	1.82455		Cd28	4.65057		Ica1l	10.984		Abi2	2.22273		Ddr2	2.63584
Actr1b	1.88661		Cd48	132.36		Fhl2	9.49421		Acbd6	1.53348		Dgkd	2.83508
Actr3	1.46809		Cdh20	3.11699		Lamc2	9.07416		Acsl3	5.25076		Enah	2.8518
Adipor1	2.26773		Cflar	3.79988		Col4a4	8.48591		Adamts4	11.2323		Eprs	3.07255
Adss	1.08474		Chst10	2.16615		Csrp1	8.31033		Agap1	2.05372		Eya1	3.65248
Agfg1	1.17942		Col4a4	8.48591		Rgs4	7.80375		Ahctf1	1.229		Fam135a	2.54058
AI848100	1.88666		Col5a2	3.4599		Atf3	7.7449		AI597479	1.78285		Farp2	3.66899
Aldh9a1	1.34751		Cops8	2.37568		Dusp23	7.37007		AI607873	1.30118		Fev	10.2186
Alpi	1.28428		Coq10b	2.70342		Glul	7.26831		Ankrd23	1.73167		Fmo4	3.76025
Als2	2.07819		Creg1	27.8969		Mgst3	6.65499		Ankrd39	1.32567		Gas5	2.80747
Als2cr12	2.94133		Csrp1	8.31033		Zranb3	6.64406		Ankrd45	13.9955		Gpa33	3.16258
Angel2	1.75554		Ctdsp1	3.72115		Rnf149	6.15438		Ankzf1	1.59946		Gpr45	2.54997
Aox1	5.20272		Daf2	4.41811		Olfml2b	5.97124		Ap1s3	2.8819		Hhat	2.25259
Arl8a	2.79998		Dbi	2.75327		Rab7l1	5.65499		Apcs	1.07104		Hspe1	2.59393
Armc9	1.49835		Degs1	3.62476		Capn2	5.49507		Apoa2	1.65006		Ifi202b	331.263
Arpc2	2.79683		Dnpep	2.03662		Psen2	5.4684		Aqp12	1.03825		Ifi203	66.845
Arpc5	2.66574		Dusp10	4.79379		Tuba4a	5.46594		Arfgef1	1.54112		Ifi204	10.6077
Asb1	2.63167		Dusp23	7.37007		Aox1	5.20272		Arid5a	2.18223		Igsf9	3.09205
Asb18	1.7373		Dusp28	2.07059		Uhmk1	5.15042		Arl4c	2.77767		Il10	2.41068
Asnsd1	1.4737		Dyrk3	4.06756		Twist2	5.10733		Aspm	3.28175		Inha	5.78518
Atf3	7.7449		Ephx1	49.7375		Slc19a2	5.10075		Atf6	1.3724		Irf6	2.29175
Atg16l1	1.47925		Ercc5	2.68229					Atic	1.17906		Kif21b	4.49916
Atg4b	1.27179		F11r	52.2062					B230369F24Rik	1.10243		Lancl1	3.67685
Atg9a	1.16161		F5	3.74107					Bard1	3.3257		Lbr	2.42065
Atp1b1	284.151		Faim3	3.24364					Batf3	1.98491		Mfsd4	10.2123
Atp2b4	1.59833		Fcer1g	184.423					BC003331	1.0157		Mitd1	2.01237
Atp5k	1.19634		Fcgr2b	150.565					BC026782	2.62642		Mreg	7.4202
Atp6v1h	1.765		Fcgr3	155.33					BC055324	1.01277		Nfasc	2.0312
B3gnt7	2.06917		Fcgr4	230.252					Bcs1l	2.75654		Ogfrl1	2.02052
B430105G09Rik	1.2466		Fhl2	9.49421					Bivm	1.23899		Pcmtd1	2.88211
B4galt3	1.03772		Fzd5	2.76042					Cacybp	1.64731		Pigm	2.91296
Bag2	2.2225		Fzd7	2.22137					Capn8	1.11462		Pkhd1	12.025
BC031781	1.49358		G0s2	2.86952					Ccdc93	1.41426		Pla2g4a	2.7901
Bcl2	2.77103		Gal3st2	42.7486					Cd84	1.08669		Plekhm3	3.82271
Bmpr2	3.15954		Glul	7.26831					Cdc73	1.51354		Prrx1	4.27401
Bok	2.46016		Gsta3	90.3337					Cep170	1.58898		Rb1cc1	2.0628
Bpnt1	1.42907		Hdac4	2.03305					Chml	1.9921		Rev1	2.11323
Brp44	1.78283		Hsd11b1	2.51251					Clk1	2.04517		Rgs20	2.48594
Btg2	3.6394		Hsd17b7	3.44787					Cnnm4	1.37682		Rrs1	2.88484
Bzw1	1.04195		Ica1l	10.984					Col3a1	1.63134		Rxrg	2.71368
C1ql2	1.66999		Idh1	2.80143					Copa	1.83245		Sctr	2.41009
Cab39	1.19953		Ier5	2.00884					Cops5	1.04214		Sema4c	4.15265
Cacna1s	1.2846		Igfbp2	114.436					Cps1	1.64981		Serpinb8	2.17347
Cadm3	1.00162		Igfbp5	2.88471					Crygd	1.15751		Slc39a10	2.33464
Camsap1l1	1.61533		Igsf8	2.68076					Crygf	1.0111		Slc45a3	5.05856
Capn10	1.42421		Ihh	2.61427					Cspp1	1.406		Spp2	5.9049
Capn2	5.49507		Ikbke	2.86017					Cul3	1.28372		Stau2	2.42155
Carf	1.49458		Il1r1	3.27893					Cyb5r1	2.04295		Steap3	2.51223
Casp8	4.41346		Imp4	2.06984					Cyp27a1	2.19915		Stk36	5.17515
Ccdc115	3.42962		Ipo9	2.51098					Ddr2	2.63584		Tcea1	2.61558
Ccnt2	1.15847		Lamc2	9.07416					Dgkd	2.83508		Tmem198	3.18565
Ccnyl1	3.24398		Lefty1	2.49478					Dpp10	1.84591		Tmem70	2.08442
Cd244	2.29181		Lmbrd1	2.05653					Dtl	1.18146		Ube2w	2.52188
Cd247	1.87453		Lpgat1	2.43659					Ecel1	1.8557		Vangl2	2.83444
Cd28	4.65057		Ly9	13.1157					Eef1b2	1.17507		Vash2	4.27325
Cd48	132.36		Ly96	2.5718					Enah	2.8518		Wdr75	2.27212
Cdc42bpa	1.04386		Marco	44.9309					Epb4.1l5	1.78348		Zbtb37	2.00715
Cdh20	3.11699		Mars2	2.80584					Eprs	3.07255		Zfp238	2.91588
Cenpl	1.50307		Mdh1b	2.14652					Etnk2	1.41855
Cep350	1.2923		Mfsd7b	2.33677					Exo1	1.04168
Cflar	3.79988		Mgst3	6.65499					Eya1	3.65248
Chit1	1.01457		Ndufa10	2.82657					Fam123c	1.61538
Chpf	1.40915		Ndufs2	2.97323					Fam135a	2.54058
Chrng	1.09684		Nhej1	4.21889					Fam168b	1.97189
Chst10	2.16615		Nit1	2.81592					Fam20b	1.04583
Clasp1	1.2774		Olfml2b	5.97124					Farp2	3.66899
Cnih4	1.35984		Pea15a	3.72399					Farsb	1.72228
Cnnm3	1.83714		Phlda3	12.2362					Fbxo36	1.37232
Cntn2	1.30299		Plxna2	11.6025					Fev	10.2186
Col4a4	8.48591		Pnkd	2.26498					Fh1	1.11041
Col5a2	3.4599		Ppfia4	2.00073					Fmn2	1.03774
Col9a1	1.89814		Prkag3	2.40752					Fmo4	3.76025
Cops7b	1.50144		Psen2	5.4684					Fn1	1.01433
Cops8	2.37568		Ptpn18	4.98304					Gas5	2.80747
Coq10b	2.70342		Ptprc	16.2799					Glrx2	1.02212
Cox5b	1.14122		Ptprn	2.11731					Gpa33	3.16258
Cr2	1.19951		Qsox1	2.087					Gpr161	1.00735
Creb1	1.25602		Rab17	2.08248					Gpr37l1	1.3166
Creg1	27.8969		Rab3gap2	2.14763					Gpr45	2.54997
Csrp1	8.31033		Rab7l1	5.65499					Gtf3c3	1.09277
Ctdsp1	3.72115		Ralb	2.65356					Gulp1	1.14946
Cyp20a1	1.3503		Rassf5	2.14883					H3f3a	1.0961
D1Bwg0212e	1.10602		Rcsd1	15.9938					Hhat	2.25259
D1Ertd622e	1.68669		Rftn2	13.2888					Hibch	1.22153
Daf2	4.41811		Rgl1	2.68323					Hs6st1	1.31695
Darc	1.02982		Rgs16	40.9138					Hspd1	1.94161
Dars	1.37408		Rgs4	7.80375					Hspe1	2.59393
Dbi	2.75327		Rnf149	6.15438					Icos	1.09503
Ddx59	1.19456		Rnf25	2.33254					Ifi202b	331.263
Dedd	1.15471		Rnpepl1	2.4201					Ifi203	66.845
Degs1	3.62476		Scly	3.31972					Ifi204	10.6077
Dis3l2	1.54113		Sdpr	2.27696					Igsf9	3.09205
Disp1	1.92654		Selp	16.0834					Il10	2.41068
Dnajb2	1.22862		Sgk3	2.06425					Il20	1.10393
Dnpep	2.03662		Slamf9	3.63111					Il24	1.14797
Dsel	1.33795		Slc19a2	5.10075					Ing5	1.08973
Dst	1.00338		Slc30a1	3.71614					Inha	5.78518
Dtymk	1.2235		Slc40a1	14.5849					Insig2	1.00417
Dusp10	4.79379		Slc4a3	2.44218					Ints7	1.69795
Dusp12	1.00296		Soat1	4.26645					Irf6	2.29175
Dusp23	7.37007		Sox17	18.9345					Itpkb	1.23637
Dusp28	2.07059		Sp100	2.05044					Ivns1abp	1.88216
Dyrk3	4.06756		Spna1	3.45766					Kdelc1	1.38495
Edem3	1.52987		Stk11ip	2.11461					Khdrbs2	1.30305
Efcab2	1.58149		Stk16	2.76353					Kif21b	4.49916
Eif4e2	1.55368		Stk17b	2.37014					Klhl12	1.22843
Elk4	1.66591		Stk25	4.15897					Lactb2	1.1266
Ephx1	49.7375		Sulf1	11.7468					Lamc1	1.04649
Ercc5	2.68229		Tagln2	4.51523					Lancl1	3.67685
F11r	52.2062		Timm17a	3.36389					Lbr	2.42065
F5	3.74107		Tmbim1	3.06767					Lin9	1.3645
Faim3	3.24364		Tmcc2	2.36762					Lyplal1	1.12734
Fam119a	1.15337		Tmem14a	2.32426					Mcm3	1.14585
Fam124b	1.15112		Tmem185b	2.14202					Mfsd4	10.2123
Fam129a	1.63181		Tmem63a	2.83018					Mfsd9	1.07881
Fam134a	1.51572		Tnfrsf11a	2.15696					Mitd1	2.01237
Fbxo28	1.13199		Tns1	29.1591					Mki67ip	1.23599
Fcer1g	184.423		Tomm40l	4.39076					Mpz	1.88131
Fcgr2b	150.565		Tpp2	2.37442					Mpzl1	1.01681
Fcgr3	155.33		Traf5	2.12131					Mreg	7.4202
Fcgr4	230.252		Trak2	3.11289					Mrpl15	1.37333
Fhl2	9.49421		Tuba4a	5.46594					Mrpl30	1.2168
Fmo2	1.48096		Twist2	5.10733					Mrps14	1.11016
Fmo3	1.06509		Uhmk1	5.15042					Mybl1	1.45035
Fmod	1.60107		Zfand2b	2.05606					Myog	1.26493
Fzd5	2.76042		Zranb3	6.64406					Ncoa2	1.16409
Fzd7	2.22137								Ncstn	1.27377
G0s2	2.86952								Nek2	1.90389
Gal3st2	42.7486								Neu2	1.15262
Glb1l	1.19037								Nfasc	2.0312
Glrp1	1.37712								Nhlh1	1.10193
Gls	1.10392								Nif3l1	1.0144
Glul	7.26831								Nos1ap	1.04003
Gm101	1.01079								Nphs2	1.02288
Gmppa	1.07422								Nr5a2	1.22017
Golt1a	1.5614								Nsl1	1.19849
Gpatch2	1.89302								Obsl1	1.27372
Gpc1	1.19755								Ogfrl1	2.02052
Gpr35	1.97549								Opn3	1.05004
Gpr39	1.4341								Osgepl1	1.52152
Gsta3	90.3337								Pappa2	1.19052
Hdac4	2.03305								Parp1	1.53036
Hdlbp	1.44238								Pask	1.09773
Hecw2	1.64539								Pcmtd1	2.88211
Hes6	1.13343								Pecr	1.96286
Hlx	1.63329								Per2	1.01126
Hsd11b1	2.51251								Pfdn2	1.46208
Hsd17b7	3.44787								Phf3	1.40888
Iars2	1.62928								Pigm	2.91296
Ica1l	10.984								Pkhd1	12.025
Idh1	2.80143								Pla2g4a	2.7901
Ier5	2.00884								Plcd4	1.53345
Igfbp2	114.436								Plekhb2	1.10169
Igfbp5	2.88471								Plekhm3	3.82271
Igsf8	2.68076								Pms1	1.02151
Ihh	2.61427								Pogk	1.31627
Ikbke	2.86017								Ppp1r15b	1.56113
Ikzf2	1.1478								Prrx1	4.27401
Il1r1	3.27893								R3hdm1	1.2127
Ilkap	1.15175								Rab3gap1	1.00832
Imp4	2.06984								Ramp1	1.59296
Inpp4a	1.47351								Rb1cc1	2.0628
Ipo9	2.51098								Rbbp5	1.64582
Irs1	1.10511								Rcor3	1.60148
Kctd18	1.13234								Rd3	1.26348
Kctd3	1.02756								Rev1	2.11323
Kifap3	1.55369								Rfwd2	1.27819
Klf7	1.53082								Rgs20	2.48594
Klhl20	1.26504								Rims1	1.21314
Kmo	1.804								Rnf2	1.76696
Lamc2	9.07416								Rpe	1.162
Lefty1	2.49478								Rpl31	1.52167
Lefty2	1.70746								Rps6kc1	1.47288
Lgr6	1.44788								Rqcd1	1.05034
Lgtn	1.51577								Rrp15	1.48738
Lman2l	1.2468								Rrs1	2.88484
Lmbrd1	2.05653								Rxrg	2.71368
Lpgat1	2.43659								Sctr	2.41009
Lrrfip1	1.82141								Scyl3	1.03535
Ly9	13.1157								Sema4c	4.15265
Ly96	2.5718								Serpinb8	2.17347
Lypla1	1.34696								Serpinc1	1.09472
Map4k4	1.5822								Sf3b1	1.66488
Mapkapk2	1.63612								Sgol2	1.28368
Marco	44.9309								Slc39a10	2.33464
Mars2	2.80584								Slc41a1	1.34181
Mcm6	1.43616								Slc45a3	5.05856
Mdh1b	2.14652								Slco5a1	1.24864
Mdm4	1.62329								Smyd2	1.1547
Mff	1.16581								Snrpe	1.48778
Mfsd7b	2.33677								Sox13	1.55956
Mgst3	6.65499								Spp2	5.9049
Mia3	1.36928								Stau2	2.42155
Mobkl3	1.09957								Steap3	2.51223
Mosc2	1.01845								Stk36	5.17515
Mpp4	1.1781								Tbc1d8	1.39859
Mr1	1.861								Tcea1	2.61558
Mrpl44	1.01948								Tceb1	1.49341
Mrps9	1.05105								Tcfcp2l1	1.33361
Mterfd2	1.48365								Thap4	1.20755
Myeov2	1.66475								Tmem131	1.14229
Myoc	1.15407								Tmem177	1.12156
Nab1	1.08728								Tmem198	3.18565
Nav1	1.01175								Tmem70	2.08442
Nbeal1	1.20579								Tmem9	1.62468
Ncl	1.18014								Tnp1	1.07994
Ndufa10	2.82657								Tor3a	1.45303
Ndufb3	1.58507								Tram1	1.032
Ndufs1	1.5168								Tram2	1.03062
Ndufs2	2.97323								Trip12	1.72831
Nek7	1.02077								Trove2	1.55252
Nenf	1.01172								Trpa1	1.84917
Nhej1	4.21889								Trpm8	1.61751
Nit1	2.81592								Tsen15	1.00633
Nme7	1.39423								Ttll4	1.02968
Nrp2	1.36939								Ube2t	1.99135
Nuak2	1.38535								Ube2w	2.52188
Nucks1	1.65234								Uchl5	1.34673
Nvl	1.48493								Usp21	1.53294
Obfc2a	1.27589								Vamp4	1.16003
Olfml2b	5.97124								Vangl2	2.83444
Ormdl1	1.16184								Vash2	4.27325
Otos	1.54954								Vcpip1	1.46677
Pam	1.44918								Wdfy1	1.38564
Pard3b	1.38514								Wdr75	2.27212
Pbx1	1.79752								Xrcc5	1.56743
Pdcd1	1.86523								Zap70	1.07548
Pdcl3	1.90819								Zbtb37	2.00715
Pde6d	1.0988								Zfp238	2.91588
Pea15a	3.72399								Zfp451	1.85135
Pex19	1.25553
Pfkfb2	1.68443
Phlda3	12.2362
Pigc	1.61933
Pign	1.068
Plxna2	11.6025
Pnkd	2.26498
Pou2f1	1.02986
Pou3f3	1.23177
Ppfia4	2.00073
Ppil3	1.88387
Ppox	1.02742
Ppp1r7	1.91882
Prdx6	1.94806
Prkag3	2.40752
Psen2	5.4684
Psmd1	1.64353
Ptp4a1	1.87396
Ptpn14	1.21538
Ptpn18	4.98304
Ptprc	16.2799
Ptprn	2.11731
Pycr2	1.1187
Qsox1	2.087
Rab17	2.08248
Rab23	1.21115
Rab3gap2	2.14763
Rab7l1	5.65499
Rabif	1.88802
Ralb	2.65356
Rasal2	1.70788
Rassf5	2.14883
Rc3h1	1.07243
Rcsd1	15.9938
Rdh10	1.17999
Rftn2	13.2888
Rgl1	2.68323
Rgs16	40.9138
Rgs4	7.80375
Rgs7	1.48006
Rgs8	1.27211
Rhbdd1	1.97536
Rnf149	6.15438
Rnf25	2.33254
Rnpep	1.49801
Rnpepl1	2.4201
Sccpdh	1.293
Scly	3.31972
Sdhc	1.64947
Sdpr	2.27696
Sec16b	1.70449
Sell	1.16947
Selp	16.0834
Serpine2	1.6118
Sft2d2	1.6065
Sgk3	2.06425
Sh3bp4	1.21952
Shisa4	1.24081
Slamf6	1.00507
Slamf9	3.63111
Slc16a14	1.06875
Slc19a2	5.10075
Slc19a3	1.5374
Slc23a3	1.96266
Slc30a1	3.71614
Slc35f5	1.44606
Slc40a1	14.5849
Slc4a3	2.44218
Smarcal1	1.63988
Smg7	1.34456
Smyd3	1.36154
Sned1	1.05275
Soat1	4.26645
Sox17	18.9345
Sp100	2.05044
Spata3	1.53089
Spna1	3.45766
Srgap2	1.22624
Srp9	1.87682
Stk11ip	2.11461
Stk16	2.76353
Stk17b	2.37014
Stk25	4.15897
Stx6	1.02666
Sulf1	11.7468
Sumo1	1.10781
Tagln2	4.51523
Tatdn3	1.28682
Tfb2m	1.13018
Tgfbrap1	1.1789
Timm17a	3.36389
Tiprl	1.11946
Tmbim1	3.06767
Tmcc2	2.36762
Tmem14a	2.32426
Tmem183a	1.40281
Tmem185b	2.14202
Tmem206	1.13784
Tmem63a	2.83018
Tmem81	1.23454
Tnfrsf11a	2.15696
Tnr	1.26453
Tns1	29.1591
Tomm40l	4.39076
Tor1aip1	1.87112
Tor1aip2	1.94063
Tpp2	2.37442
Tpr	1.2419
Traf5	2.12131
Trak2	3.11289
Tsga10	1.71653
Tsn	1.03369
Tuba4a	5.46594
Twist2	5.10733
Txndc9	1.09178
Ube2f	1.74405
Uck2	1.06476
Ufc1	1.42454
Uhmk1	5.15042
Unc50	1.46463
Usf1	1.01704
Usp37	1.02643
Usp40	1.33926
Uxs1	1.66684
Vps4b	1.20309
Wdr12	1.42217
Wdr26	1.93605
Xpr1	1.9408
Yod1	1.13282
Zbtb41	1.4913
Zc3h11a	1.13948
Zcchc2	1.49074
Zfand2b	2.05606
Zfp142	1.79067
Zranb3	6.64406

## Sheet: TC10 vs ATII
up>1(148)			up>2(72)			up>5(17)			down>1(497)			down>2(400)			down>5(211)			down>10(115)			up top5			down top5
S_up1	f_up1		S_up2	f_up2		S_up5	f_up5		S_down1	f_down1		S_down2	f_down2		S_down5	f_down5		S_down10	f_down10		Symbol	ATII		Symbol	ATII
1110034B05Rik	3.23476		1110034B05Rik	3.23476		Fn1	41.641		0610010K06Rik	33.3385		Tcfcp2l1	196.124		0610010K06Rik	33.3385		0610010K06Rik	33.3385		Fn1	41.641		Tcfcp2l1	0.00509881	196.124
1700019O17Rik	1.83381		5430435G22Rik	3.31077		B230369F24Rik	24.4743		1110028C15Rik	15.3434		2010300C02Rik	174.797		1110028C15Rik	15.3434		1110028C15Rik	15.3434		B230369F24Rik	24.4743		2010300C02Rik	0.00572091	174.797
1700056E22Rik	1.68207		Ankrd39	2.05359		Rgs20	20.4146		1110058L19Rik	3.31722		Tbc1d8	149.99		1190005F20Rik	5.24043		1200016B10Rik	23.068		Rgs20	20.4146		Tbc1d8	0.00666712	149.99
2310009B15Rik	1.91892		Arl8a	4.63511		Rpl31	15.9143		1190005F20Rik	5.24043		Fmo3	147.927		1200016B10Rik	23.068		1700009P17Rik	85.5666		Rpl31	15.9143		Fmo3	0.00676008	147.927
2810025M15Rik	1.36276		Arpc2	2.84868		Ica1l	12.7968		1200016B10Rik	23.068		Rhbdd1	144.741		1700001G17Rik	7.11128		1700066M21Rik	11.8988		Ica1l	12.7968		Rhbdd1	0.00690889	144.741
4632411B12Rik	1.36651		B230369F24Rik	24.4743		Gulp1	9.71387		1700001G17Rik	7.11128		Eprs	109.806		1700009P17Rik	85.5666		2010300C02Rik	174.797
5430435G22Rik	3.31077		Bard1	4.79225		Pkhd1	9.35391		1700009P17Rik	85.5666		Tgfbrap1	104.52		1700066M21Rik	11.8988		2310006M14Rik	15.221
5830403L16Rik	1.39313		BC026782	2.71004		Tceb1	8.58074		1700019D03Rik	3.67725		Fmo2	99.3863		2010300C02Rik	174.797		2310035C23Rik	11.9996
9130024F11Rik	1.72783		Capn2	3.03179		Lamc1	7.55463		1700025G04Rik	1.09544		Sf3b1	97.2423		2310006M14Rik	15.221		2610017I09Rik	11.4735
A330023F24Rik	1.73012		Cd244	2.06267		Col3a1	7.32635		1700029F09Rik	2.13831		Atg9a	96.6048		2310035C23Rik	11.9996		2810459M11Rik	10.0254
Actr3	1.06452		Cd48	2.0679		Slc40a1	6.86324		1700034H15Rik	2.34576		Itpkb	94.1543		2610017I09Rik	11.4735		A130010J15Rik	19.9274
Adipor1	1.1509		Chpf	3.12969		Sulf1	6.51135		1700057K13Rik	3.08417		1700009P17Rik	85.5666		2810459M11Rik	10.0254		A730054J21Rik	24.4619
Agap1	1.13981		Cnih4	2.32013		Zranb3	5.73044		1700066M21Rik	11.8988		Epb4.1l5	77.7229		3110009E18Rik	5.46196		AA986860	37.0379
Ankrd39	2.05359		Cnnm4	2.74048		Uck2	5.67244		1810031K17Rik	3.13899		Serpine2	72.5332		4930568G15Rik	8.90367		Aamp	11.7187
Apcs	1.10653		Col3a1	7.32635		Tpp2	5.47743		2010300C02Rik	174.797		Usp37	67.8735		6330578E17Rik	7.09171		Acsl3	25.647
Apoa2	1.11623		Col5a2	2.17294		Map4k4	5.31852		2310006M14Rik	15.221		Sell	67.2704		A030014E15Rik	7.53588		Adss	11.0293
Arl8a	4.63511		Cops5	3.12666		Phlda3	5.1054		2310035C23Rik	11.9996		Fzd5	64.5332		A130010J15Rik	19.9274		AI848100	21.843
Arpc2	2.84868		Csrp1	2.65567					2610017I09Rik	11.4735		Ncstn	63.4816		A730054J21Rik	24.4619		Alpi	13.1538
Arpc5	1.7043		Daf2	2.38623					2810422O20Rik	1.35655		Slc19a3	62.4488		AA408296	8.53425		Aox1	17.9778
Asnsd1	1.35121		Dst	2.56383					2810459M11Rik	10.0254		Lyplal1	59.4947		AA986860	37.0379		Atf3	24.3868
Aspm	1.57321		Exo1	2.79542					3110009E18Rik	5.46196		Dnajb2	57.5455		Aamp	11.7187		Atg4b	12.7459
Atp2b4	1.40815		Fcer1g	4.18793					41337	3.95197		Ramp1	54.6153		Acadl	8.24688		Atg9a	96.6048
B230369F24Rik	24.4743		Fcgr4	2.02062					4930455F23Rik	3.84515		Ier5	52.8045		Acsl3	25.647		B3gnt7	28.8399
Bag2	1.39215		Fhl2	2.96101					4930558K02Rik	1.58567		Tpr	52.7383		Actr1b	8.15897		Bmpr2	11.3835
Bard1	4.79225		Fn1	41.641					4930568G15Rik	8.90367		Capn8	38.71		Adss	11.0293		Cacna1s	35.4722
BC026782	2.71004		Gulp1	9.71387					5730559C18Rik	2.78474		AA986860	37.0379		AI607873	5.33259		Camsap1l1	26.8088
BC055324	1.00193		Hsd11b1	2.25458					6330578E17Rik	7.09171		Dars	35.9405		AI848100	21.843		Capn8	38.71
Bok	1.18074		Ica1l	12.7968					9430016H08Rik	1.40664		Cacna1s	35.4722		Aldh9a1	5.58754		Ccnt2	18.0648
Capn2	3.03179		Ifi204	2.43397					9430070O13Rik	3.37519		0610010K06Rik	33.3385		Alpi	13.1538		Cd247	13.7695
Cd244	2.06267		Igfbp2	4.27404					A030005L19Rik	4.49291		Irf6	32.2053		Als2	9.01718		Cd84	27.9644
Cd48	2.0679		Il1r1	2.63881					A030014E15Rik	7.53588		Ppp1r15b	31.3777		Aox1	17.9778		Chit1	15.0566
Chpf	3.12969		Klhl20	2.30316					A130010J15Rik	19.9274		Tmcc2	30.0354		Ap1s3	8.15341		Clk1	14.21
Clasp1	1.03698		Lamc1	7.55463					A630001G21Rik	2.21097		Il10	29.2516		Arl4c	6.07006		Creb1	17.1477
Cnih4	2.32013		Map4k4	5.31852					A730054J21Rik	24.4619		B3gnt7	28.8399		Atf3	24.3868		Cyp27a1	10.7555
Cnnm4	2.74048		Mcm6	2.38782					AA408296	8.53425		Trove2	28.5837		Atf6	7.25226		Darc	18.2702
Col3a1	7.32635		Mpp4	3.34562					AA986860	37.0379		Mdh1b	28.3608		Atg4b	12.7459		Dars	35.9405
Col5a2	2.17294		Mpzl1	2.29303					Aamp	11.7187		Nvl	28.3224		Atg9a	96.6048		Ddx59	11.1992
Cops5	3.12666		Myeov2	2.04778					Abcb6	3.38542		Cd84	27.9644		Atp1b1	9.39508		Dedd	10.8065
Crygd	1.51636		Nav1	2.0028					Abi2	4.79762		Zap70	26.85		B3gnt7	28.8399		Dnajb2	57.5455
Csrp1	2.65567		Nhej1	2.18288					Abl2	1.77434		Camsap1l1	26.8088		Bmpr2	11.3835		Elk4	24.1267
D1Ertd622e	1.95973		Nrp2	3.80252					Acadl	8.24688		Acsl3	25.647		Btg2	6.75073		Epb4.1l5	77.7229
Daf2	2.38623		Phlda3	5.1054					Acbd3	1.04977		Ndufs2	25.3533		Cacna1s	35.4722		Eprs	109.806
Ddr2	1.21322		Pkhd1	9.35391					Acbd6	2.65617		A730054J21Rik	24.4619		Camsap1l1	26.8088		Etnk2	14.2374
Dst	2.56383		Pla2g4a	2.35133					Acsl3	25.647		Atf3	24.3868		Capn8	38.71		Faim3	14.4621
Dtl	1.50929		Plcd4	3.25729					Actr1b	8.15897		Elk4	24.1267		Carf	6.45715		Fam134a	20.8782
Dusp12	1.61442		Prrx1	4.76185					Adamts4	2.89121		Khdrbs2	23.2133		Ccnt2	18.0648		Fam20b	10.548
Exo1	2.79542		Qsox1	4.17897					Adss	11.0293		1200016B10Rik	23.068		Cd247	13.7695		Fbxo36	15.7483
Eya1	1.58857		R3hdm1	3.18767					Agfg1	3.90328		Hs6st1	22.9999		Cd84	27.9644		Fmo2	99.3863
Fam135a	1.4176		Rab3gap2	3.78037					Ahctf1	1.0498		Rab3gap1	22.5542		Cflar	7.16041		Fmo3	147.927
Fam168b	1.82125		Rftn2	2.20772					AI597479	2.08726		Rps6kc1	22.1861		Chit1	15.0566		Fzd5	64.5332
Fcer1g	4.18793		Rgs20	20.4146					AI607873	5.33259		AI848100	21.843		Chst10	9.23726		Gas5	10.8963
Fcgr2b	1.77294		Rnf149	2.40012					AI848100	21.843		Fam134a	20.8782		Clk1	14.21		Golt1a	20.4653
Fcgr4	2.02062		Rpl31	15.9143					Aldh9a1	5.58754		Lgr6	20.6305		Cntn2	8.57367		Gpr39	13.9605
Fhl2	2.96101		Sccpdh	3.90383					Alpi	13.1538		Golt1a	20.4653		Col4a4	7.11631		Hs6st1	22.9999
Fmn2	1.54839		Sdpr	2.4516					Als2	9.01718		Rdh10	20.4518		Col9a1	5.73167		Icos	15.7129
Fn1	41.641		Selp	2.20835					Als2cr12	1.27828		A130010J15Rik	19.9274		Cops7b	5.80064		Idh1	13.4609
Gal3st2	1.4558		Sgk3	2.09506					Angel2	3.33105		Obfc2a	19.5542		Cops8	7.95669		Ier5	52.8045
Gls	1.16629		Slc19a2	3.42113					Ankrd23	1.01788		Pard3b	19.5133		Coq10b	5.09506		Ikzf2	11.4977
Gpa33	1.64784		Slc40a1	6.86324					Ankrd45	1.15352		Slc41a1	19.3674		Cps1	7.06541		Il10	29.2516
Gpc1	1.90701		Smyd2	4.99229					Ankzf1	1.90455		Zbtb41	18.9976		Cr2	8.39099		Inha	16.0691
Gsta3	1.0507		Sulf1	6.51135					Aox1	17.9778		Darc	18.2702		Creb1	17.1477		Inpp4a	12.4839
Gulp1	9.71387		Tatdn3	2.29618					Ap1s3	8.15341		Rqcd1	18.1275		Crygf	5.04909		Irf6	32.2053
Hdlbp	1.66294		Tceb1	8.58074					Aqp12	4.15059		Ccnt2	18.0648		Cyp27a1	10.7555		Itpkb	94.1543
Hhat	1.09733		Timm17a	2.24289					Arfgef1	2.2525		Aox1	17.9778		Darc	18.2702		Kctd18	14.1355
Hsd11b1	2.25458		Tnr	2.16643					Arid5a	3.77546		Nuak2	17.3677		Dars	35.9405		Khdrbs2	23.2133
Hspe1	1.03761		Tpp2	5.47743					Arl4c	6.07006		Creb1	17.1477		Ddx59	11.1992		Lbr	13.4978
Ica1l	12.7968		Traf5	2.47747					Armc9	4.90138		Serpinc1	16.2287		Dedd	10.8065		Lgr6	20.6305
Ifi204	2.43397		Trpm8	2.10686					Asb1	4.82244		Smyd3	16.2002		Dnajb2	57.5455		Lyplal1	59.4947
Igfbp2	4.27404		Twist2	2.63996					Asb18	2.49338		Tram1	16.1408		Dyrk3	5.7715		Mdh1b	28.3608
Igsf8	1.99179		Uck2	5.67244					Atf3	24.3868		Inha	16.0691		Ecel1	7.5902		Mdm4	15.5571
Igsf9	1.90095		Xpr1	3.86253					Atf6	7.25226		Tsga10	16.0034		Edem3	6.00268		Mfsd9	11.3198
Il1r1	2.63881		Zranb3	5.73044					Atg16l1	4.63355		Fbxo36	15.7483		Elk4	24.1267		Mpz	10.0159
Ilkap	1.23957								Atg4b	12.7459		Icos	15.7129		Enah	6.32306		Mrps14	11.0641
Imp4	1.14524								Atg9a	96.6048		Mdm4	15.5571		Epb4.1l5	77.7229		Ncstn	63.4816
Klf7	1.94496								Atic	1.33286		Rpe	15.4742		Eprs	109.806		Ndufs2	25.3533
Klhl20	2.30316								Atp1b1	9.39508		Ptprc	15.344		Etnk2	14.2374		Nuak2	17.3677
Lamc1	7.55463								Atp5k	1.71141		1110028C15Rik	15.3434		F5	7.07212		Nvl	28.3224
Lamc2	1.06766								Atp6v1h	4.73661		2310006M14Rik	15.221		Faim3	14.4621		Obfc2a	19.5542
Ly9	1.98792								B3gnt7	28.8399		Chit1	15.0566		Fam124b	8.70065		Pard3b	19.5133
Ly96	1.89125								B430105G09Rik	2.58825		Pigc	15.0287		Fam134a	20.8782		Parp1	10.5955
Map4k4	5.31852								B4galt3	4.74188		Faim3	14.4621		Fam20b	10.548		Pdcd1	13.8318
Marco	1.29545								Batf3	1.55094		Rbbp5	14.4133		Fbxo36	15.7483		Per2	10.9331
Mcm3	1.9292								BC003331	3.67711		Plekhb2	14.3099		Fmo2	99.3863		Pigc	15.0287
Mcm6	2.38782								BC031781	3.49134		Etnk2	14.2374		Fmo3	147.927		Plekhb2	14.3099
Mia3	1.0813								Bcl2	3.84891		Clk1	14.21		Fmod	5.94596		Ppp1r15b	31.3777
Mki67ip	1.27107								Bcs1l	1.31415		Kctd18	14.1355		Fzd5	64.5332		Ptprc	15.344
Mpp4	3.34562								Bivm	1.4883		Gpr39	13.9605		Gas5	10.8963		Rab3gap1	22.5542
Mpzl1	2.29303								Bmpr2	11.3835		Pdcd1	13.8318		Glul	5.29974		Ramp1	54.6153
Myeov2	2.04778								Bpnt1	4.32682		Cd247	13.7695		Gm101	8.59087		Rasal2	12.6123
Nav1	2.0028								Brp44	2.56695		Lbr	13.4978		Golt1a	20.4653		Rbbp5	14.4133
Ndufs1	1.15413								Btg2	6.75073		Idh1	13.4609		Gpatch2	5.05529		Rdh10	20.4518
Nhej1	2.18288								Bzw1	1.30101		Alpi	13.1538		Gpr35	7.47277		Rev1	10.3266
Nif3l1	1.26496								C1ql2	3.00785		Atg4b	12.7459		Gpr39	13.9605		Rhbdd1	144.741
Nrp2	3.80252								Cab39	1.41976		Rasal2	12.6123		Hecw2	7.96341		Rpe	15.4742
Nsl1	1.64309								Cacna1s	35.4722		Inpp4a	12.4839		Hlx	6.00911		Rps6kc1	22.1861
Pask	1.40006								Cacybp	1.17575		2310035C23Rik	11.9996		Hs6st1	22.9999		Rqcd1	18.1275
Pea15a	1.25429								Cadm3	3.47783		1700066M21Rik	11.8988		Icos	15.7129		Sell	67.2704
Phf3	1.35092								Camsap1l1	26.8088		Aamp	11.7187		Idh1	13.4609		Serpinc1	16.2287
Phlda3	5.1054								Capn10	1.36664		Ikzf2	11.4977		Ier5	52.8045		Serpine2	72.5332
Pkhd1	9.35391								Capn8	38.71		2610017I09Rik	11.4735		Ifi203	6.06464		Sf3b1	97.2423
Pla2g4a	2.35133								Carf	6.45715		Bmpr2	11.3835		Ihh	9.16744		Slamf6	10.4152
Plcd4	3.25729								Casp8	3.17881		Mfsd9	11.3198		Ikzf2	11.4977		Slc19a3	62.4488
Plekhm3	1.96943								Ccdc115	1.27366		Ddx59	11.1992		Il10	29.2516		Slc41a1	19.3674
Prkag3	1.38093								Ccdc93	4.21785		Mrps14	11.0641		Il20	5.96986		Smyd3	16.2002
Prrx1	4.76185								Ccnt2	18.0648		Adss	11.0293		Il24	6.00423		Tbc1d8	149.99
Psen2	1.18306								Ccnyl1	2.25042		Per2	10.9331		Ing5	5.87564		Tcfcp2l1	196.124
Psmd1	1.29965								Cd247	13.7695		Gas5	10.8963		Inha	16.0691		Tgfbrap1	104.52
Qsox1	4.17897								Cd28	2.63315		Dedd	10.8065		Inpp4a	12.4839		Tmcc2	30.0354
R3hdm1	3.18767								Cd84	27.9644		Cyp27a1	10.7555		Ipo9	9.62773		Tpr	52.7383
Rab3gap2	3.78037								Cdc42bpa	1.68771		Parp1	10.5955		Irf6	32.2053		Tram1	16.1408
Ralb	1.72027								Cdc73	1.71232		Fam20b	10.548		Itpkb	94.1543		Trove2	28.5837
Rftn2	2.20772								Cdh20	1.07104		Slamf6	10.4152		Kctd18	14.1355		Tsga10	16.0034
Rgs20	20.4146								Cenpl	2.5398		Rev1	10.3266		Khdrbs2	23.2133		Usp37	67.8735
Rnf149	2.40012								Cep170	1.13084		2810459M11Rik	10.0254		Kmo	7.20994		Zap70	26.85
Rpl31	15.9143								Cep350	4.2196		Mpz	10.0159		Lbr	13.4978		Zbtb41	18.9976
Rrp15	1.77478								Cflar	7.16041		Pam	9.93293		Lgr6	20.6305
Sccpdh	3.90383								Chit1	15.0566		Ndufa10	9.92736		Lypla1	8.54229
Scly	1.04845								Chml	2.06903		Ptprn	9.88526		Lyplal1	59.4947
Sdpr	2.4516								Chrng	3.1694		Soat1	9.77647		Mapkapk2	7.06939
Sec16b	1.25788								Chst10	9.23726		Ipo9	9.62773		Mdh1b	28.3608
Selp	2.20835								Clk1	14.21		Srgap2	9.40491		Mdm4	15.5571
Sema4c	1.63396								Cnnm3	1.28429		Atp1b1	9.39508		Mfsd9	11.3198
Sgk3	2.09506								Cntn2	8.57367		Pfkfb2	9.26794		Mpz	10.0159
Slc19a2	3.42113								Col4a4	7.11631		Chst10	9.23726		Mrps14	11.0641
Slc40a1	6.86324								Col9a1	5.73167		Zfp238	9.23721		Ncl	5.69393
Smyd2	4.99229								Copa	3.94838		Rd3	9.17916		Ncstn	63.4816
Steap3	1.81872								Cops7b	5.80064		Ihh	9.16744		Ndufa10	9.92736
Stk25	1.52272								Cops8	7.95669		Slc30a1	9.03438		Ndufs2	25.3533
Sulf1	6.51135								Coq10b	5.09506		Als2	9.01718		Neu2	5.86754
Sumo1	1.15381								Cox5b	1.51742		Sh3bp4	8.93232		Nme7	8.41903
Tagln2	1.00966								Cps1	7.06541		4930568G15Rik	8.90367		Nos1ap	7.28983
Tatdn3	2.29618								Cr2	8.39099		Fam124b	8.70065		Nphs2	6.90487
Tceb1	8.58074								Creb1	17.1477		Sft2d2	8.67976		Nuak2	17.3677
Timm17a	2.24289								Creg1	1.1488		Gm101	8.59087		Nvl	28.3224
Tmem70	1.34105								Crygf	5.04909		Cntn2	8.57367		Obfc2a	19.5542
Tnr	2.16643								Cspp1	3.08616		Lypla1	8.54229		Ogfrl1	5.80966
Tpp2	5.47743								Ctdsp1	3.42182		AA408296	8.53425		Pam	9.93293
Traf5	2.47747								Cul3	2.97978		Nme7	8.41903		Pappa2	6.62945
Trpm8	2.10686								Cyb5r1	1.78854		Pdcl3	8.4007		Pard3b	19.5133
Twist2	2.63996								Cyp20a1	2.44723		Cr2	8.39099		Parp1	10.5955
Uchl5	1.92836								Cyp27a1	10.7555		Acadl	8.24688		Pdcd1	13.8318
Uck2	5.67244								D1Bwg0212e	4.08073		Actr1b	8.15897		Pdcl3	8.4007
Unc50	1.07587								Darc	18.2702		Ap1s3	8.15341		Per2	10.9331
Usp21	1.47463								Dars	35.9405		Usf1	8.05219		Pfdn2	5.70791
Wdr12	1.30248								Dbi	1.27795		Hecw2	7.96341		Pfkfb2	9.26794
Wdr75	1.14924								Ddx59	11.1992		Cops8	7.95669		Pigc	15.0287
Xpr1	3.86253								Dedd	10.8065		Ecel1	7.5902		Plekhb2	14.3099
Zranb3	5.73044								Degs1	1.75154		A030014E15Rik	7.53588		Pnkd	6.18058
									Dgkd	1.87398		Trpa1	7.49045		Ppp1r15b	31.3777
									Dis3l2	1.23109		Gpr35	7.47277		Ptprc	15.344
									Disp1	2.98776		Nos1ap	7.28983		Ptprn	9.88526
									Dnajb2	57.5455		Atf6	7.25226		Rab17	5.72109
									Dnpep	1.68136		Kmo	7.20994		Rab23	5.67963
									Dpp10	1.77486		Cflar	7.16041		Rab3gap1	22.5542
									Dsel	1.58261		Sp100	7.1358		Ramp1	54.6153
									Dtymk	1.10151		Col4a4	7.11631		Rasal2	12.6123
									Dusp10	3.14693		1700001G17Rik	7.11128		Rbbp5	14.4133
									Dusp23	1.64131		6330578E17Rik	7.09171		Rc3h1	5.4685
									Dusp28	4.86942		F5	7.07212		Rd3	9.17916
									Dyrk3	5.7715		Mapkapk2	7.06939		Rdh10	20.4518
									Ecel1	7.5902		Cps1	7.06541		Rev1	10.3266
									Edem3	6.00268		Nphs2	6.90487		Rhbdd1	144.741
									Eef1b2	2.43124		Zbtb37	6.83937		Rims1	5.63572
									Efcab2	4.73419		Btg2	6.75073		Rpe	15.4742
									Eif4e2	1.3106		Txndc9	6.63094		Rps6kc1	22.1861
									Elk4	24.1267		Pappa2	6.62945		Rqcd1	18.1275
									Enah	6.32306		Tnp1	6.61517		Sctr	5.22991
									Epb4.1l5	77.7229		Ube2t	6.6066		Sell	67.2704
									Ephx1	2.00198		Carf	6.45715		Serpinc1	16.2287
									Eprs	109.806		Enah	6.32306		Serpine2	72.5332
									Ercc5	2.83129		Spata3	6.20631		Sf3b1	97.2423
									Etnk2	14.2374		Wdr26	6.20391		Sft2d2	8.67976
									F11r	3.19539		Pnkd	6.18058		Sh3bp4	8.93232
									F5	7.07212		Uhmk1	6.09505		Slamf6	10.4152
									Faim3	14.4621		Arl4c	6.07006		Slc19a3	62.4488
									Fam119a	2.03786		Ifi203	6.06464		Slc23a3	5.58514
									Fam123c	3.61586		Yod1	6.01056		Slc30a1	9.03438
									Fam124b	8.70065		Hlx	6.00911		Slc41a1	19.3674
									Fam129a	4.86711		Il24	6.00423		Smyd3	16.2002
									Fam134a	20.8782		Edem3	6.00268		Soat1	9.77647
									Fam20b	10.548		Il20	5.96986		Sox13	5.38442
									Farp2	4.49896		Stk11ip	5.96979		Sp100	7.1358
									Farsb	2.23102		Fmod	5.94596		Spata3	6.20631
									Fbxo28	3.17885		Ing5	5.87564		Srgap2	9.40491
									Fbxo36	15.7483		Neu2	5.86754		Stk11ip	5.96979
									Fcgr3	1.25533		Ogfrl1	5.80966		Tbc1d8	149.99
									Fev	2.4638		Cops7b	5.80064		Tcfcp2l1	196.124
									Fh1	3.69525		Dyrk3	5.7715		Tgfbrap1	104.52
									Fmo2	99.3863		Col9a1	5.73167		Tmcc2	30.0354
									Fmo3	147.927		Wdfy1	5.72751		Tmem81	5.61344
									Fmo4	2.68647		Rab17	5.72109		Tnp1	6.61517
									Fmod	5.94596		Pfdn2	5.70791		Tpr	52.7383
									Fzd5	64.5332		Ncl	5.69393		Tram1	16.1408
									Fzd7	2.89073		Rab23	5.67963		Trove2	28.5837
									G0s2	4.85013		Rims1	5.63572		Trpa1	7.49045
									Gas5	10.8963		Tmem81	5.61344		Tsga10	16.0034
									Glb1l	1.90065		Aldh9a1	5.58754		Tuba4a	5.48557
									Glrp1	2.65411		Slc23a3	5.58514		Txndc9	6.63094
									Glrx2	2.05406		Tuba4a	5.48557		Ube2t	6.6066
									Glul	5.29974		Rc3h1	5.4685		Uhmk1	6.09505
									Gm101	8.59087		3110009E18Rik	5.46196		Usf1	8.05219
									Gmppa	4.78147		Xrcc5	5.4144		Usp37	67.8735
									Golt1a	20.4653		Sox13	5.38442		Vash2	5.18899
									Gpatch2	5.05529		AI607873	5.33259		Wdfy1	5.72751
									Gpr161	3.87089		Glul	5.29974		Wdr26	6.20391
									Gpr35	7.47277		1190005F20Rik	5.24043		Xrcc5	5.4144
									Gpr37l1	3.88082		Sctr	5.22991		Yod1	6.01056
									Gpr39	13.9605		Vash2	5.18899		Zap70	26.85
									Gpr45	4.29519		Coq10b	5.09506		Zbtb37	6.83937
									Gtf3c3	1.7335		Gpatch2	5.05529		Zbtb41	18.9976
									H3f3a	1.05047		Crygf	5.04909		Zfp238	9.23721
									Hdac4	1.10506		Tomm40l	4.9908
									Hecw2	7.96341		Opn3	4.98639
									Hes6	3.83085		Tmem183a	4.94981
									Hibch	1.20854		Armc9	4.90138
									Hlx	6.00911		Dusp28	4.86942
									Hs6st1	22.9999		Fam129a	4.86711
									Hsd17b7	2.99875		G0s2	4.85013
									Hspd1	2.56602		Mrpl44	4.82694
									Iars2	4.38154		Asb1	4.82244
									Icos	15.7129		Mitd1	4.80243
									Idh1	13.4609		Abi2	4.79762
									Ier5	52.8045		Gmppa	4.78147
									Ifi202b	4.36122		Scyl3	4.77013
									Ifi203	6.06464		B4galt3	4.74188
									Igfbp5	2.97632		Zcchc2	4.73921
									Ihh	9.16744		Atp6v1h	4.73661
									Ikbke	4.6027		Efcab2	4.73419
									Ikzf2	11.4977		Tcea1	4.72288
									Il10	29.2516		Ints7	4.71173
									Il20	5.96986		Atg16l1	4.63355
									Il24	6.00423		Mreg	4.61274
									Ing5	5.87564		Ikbke	4.6027
									Inha	16.0691		Otos	4.59785
									Inpp4a	12.4839		Tnfrsf11a	4.54961
									Insig2	2.39462		Rcor3	4.52228
									Ints7	4.71173		Farp2	4.49896
									Ipo9	9.62773		Ptpn14	4.49895
									Irf6	32.2053		A030005L19Rik	4.49291
									Irs1	3.62155		Tor1aip1	4.46331
									Itpkb	94.1543		Stau2	4.46112
									Ivns1abp	2.72571		Iars2	4.38154
									Kctd18	14.1355		Lpgat1	4.37695
									Kctd3	3.09132		Ifi202b	4.36122
									Kdelc1	4.2795		Bpnt1	4.32682
									Khdrbs2	23.2133		Gpr45	4.29519
									Kif21b	1.16844		Kdelc1	4.2795
									Kifap3	1.92431		Lefty2	4.27648
									Klhl12	2.21176		Cep350	4.2196
									Kmo	7.20994		Ccdc93	4.21785
									Lactb2	3.32455		Aqp12	4.15059
									Lancl1	3.9037		Snrpe	4.10493
									Lbr	13.4978		D1Bwg0212e	4.08073
									Lefty1	3.50373		Nhlh1	4.07453
									Lefty2	4.27648		Lman2l	4.02022
									Lgr6	20.6305		Nek2	4.0178
									Lgtn	2.91448		Trak2	4.01375
									Lin9	1.08943		Slc16a14	3.99541
									Lman2l	4.02022		Spp2	3.99074
									Lmbrd1	3.97074		Vps4b	3.98612
									Lpgat1	4.37695		Lmbrd1	3.97074
									Lrrfip1	3.06803		41337	3.95197
									Lypla1	8.54229		Copa	3.94838
									Lyplal1	59.4947		Uxs1	3.93653
									Mapkapk2	7.06939		Slamf9	3.91796
									Mars2	1.90691		Lancl1	3.9037
									Mdh1b	28.3608		Agfg1	3.90328
									Mdm4	15.5571		Gpr37l1	3.88082
									Mff	1.34998		Gpr161	3.87089
									Mfsd4	2.72203		Zfp142	3.86309
									Mfsd7b	1.07238		Bcl2	3.84891
									Mfsd9	11.3198		4930455F23Rik	3.84515
									Mgst3	2.71507		Hes6	3.83085
									Mitd1	4.80243		Pms1	3.81577
									Mobkl3	3.20385		Obsl1	3.79426
									Mosc2	2.8278		Arid5a	3.77546
									Mpz	10.0159		Smarcal1	3.75772
									Mr1	1.2096		Fh1	3.69525
									Mreg	4.61274		Nr5a2	3.67991
									Mrpl15	1.47322		Mrps9	3.6797
									Mrpl30	1.34891		Pcmtd1	3.67807
									Mrpl44	4.82694		1700019D03Rik	3.67725
									Mrps14	11.0641		BC003331	3.67711
									Mrps9	3.6797		Myoc	3.62967
									Mterfd2	3.57875		Irs1	3.62155
									Mybl1	3.17448		Fam123c	3.61586
									Myoc	3.62967		Ncoa2	3.60369
									Myog	2.88651		Slc39a10	3.58117
									Nab1	2.93404		Mterfd2	3.57875
									Nbeal1	2.04591		Nek7	3.51756
									Ncl	5.69393		Rnf25	3.51316
									Ncoa2	3.60369		Rgs8	3.50413
									Ncstn	63.4816		Lefty1	3.50373
									Ndufa10	9.92736		BC031781	3.49134
									Ndufb3	2.36505		Cadm3	3.47783
									Ndufs2	25.3533		Ctdsp1	3.42182
									Nek2	4.0178		Usp40	3.40574
									Nek7	3.51756		Abcb6	3.38542
									Nenf	1.85193		9430070O13Rik	3.37519
									Neu2	5.86754		Pde6d	3.36674
									Nfasc	1.68356		Olfml2b	3.34325
									Nhlh1	4.07453		Angel2	3.33105
									Nit1	2.02776		Lactb2	3.32455
									Nme7	8.41903		1110058L19Rik	3.31722
									Nos1ap	7.28983		Rb1cc1	3.31195
									Nphs2	6.90487		Ormdl1	3.30824
									Nr5a2	3.67991		Tmem177	3.29196
									Nuak2	17.3677		Rrs1	3.27698
									Nucks1	3.27009		Nucks1	3.27009
									Nvl	28.3224		Ppfia4	3.25269
									Obfc2a	19.5542		Mobkl3	3.20385
									Obsl1	3.79426		F11r	3.19539
									Ogfrl1	5.80966		Fbxo28	3.17885
									Olfml2b	3.34325		Casp8	3.17881
									Opn3	4.98639		Tiprl	3.17685
									Ormdl1	3.30824		Mybl1	3.17448
									Osgepl1	2.12258		Chrng	3.1694
									Otos	4.59785		Dusp10	3.14693
									Pam	9.93293		1810031K17Rik	3.13899
									Pappa2	6.62945		Prdx6	3.09887
									Pard3b	19.5133		Kctd3	3.09132
									Parp1	10.5955		Cspp1	3.08616
									Pbx1	1.20006		1700057K13Rik	3.08417
									Pcmtd1	3.67807		Lrrfip1	3.06803
									Pdcd1	13.8318		C1ql2	3.00785
									Pdcl3	8.4007		Hsd17b7	2.99875
									Pde6d	3.36674		Vamp4	2.99468
									Pecr	1.00209		Disp1	2.98776
									Per2	10.9331		Cul3	2.97978
									Pex19	2.91386		Igfbp5	2.97632
									Pfdn2	5.70791		Slco5a1	2.94567
									Pfkfb2	9.26794		Nab1	2.93404
									Pigc	15.0287		Lgtn	2.91448
									Pigm	1.42655		Tor1aip2	2.91424
									Pign	2.45086		Pex19	2.91386
									Plekhb2	14.3099		Adamts4	2.89121
									Plxna2	2.61285		Fzd7	2.89073
									Pms1	3.81577		Myog	2.88651
									Pnkd	6.18058		Stk16	2.87747
									Pogk	2.56946		Stx6	2.84874
									Pou2f1	2.03788		Ercc5	2.83129
									Pou3f3	2.30904		Mosc2	2.8278
									Ppfia4	3.25269		Tram2	2.80967
									Ppil3	1.05397		5730559C18Rik	2.78474
									Ppox	2.04283		Zfp451	2.76842
									Ppp1r15b	31.3777		Rnpepl1	2.72654
									Ppp1r7	1.16526		Ivns1abp	2.72571
									Prdx6	3.09887		Mfsd4	2.72203
									Ptp4a1	1.57809		Mgst3	2.71507
									Ptpn14	4.49895		Fmo4	2.68647
									Ptpn18	2.48651		Stk36	2.66933
									Ptprc	15.344		Acbd6	2.65617
									Ptprn	9.88526		Glrp1	2.65411
									Pycr2	1.27861		Cd28	2.63315
									Rab17	5.72109		Tmem131	2.62833
									Rab23	5.67963		Plxna2	2.61285
									Rab3gap1	22.5542		Tmem14a	2.61218
									Rab7l1	1.29627		Slc35f5	2.60986
									Rabif	2.54459		B430105G09Rik	2.58825
									Ramp1	54.6153		Pogk	2.56946
									Rasal2	12.6123		Brp44	2.56695
									Rassf5	1.28416		Hspd1	2.56602
									Rb1cc1	3.31195		Rabif	2.54459
									Rbbp5	14.4133		Cenpl	2.5398
									Rc3h1	5.4685		Tmem63a	2.50743
									Rcor3	4.52228		Asb18	2.49338
									Rcsd1	1.63592		Ptpn18	2.48651
									Rd3	9.17916		Fev	2.4638
									Rdh10	20.4518		Pign	2.45086
									Rev1	10.3266		Cyp20a1	2.44723
									Rfwd2	2.43273		Rfwd2	2.43273
									Rgl1	1.1879		Eef1b2	2.43124
									Rgs16	1.33901		Insig2	2.39462
									Rgs4	1.60664		Tmem185b	2.37421
									Rgs7	1.71434		Ndufb3	2.36505
									Rgs8	3.50413		1700034H15Rik	2.34576
									Rhbdd1	144.741		Sgol2	2.34077
									Rims1	5.63572		Pou3f3	2.30904
									Rnf2	1.33049		Ube2w	2.28457
									Rnf25	3.51316		Srp9	2.27941
									Rnpep	1.72013		Arfgef1	2.2525
									Rnpepl1	2.72654		Ccnyl1	2.25042
									Rpe	15.4742		Serpinb8	2.23728
									Rps6kc1	22.1861		Farsb	2.23102
									Rqcd1	18.1275		Klhl12	2.21176
									Rrs1	3.27698		A630001G21Rik	2.21097
									Rxrg	1.01008		1700029F09Rik	2.13831
									Sctr	5.22991		Osgepl1	2.12258
									Scyl3	4.77013		Tmem198	2.10441
									Sdhc	1.76283		Stk17b	2.09976
									Sell	67.2704		AI597479	2.08726
									Serpinb8	2.23728		Chml	2.06903
									Serpinc1	16.2287		Glrx2	2.05406
									Serpine2	72.5332		Nbeal1	2.04591
									Sf3b1	97.2423		Ppox	2.04283
									Sft2d2	8.67976		Pou2f1	2.03788
									Sgol2	2.34077		Fam119a	2.03786
									Sh3bp4	8.93232		Nit1	2.02776
									Shisa4	1.03043		Ttll4	2.0194
									Slamf6	10.4152		Ephx1	2.00198
									Slamf9	3.91796
									Slc16a14	3.99541
									Slc19a3	62.4488
									Slc23a3	5.58514
									Slc30a1	9.03438
									Slc35f5	2.60986
									Slc39a10	3.58117
									Slc41a1	19.3674
									Slc45a3	1.90078
									Slc4a3	1.08475
									Slco5a1	2.94567
									Smarcal1	3.75772
									Smg7	1.97088
									Smyd3	16.2002
									Sned1	1.33094
									Snrpe	4.10493
									Soat1	9.77647
									Sox13	5.38442
									Sox17	1.18151
									Sp100	7.1358
									Spata3	6.20631
									Spna1	1.61949
									Spp2	3.99074
									Srgap2	9.40491
									Srp9	2.27941
									Stau2	4.46112
									Stk11ip	5.96979
									Stk16	2.87747
									Stk17b	2.09976
									Stk36	2.66933
									Stx6	2.84874
									Tbc1d8	149.99
									Tcea1	4.72288
									Tcfcp2l1	196.124
									Tfb2m	1.53642
									Tgfbrap1	104.52
									Thap4	1.27705
									Tiprl	3.17685
									Tmbim1	1.96925
									Tmcc2	30.0354
									Tmem131	2.62833
									Tmem14a	2.61218
									Tmem177	3.29196
									Tmem183a	4.94981
									Tmem185b	2.37421
									Tmem198	2.10441
									Tmem206	1.5465
									Tmem63a	2.50743
									Tmem81	5.61344
									Tmem9	1.55314
									Tnfrsf11a	4.54961
									Tnp1	6.61517
									Tns1	1.42263
									Tomm40l	4.9908
									Tor1aip1	4.46331
									Tor1aip2	2.91424
									Tor3a	1.93353
									Tpr	52.7383
									Trak2	4.01375
									Tram1	16.1408
									Tram2	2.80967
									Trip12	1.6228
									Trove2	28.5837
									Trpa1	7.49045
									Tsen15	1.33037
									Tsga10	16.0034
									Tsn	1.57383
									Ttll4	2.0194
									Tuba4a	5.48557
									Txndc9	6.63094
									Ube2f	1.85822
									Ube2t	6.6066
									Ube2w	2.28457
									Ufc1	1.01126
									Uhmk1	6.09505
									Usf1	8.05219
									Usp37	67.8735
									Usp40	3.40574
									Uxs1	3.93653
									Vamp4	2.99468
									Vangl2	1.62974
									Vash2	5.18899
									Vcpip1	1.44456
									Vps4b	3.98612
									Wdfy1	5.72751
									Wdr26	6.20391
									Xrcc5	5.4144
									Yod1	6.01056
									Zap70	26.85
									Zbtb37	6.83937
									Zbtb41	18.9976
									Zc3h11a	1.10044
									Zcchc2	4.73921
									Zfand2b	1.7182
									Zfp142	3.86309
									Zfp238	9.23721
									Zfp451	2.76842

## Sheet: TC10 vs CD8BL
up>1(166)			up>2(106)			up>5(63)			down>1(479)			down>2(379)			down>5(219)			down>10(127)			up top5			down top5
S_up1	f_up1		S_up2	f_up2		S_up5	f_up5		S_down1	f_down1		S_down2	f_down2		S_down5	f_down5		S_down10	f_down10		Symbol	CD8_T_BL		Symbol	CD8_T_BL
1700009P17Rik	1.39184		2810025M15Rik	14.1215		Col3a1	1570.02		0610010K06Rik	103.943		Sell	2411.42		0610010K06Rik	103.943		0610010K06Rik	103.943		Col3a1	1570.02		Sell	0.000414693	2411.42
2310009B15Rik	1.729		5430435G22Rik	24.1863		Fn1	337.109		1110028C15Rik	10.4065		Nvl	1775.71		1110028C15Rik	10.4065		1110028C15Rik	10.4065		Fn1	337.109		Nvl	0.000563155	1775.71
2810025M15Rik	14.1215		Adipor1	3.16174		Fhl2	219.475		1110034B05Rik	2.46421		1110034B05Rik	2.46421		1190005F20Rik	13.3083		1190005F20Rik	13.3083		Fhl2	219.475		Sf3b1	0.00302536	330.54
4930568G15Rik	1.83066		Agap1	5.06591		Csrp1	192.8		1110058L19Rik	2.08603		1110058L19Rik	2.08603		1200016B10Rik	15.2719		1200016B10Rik	15.2719		Csrp1	192.8		Tpr	0.00473234	211.312
5430435G22Rik	24.1863		AI607873	3.45688		Sdpr	178.887		1190005F20Rik	13.3083		Sf3b1	330.54		1700029F09Rik	9.98056		1700066M21Rik	15.7208		Sdpr	178.887		Itpkb	0.00476051	210.062
5730559C18Rik	1.37865		Aox1	5.61983		Sulf1	131.24		1200016B10Rik	15.2719		Tpr	211.312		1700066M21Rik	15.7208		2010300C02Rik	12.7918
5830403L16Rik	1.99565		Arl8a	12.5351		Fcer1g	111.042		1700001G17Rik	1.51454		1700019D03Rik	3.28216		2010300C02Rik	12.7918		2310035C23Rik	57.4145
9130024F11Rik	1.54314		Atf3	3.26939		Phlda3	103.58		1700019D03Rik	3.28216		1700019O17Rik	2.50388		2310035C23Rik	57.4145		2610017I09Rik	18.2909
Abcb6	1.17698		B230369F24Rik	12.2228		Lamc1	94.5356		1700019O17Rik	2.50388		1700025G04Rik	2.50679		2610017I09Rik	18.2909		2810422O20Rik	11.266
Adamts4	1.13493		Bag2	5.08198		Ica1l	55.8362		1700025G04Rik	2.50679		1700029F09Rik	9.98056		2810422O20Rik	11.266		6330578E17Rik	28.5209
Adipor1	3.16174		Bard1	3.92588		Gsta3	40.5019		1700029F09Rik	9.98056		Itpkb	210.062		3110009E18Rik	6.79214		A030005L19Rik	11.6451
Agap1	5.06591		Bok	21.6161		Qsox1	38.3362		1700034H15Rik	1.47666		1810031K17Rik	2.58963		41337	6.24153		A130010J15Rik	25.0259
AI607873	3.45688		Capn2	7.34415		Fcgr3	37.6122		1700056E22Rik	1.79342		Ikbke	166.019		6330578E17Rik	28.5209		A630001G21Rik	11.0721
Aox1	5.61983		Cd244	2.15126		Rgs20	33.4932		1700057K13Rik	1.57513		Icos	163.946		9430070O13Rik	5.0933		AA408296	23.1991
Apcs	1.31988		Cdc42bpa	3.90653		Plcd4	33.0096		1700066M21Rik	15.7208		Elk4	151.03		A030005L19Rik	11.6451		Acsl3	10.8609
Apoa2	1.78249		Chpf	3.90688		Tmbim1	29.1961		1810031K17Rik	2.58963		Clk1	137.686		A130010J15Rik	25.0259		Adss	10.8638
Arl8a	12.5351		Cnnm4	2.35112		Pla2g4a	28.0302		2010300C02Rik	12.7918		2810459M11Rik	4.96748		A630001G21Rik	11.0721		AI848100	24.1625
Arpc2	1.95811		Col3a1	1570.02		Tns1	25.8628		2310006M14Rik	1.85335		3110009E18Rik	6.79214		AA408296	23.1991		Alpi	15.8585
Aspm	1.28727		Col4a4	6.16709		5430435G22Rik	24.1863		2310035C23Rik	57.4145		41337	6.24153		Aamp	7.12719		Als2	11.165
Atf3	3.26939		Col5a2	6.84935		Rxrg	24.1171		2610017I09Rik	18.2909		4632411B12Rik	2.49897		Acadl	5.92076		Angel2	10.9786
Atf6	1.07375		Cops5	2.6488		Nrp2	24.0144		2810422O20Rik	11.266		4930558K02Rik	4.02796		Acsl3	10.8609		Ap1s3	75.2089
Atic	1.077		Creg1	8.75825		Dusp23	22.7828		2810459M11Rik	4.96748		Ccnt2	136.288		Adss	10.8638		Arl4c	23.9083
B230369F24Rik	12.2228		Csrp1	192.8		Marco	22.7584		3110009E18Rik	6.79214		9430070O13Rik	5.0933		Agfg1	9.24405		Atg4b	17.3393
Bag2	5.08198		Dbi	10.0656		Bok	21.6161		41337	6.24153		Ptprc	127.19		AI848100	24.1625		Atg9a	27.8276
Bard1	3.92588		Ddr2	3.85605		Il1r1	18.527		4632411B12Rik	2.49897		A030014E15Rik	2.09439		Alpi	15.8585		Bcl2	19.2895
Batf3	1.04191		Dst	15.0795		Fcgr4	17.7889		4930455F23Rik	1.81724		Eprs	107.955		Als2	11.165		Camsap1l1	65.4418
BC026782	1.44449		Dusp23	22.7828		Irs1	16.6766		4930558K02Rik	4.02796		A330023F24Rik	4.26304		Angel2	10.9786		Capn8	33.2416
Bok	21.6161		Dyrk3	2.34165		Dst	15.0795		6330578E17Rik	28.5209		Slamf6	107.446		Ankrd23	8.86431		Ccdc93	15.0707
Capn10	1.3555		Enah	5.69143		Ralb	14.6018		9430016H08Rik	1.3489		Zap70	105.243		Ankzf1	6.01189		Ccnt2	136.288
Capn2	7.34415		Eya1	5.34149		Gulp1	14.3573		9430070O13Rik	5.0933		Aamp	7.12719		Ap1s3	75.2089		Cd247	73.9753
Cd244	2.15126		F11r	9.83994		2810025M15Rik	14.1215		A030005L19Rik	11.6451		Abi2	2.21965		Aqp12	6.26652		Cd28	36.3765
Cdc42bpa	3.90653		Fam129a	2.5519		Arl8a	12.5351		A030014E15Rik	2.09439		Abl2	2.84626		Arid5a	6.70823		Cd84	30.9278
Chpf	3.90688		Fam135a	3.82126		B230369F24Rik	12.2228		A130010J15Rik	25.0259		Acadl	5.92076		Arl4c	23.9083		Cenpl	10.2529
Cnnm4	2.35112		Fcer1g	111.042		Rgs16	10.9943		A330023F24Rik	4.26304		0610010K06Rik	103.943		Armc9	5.87384		Clk1	137.686
Col3a1	1570.02		Fcgr3	37.6122		Lamc2	10.8914		A630001G21Rik	11.0721		Actr1b	3.2814		Atg16l1	9.0506		Cntn2	10.0479
Col4a4	6.16709		Fcgr4	17.7889		Sccpdh	10.5538		A730054J21Rik	1.77343		Actr3	2.13222		Atg4b	17.3393		Cops8	11.7007
Col5a2	6.84935		Fhl2	219.475		Dbi	10.0656		AA408296	23.1991		Ikzf2	82.3583		Atg9a	27.8276		Cr2	14.4386
Cops5	2.6488		Fn1	337.109		F11r	9.83994		AA986860	1.29038		Agfg1	9.24405		B3gnt7	8.92849		Creb1	41.4156
Creg1	8.75825		Fzd7	6.12896		Mpzl1	9.72848		Aamp	7.12719		Ahctf1	2.71238		B4galt3	6.6742		Darc	15.6985
Csrp1	192.8		Gpa33	8.42576		Twist2	9.70113		Abi2	2.21965		AI597479	3.48753		BC003331	6.33886		Dars	40.2887
Daf2	1.17575		Gpc1	7.4496		Creg1	8.75825		Abl2	2.84626		Mdm4	76.8097		Bcl2	19.2895		Ddx59	32.2169
Dbi	10.0656		Gsta3	40.5019		Gpa33	8.42576		Acadl	5.92076		Aldh9a1	4.73392		Btg2	5.41278		Dnajb2	24.7013
Ddr2	3.85605		Gulp1	14.3573		Slc40a1	8.36025		Acbd3	1.25741		Ap1s3	75.2089		Camsap1l1	65.4418		Ecel1	21.0785
Degs1	1.40468		Hdlbp	3.43904		Igsf8	8.3601		Acbd6	1.68266		Cd247	73.9753		Capn8	33.2416		Efcab2	18.1976
Dnpep	1.01966		Ica1l	55.8362		Igfbp2	7.78733		Acsl3	10.8609		Kctd18	70.7643		Casp8	5.77348		Elk4	151.03
Dst	15.0795		Igfbp2	7.78733		Selp	7.71142		Actr1b	3.2814		Ankrd23	8.86431		Ccdc93	15.0707		Epb4.1l5	10.8433
Dusp23	22.7828		Igfbp5	6.60519		Gpc1	7.4496		Actr3	2.13222		Ankzf1	6.01189		Ccnt2	136.288		Eprs	107.955
Dyrk3	2.34165		Igsf8	8.3601		Capn2	7.34415		Adss	10.8638		Ifi203	68.9527		Cd247	73.9753		Etnk2	15.8841
Enah	5.69143		Il1r1	18.527		Smyd2	7.1798		Agfg1	9.24405		Aqp12	6.26652		Cd28	36.3765		Faim3	36.4789
Exo1	1.66738		Irs1	16.6766		Col5a2	6.84935		Ahctf1	2.71238		Arfgef1	3.07041		Cd84	30.9278		Fam124b	12.3575
Eya1	5.34149		Lamc1	94.5356		Stk25	6.72822		AI597479	3.48753		Arid5a	6.70823		Cenpl	10.2529		Fam134a	12.7906
F11r	9.83994		Lamc2	10.8914		Igfbp5	6.60519		AI848100	24.1625		Camsap1l1	65.4418		Cep350	5.11511		Fzd5	18.9752
Fam129a	2.5519		Ly96	2.231		Col4a4	6.16709		Aldh9a1	4.73392		Armc9	5.87384		Cflar	8.02227		Gas5	41.953
Fam135a	3.82126		Marco	22.7584		Fzd7	6.12896		Alpi	15.8585		Asb1	4.02612		Chst10	9.92482		Golt1a	14.5416
Fcer1g	111.042		Mgst3	2.68055		Plxna2	5.80099		Als2	11.165		Asb18	2.97433		Clk1	137.686		Gpr45	10.2544
Fcgr2b	1.60315		Mpp4	3.36417		Enah	5.69143		Als2cr12	1.00994		Atg16l1	9.0506		Cntn2	10.0479		Icos	163.946
Fcgr3	37.6122		Mpzl1	9.72848		Pbx1	5.62687		Angel2	10.9786		2310035C23Rik	57.4145		Col9a1	6.38283		Ier5	14.9604
Fcgr4	17.7889		Nav1	4.3144		Aox1	5.61983		Ankrd23	8.86431		Zbtb41	55.6892		Cops7b	9.85191		Ifi203	68.9527
Fhl2	219.475		Nenf	5.08187		Shisa4	5.61731		Ankrd39	1.09872		Atp6v1h	3.04393		Cops8	11.7007		Ihh	10.6393
Fmn2	1.69085		Nrp2	24.0144		Eya1	5.34149		Ankrd45	1.92728		B3gnt7	8.92849		Cr2	14.4386		Ikbke	166.019
Fn1	337.109		Olfml2b	3.11729		Bag2	5.08198		Ankzf1	6.01189		B4galt3	6.6742		Creb1	41.4156		Ikzf2	82.3583
Fzd7	6.12896		Pbx1	5.62687		Nenf	5.08187		Ap1s3	75.2089		BC003331	6.33886		Cspp1	8.42779		Il10	12.2466
Gal3st2	1.46795		Pecr	3.80081		Agap1	5.06591		Aqp12	6.26652		BC031781	4.45761		Cul3	6.25497		Ing5	13.4821
Gm101	1.62846		Phlda3	103.58					Arfgef1	3.07041		BC055324	4.02345		Cyp27a1	5.58763		Inha	15.5784
Gpa33	8.42576		Pla2g4a	28.0302					Arid5a	6.70823		Lbr	53.2771		Darc	15.6985		Inpp4a	21.3622
Gpc1	7.4496		Plcd4	33.0096					Arl4c	23.9083		Bivm	2.65664		Dars	40.2887		Itpkb	210.062
Gpr161	1.35644		Plxna2	5.80099					Armc9	5.87384		Bmpr2	4.64197		Ddx59	32.2169		Kctd18	70.7643
Gsta3	40.5019		Prrx1	2.47867					Arpc5	1.78584		Brp44	3.1118		Dedd	9.49396		Khdrbs2	17.1635
Gulp1	14.3573		Psen2	3.45306					Asb1	4.02612		Btg2	5.41278		Dnajb2	24.7013		Lbr	53.2771
Hdlbp	3.43904		Psmd1	2.06783					Asb18	2.97433		Bzw1	3.2172		Dusp10	6.07049		Lypla1	11.58
Hspe1	1.34154		Ptp4a1	2.00794					Asnsd1	1.89149		Cab39	2.16025		Ecel1	21.0785		Mdm4	76.8097
Ica1l	55.8362		Qsox1	38.3362					Atg16l1	9.0506		Cacna1s	2.64294		Edem3	8.6522		Mfsd9	19.6758
Idh1	1.09621		Rab3gap2	2.31844					Atg4b	17.3393		Cacybp	3.6097		Efcab2	18.1976		Mitd1	13.4137
Ifi204	1.59932		Ralb	14.6018					Atg9a	27.8276		Cadm3	3.56412		Elk4	151.03		Mrps14	12.9455
Igfbp2	7.78733		Rftn2	3.07886					Atp1b1	1.47102		Rhbdd1	51.0103		Epb4.1l5	10.8433		Ncl	10.7079
Igfbp5	6.60519		Rgl1	3.73642					Atp2b4	1.98297		Tgfbrap1	49.5461		Eprs	107.955		Ncoa2	12.6897
Igsf8	8.3601		Rgs16	10.9943					Atp5k	1.48164		Carf	3.67129		Ercc5	9.82656		Ncstn	17.9531
Igsf9	1.40328		Rgs20	33.4932					Atp6v1h	3.04393		Casp8	5.77348		Etnk2	15.8841		Ndufs2	18.9608
Il1r1	18.527		Rnpep	2.23859					B3gnt7	8.92849		Ccdc115	2.45133		Faim3	36.4789		Nvl	1775.71
Ilkap	1.37701		Rpl31	2.48443					B430105G09Rik	1.97166		Usp37	46.0699		Fam124b	12.3575		Obfc2a	41.7484
Irs1	16.6766		Rxrg	24.1171					B4galt3	6.6742		Gas5	41.953		Fam134a	12.7906		Opn3	10.7395
Kifap3	1.42819		Sccpdh	10.5538					BC003331	6.33886		Ccnyl1	2.44395		Fam20b	8.50275		Parp1	11.1713
Lamc1	94.5356		Sdhc	4.09258					BC031781	4.45761		Stk17b	41.8182		Fzd5	18.9752		Pdcd1	21.7624
Lamc2	10.8914		Sdpr	178.887					BC055324	4.02345		Obfc2a	41.7484		G0s2	5.93957		Pdcl3	16.4754
Lefty2	1.21522		Selp	7.71142					Bcl2	19.2895		Cd48	3.29778		Gas5	41.953		Pigc	22.5042
Ly96	2.231		Sema4c	3.09983					Bcs1l	1.64654		Creb1	41.4156		Golt1a	14.5416		Pms1	21.507
Marco	22.7584		Shisa4	5.61731					Bivm	2.65664		Cdc73	3.00416		Gpatch2	8.51992		Ppp1r15b	28.4756
Mcm6	1.66317		Slc19a2	2.00872					Bmpr2	4.64197		Dars	40.2887		Gpr39	6.93884		Ptprc	127.19
Mdh1b	1.80517		Slc40a1	8.36025					Bpnt1	1.06519		Cep350	5.11511		Gpr45	10.2544		Rab3gap1	28.1734
Mgst3	2.68055		Slc45a3	2.59309					Brp44	3.1118		Cflar	8.02227		Iars2	7.2504		Rassf5	32.7761
Mki67ip	1.06006		Smyd2	7.1798					Btg2	5.41278		Chml	2.8387		Icos	163.946		Rbbp5	30.8364
Mpp4	3.36417		Sned1	2.50466					Bzw1	3.2172		Chst10	9.92482		Ier5	14.9604		Rc3h1	15.6995
Mpzl1	9.72848		Sox17	2.77516					C1ql2	1.28195		Faim3	36.4789		Ifi203	68.9527		Rev1	31.5556
Myeov2	1.85597		Steap3	3.47157					Cab39	2.16025		Cnnm3	2.01776		Ihh	10.6393		Rgs8	10.8761
Nav1	4.3144		Stk25	6.72822					Cacna1s	2.64294		Cd28	36.3765		Ikbke	166.019		Rhbdd1	51.0103
Nenf	5.08187		Sulf1	131.24					Cacybp	3.6097		Col9a1	6.38283		Ikzf2	82.3583		Rpe	17.5347
Nhej1	1.7362		Tagln2	3.01274					Cadm3	3.56412		Copa	3.16533		Il10	12.2466		Rqcd1	21.3842
Nif3l1	1.27961		Tceb1	4.64289					Camsap1l1	65.4418		Cops7b	9.85191		Ing5	13.4821		Scyl3	16.2171
Nrp2	24.0144		Tmbim1	29.1961					Capn8	33.2416		Capn8	33.2416		Inha	15.5784		Sell	2411.42
Nsl1	1.24868		Tns1	25.8628					Carf	3.67129		Coq10b	3.32685		Inpp4a	21.3622		Serpinc1	17.7185
Olfml2b	3.11729		Tpp2	2.00426					Casp8	5.77348		Cps1	3.30156		Ints7	9.87395		Sf3b1	330.54
Pbx1	5.62687		Trpm8	2.83955					Ccdc115	2.45133		Rassf5	32.7761		Ipo9	9.64083		Slamf6	107.446
Pea15a	1.09186		Twist2	9.70113					Ccdc93	15.0707		Ddx59	32.2169		Itpkb	210.062		Slc39a10	10.8128
Pecr	3.80081		Uck2	4.71587					Ccnt2	136.288		Cspp1	8.42779		Ivns1abp	5.46323		Slc41a1	22.8823
Phlda3	103.58		Usp21	2.56609					Ccnyl1	2.44395		Cul3	6.25497		Kctd18	70.7643		Smyd3	28.0885
Pkhd1	1.98284		Zranb3	3.14178					Cd247	73.9753		Cyb5r1	2.52033		Khdrbs2	17.1635		Snrpe	11.588
Pla2g4a	28.0302								Cd28	36.3765		Cyp20a1	2.16361		Klhl12	9.26957		Sp100	28.4586
Plcd4	33.0096								Cd48	3.29778		Cyp27a1	5.58763		Lancl1	5.12748		Stk11ip	20.7691
Plekhm3	1.74737								Cd84	30.9278		D1Bwg0212e	4.59472		Lbr	53.2771		Stk17b	41.8182
Plxna2	5.80099								Cdc73	3.00416		Rev1	31.5556		Lgr6	7.28593		Tgfbrap1	49.5461
Prkag3	1.07913								Cdh20	1.06715		Cd84	30.9278		Lypla1	11.58		Tmem183a	11.1723
Prrx1	2.47867								Cenpl	10.2529		Rbbp5	30.8364		Lyplal1	8.91446		Tpr	211.312
Psen2	3.45306								Cep170	1.00074		Dedd	9.49396		Mdm4	76.8097		Trak2	11.8939
Psmd1	2.06783								Cep350	5.11511		Dgkd	4.08257		Mfsd9	19.6758		Tram1	18.3206
Ptp4a1	2.00794								Cflar	8.02227		Disp1	3.47282		Mitd1	13.4137		Trpa1	14.6044
Qsox1	38.3362								Chit1	1.82678		6330578E17Rik	28.5209		Mobkl3	8.46812		Tsga10	13.0354
Rab3gap2	2.31844								Chml	2.8387		Dpp10	3.82122		Mrps14	12.9455		Ube2t	18.4027
Ralb	14.6018								Chrng	1.54132		Dtymk	3.76378		Mrps9	6.91137		Uhmk1	15.4451
Rftn2	3.07886								Chst10	9.92482		Dusp10	6.07049		Mybl1	5.10416		Usp37	46.0699
Rgl1	3.73642								Clasp1	1.43012		Dusp28	3.04573		Myog	9.03473		Vps4b	20.6861
Rgs16	10.9943								Clk1	137.686		Ppp1r15b	28.4756		Ncl	10.7079		Wdr26	16.081
Rgs20	33.4932								Cnih4	1.36505		Edem3	8.6522		Ncoa2	12.6897		Yod1	13.0619
Rgs7	1.00677								Cnnm3	2.01776		Eef1b2	3.68698		Ncstn	17.9531		Zap70	105.243
Rnf149	1.02366								Cntn2	10.0479		Sp100	28.4586		Ndufs2	18.9608		Zbtb37	20.4724
Rnpep	2.23859								Col9a1	6.38283		Rab3gap1	28.1734		Nek7	6.48002		Zbtb41	55.6892
Rpl31	2.48443								Copa	3.16533		Smyd3	28.0885		Nhlh1	9.29922		Zcchc2	17.0264
Rrp15	1.82172								Cops7b	9.85191		Ephx1	4.01711		Nme7	6.74363		Zfp238	11.0692
Rxrg	24.1171								Cops8	11.7007		Atg9a	27.8276		Nphs2	6.86123
Sccpdh	10.5538								Coq10b	3.32685		Ercc5	9.82656		Nucks1	8.82963
Scly	1.43543								Cox5b	1.19708		A130010J15Rik	25.0259		Nvl	1775.71
Sdhc	4.09258								Cps1	3.30156		Dnajb2	24.7013		Obfc2a	41.7484
Sdpr	178.887								Cr2	14.4386		Fam119a	2.1917		Obsl1	6.36182
Sec16b	1.58003								Creb1	41.4156		AI848100	24.1625		Opn3	10.7395
Selp	7.71142								Crygd	1.10265		Arl4c	23.9083		Ormdl1	9.44184
Sema4c	3.09983								Crygf	1.68739		Fam168b	2.71894		Parp1	11.1713
Serpinb8	1.66544								Cspp1	8.42779		Fam20b	8.50275		Pcmtd1	9.55294
Shisa4	5.61731								Ctdsp1	1.25241		Farp2	2.04605		Pdcd1	21.7624
Slamf9	1.53276								Cul3	6.25497		Farsb	2.89748		Pdcl3	16.4754
Slc19a2	2.00872								Cyb5r1	2.52033		Fbxo28	4.97369		Pde6d	5.40588
Slc35f5	1.46498								Cyp20a1	2.16361		Fbxo36	4.12073		Pigc	22.5042
Slc40a1	8.36025								Cyp27a1	5.58763		Fh1	3.17571		Plekhb2	5.34356
Slc45a3	2.59309								D1Bwg0212e	4.59472		Fmo2	4.44732		Pms1	21.507
Slc4a3	1.31547								D1Ertd622e	1.27207		Fmod	3.09794		Pnkd	5.27989
Smyd2	7.1798								Darc	15.6985		AA408296	23.1991		Pogk	5.2215
Sned1	2.50466								Dars	40.2887		G0s2	5.93957		Ppp1r15b	28.4756
Sox17	2.77516								Ddx59	32.2169		Slc41a1	22.8823		Ptpn18	8.26129
Steap3	3.47157								Dedd	9.49396		Glb1l	2.34279		Ptprc	127.19
Stk25	6.72822								Dgkd	4.08257		Glrx2	2.59111		Rab23	5.99473
Stk36	1.58922								Dis3l2	1.4816		Gls	2.50678		Rab3gap1	28.1734
Sulf1	131.24								Disp1	3.47282		Glul	2.0955		Rabif	5.7861
Tagln2	3.01274								Dnajb2	24.7013		Gmppa	3.22802		Ramp1	9.57985
Tceb1	4.64289								Dpp10	3.82122		Pigc	22.5042		Rassf5	32.7761
Thap4	1.37441								Dsel	1.98269		Gpatch2	8.51992		Rb1cc1	5.12224
Timm17a	1.60741								Dtl	1.03431		Gpr35	4.29578		Rbbp5	30.8364
Tmbim1	29.1961								Dtymk	3.76378		Gpr37l1	4.36434		Rc3h1	15.6995
Tmem9	1.6186								Dusp10	6.07049		Gpr39	6.93884		Rcor3	7.21788
Tns1	25.8628								Dusp12	1.73657		Pdcd1	21.7624		Rcsd1	9.15909
Tor3a	1.2862								Dusp28	3.04573		Gtf3c3	3.30215		Rdh10	8.71404
Tpp2	2.00426								Ecel1	21.0785		Hdac4	2.03783		Rev1	31.5556
Trpm8	2.83955								Edem3	8.6522		Hecw2	3.79377		Rgs8	10.8761
Twist2	9.70113								Eef1b2	3.68698		Hes6	2.42642		Rhbdd1	51.0103
Uck2	4.71587								Efcab2	18.1976		Hlx	2.43524		Rims1	8.27971
Ufc1	1.1628								Eif4e2	1.91303		Hs6st1	3.71158		Rpe	17.5347
Usp21	2.56609								Elk4	151.03		Hsd17b7	2.33136		Rps6kc1	6.1998
Xpr1	1.65875								Epb4.1l5	10.8433		Iars2	7.2504		Rqcd1	21.3842
Zranb3	3.14178								Ephx1	4.01711		Pms1	21.507		Rrs1	7.00652
									Eprs	107.955		Rqcd1	21.3842		Scyl3	16.2171
									Ercc5	9.82656		Ifi202b	3.87719		Sell	2411.42
									Etnk2	15.8841		Inpp4a	21.3622		Serpinc1	17.7185
									F5	1.7146		Ecel1	21.0785		Sf3b1	330.54
									Faim3	36.4789		Stk11ip	20.7691		Sft2d2	9.89181
									Fam119a	2.1917		Vps4b	20.6861		Slamf6	107.446
									Fam123c	1.68953		Zbtb37	20.4724		Slc19a3	9.91579
									Fam124b	12.3575		Il20	2.84398		Slc23a3	5.89064
									Fam134a	12.7906		Il24	4.93653		Slc30a1	6.47464
									Fam168b	2.71894		Mfsd9	19.6758		Slc39a10	10.8128
									Fam20b	8.50275		Bcl2	19.2895		Slc41a1	22.8823
									Farp2	2.04605		Fzd5	18.9752		Smyd3	28.0885
									Farsb	2.89748		Insig2	3.27788		Snrpe	11.588
									Fbxo28	4.97369		Ints7	9.87395		Sp100	28.4586
									Fbxo36	4.12073		Ipo9	9.64083		Spata3	6.74306
									Fev	1.02046		Irf6	3.06294		Srgap2	8.35472
									Fh1	3.17571		Ndufs2	18.9608		Srp9	7.82678
									Fmo2	4.44732		Ivns1abp	5.46323		Stk11ip	20.7691
									Fmo3	1.41316		Ube2t	18.4027		Stk17b	41.8182
									Fmo4	1.63215		Kctd3	2.80722		Tcea1	5.15117
									Fmod	3.09794		Kdelc1	4.52154		Tcfcp2l1	6.1512
									Fzd5	18.9752		Tram1	18.3206		Tgfbrap1	49.5461
									G0s2	5.93957		Kif21b	3.79552		Tiprl	9.17833
									Gas5	41.953		Klhl12	9.26957		Tmem183a	11.1723
									Glb1l	2.34279		Kmo	4.71939		Tmem81	6.91534
									Glrp1	1.68171		Lancl1	5.12748		Tnr	5.00316
									Glrx2	2.59111		2610017I09Rik	18.2909		Tor1aip1	7.65101
									Gls	2.50678		Lefty1	3.42001		Tpr	211.312
									Glul	2.0955		Lgr6	7.28593		Trak2	11.8939
									Gmppa	3.22802		Lgtn	3.16007		Tram1	18.3206
									Golt1a	14.5416		Lin9	3.25314		Trove2	6.08899
									Gpatch2	8.51992		Lman2l	2.51906		Trpa1	14.6044
									Gpr35	4.29578		Lmbrd1	3.92384		Tsga10	13.0354
									Gpr37l1	4.36434		Lpgat1	3.94885		Tuba4a	7.13137
									Gpr39	6.93884		Lrrfip1	3.26433		Txndc9	6.01383
									Gpr45	10.2544		Ly9	3.0337		Ube2t	18.4027
									Gtf3c3	3.30215		Efcab2	18.1976		Uhmk1	15.4451
									H3f3a	1.2005		Lyplal1	8.91446		Usf1	7.9482
									Hdac4	2.03783		Mapkapk2	2.23921		Usp37	46.0699
									Hecw2	3.79377		Mars2	2.13112		Usp40	5.59397
									Hes6	2.42642		Ncstn	17.9531		Vamp4	8.21169
									Hhat	1.32273		Mff	3.25477		Vash2	5.33383
									Hibch	1.03928		Mfsd7b	4.28538		Vps4b	20.6861
									Hlx	2.43524		Serpinc1	17.7185		Wdr26	16.081
									Hs6st1	3.71158		Rpe	17.5347		Xrcc5	5.36781
									Hsd11b1	1.30261		Mobkl3	8.46812		Yod1	13.0619
									Hsd17b7	2.33136		Mpz	3.02599		Zap70	105.243
									Hspd1	1.39012		Mrpl44	3.89617		Zbtb37	20.4724
									Iars2	7.2504		Atg4b	17.3393		Zbtb41	55.6892
									Icos	163.946		Mrps9	6.91137		Zcchc2	17.0264
									Ier5	14.9604		Mterfd2	2.91731		Zfp142	8.00026
									Ifi202b	3.87719		Mybl1	5.10416		Zfp238	11.0692
									Ifi203	68.9527		Myoc	4.33981		Zfp451	7.77918
									Ihh	10.6393		Myog	9.03473
									Ikbke	166.019		Nab1	4.98714
									Ikzf2	82.3583		Nbeal1	2.09146
									Il10	12.2466		Khdrbs2	17.1635
									Il20	2.84398		Zcchc2	17.0264
									Il24	4.93653		Pdcl3	16.4754
									Imp4	1.24184		Ndufa10	4.54585
									Ing5	13.4821		Ndufb3	2.08349
									Inha	15.5784		Scyl3	16.2171
									Inpp4a	21.3622		Nek7	6.48002
									Insig2	3.27788		Nfasc	2.97767
									Ints7	9.87395		Nhlh1	9.29922
									Ipo9	9.64083		Nme7	6.74363
									Irf6	3.06294		Nos1ap	4.11093
									Itpkb	210.062		Nphs2	6.86123
									Ivns1abp	5.46323		Nr5a2	2.73143
									Kctd18	70.7643		Nuak2	2.9986
									Kctd3	2.80722		Nucks1	8.82963
									Kdelc1	4.52154		Wdr26	16.081
									Khdrbs2	17.1635		Etnk2	15.8841
									Kif21b	3.79552		Obsl1	6.36182
									Klf7	1.70025		Ogfrl1	2.31758
									Klhl12	9.26957		Alpi	15.8585
									Klhl20	1.71088		Ormdl1	9.44184
									Kmo	4.71939		Osgepl1	3.42026
									Lactb2	1.52458		Otos	3.48908
									Lancl1	5.12748		Pam	2.45885
									Lbr	53.2771		Pappa2	3.60334
									Lefty1	3.42001		Pard3b	2.75224
									Lgr6	7.28593		1700066M21Rik	15.7208
									Lgtn	3.16007		Pask	2.01814
									Lin9	3.25314		Pcmtd1	9.55294
									Lman2l	2.51906		Rc3h1	15.6995
									Lmbrd1	3.92384		Darc	15.6985
									Lpgat1	3.94885		Pde6d	5.40588
									Lrrfip1	3.26433		Per2	2.73227
									Ly9	3.0337		Pfdn2	4.42081
									Lypla1	11.58		Pfkfb2	3.08722
									Lyplal1	8.91446		Inha	15.5784
									Map4k4	1.13316		Plekhb2	5.34356
									Mapkapk2	2.23921		Uhmk1	15.4451
									Mars2	2.13112		Pnkd	5.27989
									Mcm3	1.23258		Pogk	5.2215
									Mdm4	76.8097		Pou2f1	2.99542
									Mff	3.25477		Pou3f3	4.02959
									Mfsd4	1.43108		Ppfia4	3.68589
									Mfsd7b	4.28538		Ppil3	3.9627
									Mfsd9	19.6758		1200016B10Rik	15.2719
									Mia3	1.53109		Ppp1r7	2.48739
									Mitd1	13.4137		Ptpn18	8.26129
									Mobkl3	8.46812		Ccdc93	15.0707
									Mosc2	1.11412		Ptprn	4.6879
									Mpz	3.02599		Pycr2	3.94412
									Mr1	1.64118		Rab17	2.60732
									Mreg	1.18096		Rab23	5.99473
									Mrpl15	1.75961		Ier5	14.9604
									Mrpl30	1.15467		Rab7l1	3.30456
									Mrpl44	3.89617		Rabif	5.7861
									Mrps14	12.9455		Ramp1	9.57985
									Mrps9	6.91137		Trpa1	14.6044
									Mterfd2	2.91731		Rb1cc1	5.12224
									Mybl1	5.10416		Golt1a	14.5416
									Myoc	4.33981		Cr2	14.4386
									Myog	9.03473		Rcor3	7.21788
									Nab1	4.98714		Rcsd1	9.15909
									Nbeal1	2.09146		Rd3	3.6602
									Ncl	10.7079		Rdh10	8.71404
									Ncoa2	12.6897		Ing5	13.4821
									Ncstn	17.9531		Rfwd2	3.46916
									Ndufa10	4.54585		Mitd1	13.4137
									Ndufb3	2.08349		1190005F20Rik	13.3083
									Ndufs1	1.93093		Rims1	8.27971
									Ndufs2	18.9608		Rnf2	3.99476
									Nek2	1.75199		Rnpepl1	2.12504
									Nek7	6.48002		Yod1	13.0619
									Neu2	1.33931		Rps6kc1	6.1998
									Nfasc	2.97767		Tsga10	13.0354
									Nhlh1	9.29922		Rrs1	7.00652
									Nit1	1.53304		Sctr	4.40669
									Nme7	6.74363		Mrps14	12.9455
									Nos1ap	4.11093		2010300C02Rik	12.7918
									Nphs2	6.86123		Fam134a	12.7906
									Nr5a2	2.73143		Ncoa2	12.6897
									Nuak2	2.9986		Sft2d2	9.89181
									Nucks1	8.82963		Sgol2	2.91685
									Nvl	1775.71		Fam124b	12.3575
									Obfc2a	41.7484		Slc16a14	4.42122
									Obsl1	6.36182		Slc19a3	9.91579
									Ogfrl1	2.31758		Slc23a3	5.89064
									Opn3	10.7395		Slc30a1	6.47464
									Ormdl1	9.44184		Il10	12.2466
									Osgepl1	3.42026		Trak2	11.8939
									Otos	3.48908		Slco5a1	3.97854
									Pam	2.45885		Smarcal1	2.65893
									Pappa2	3.60334		Cops8	11.7007
									Pard3b	2.75224		A030005L19Rik	11.6451
									Parp1	11.1713		Snrpe	11.588
									Pask	2.01814		Spata3	6.74306
									Pcmtd1	9.55294		Spp2	2.98241
									Pdcd1	21.7624		Srgap2	8.35472
									Pdcl3	16.4754		Srp9	7.82678
									Pde6d	5.40588		Stau2	3.11124
									Per2	2.73227		Lypla1	11.58
									Pex19	1.08743		Stk16	4.04336
									Pfdn2	4.42081		2810422O20Rik	11.266
									Pfkfb2	3.08722		Stx6	3.56017
									Phf3	1.51686		Sumo1	3.07125
									Pigc	22.5042		Tbc1d8	3.40532
									Pigm	1.6074		Tcea1	5.15117
									Pign	1.48471		Tcfcp2l1	6.1512
									Plekhb2	5.34356		Tfb2m	3.16609
									Pms1	21.507		Tmem183a	11.1723
									Pnkd	5.27989		Tiprl	9.17833
									Pogk	5.2215		Tmem131	2.6918
									Pou2f1	2.99542		Tmem177	4.87846
									Pou3f3	4.02959		Parp1	11.1713
									Ppfia4	3.68589		Tmem185b	4.93917
									Ppil3	3.9627		Tmem206	4.33488
									Ppox	1.17667		Tmem81	6.91534
									Ppp1r15b	28.4756		Tnr	5.00316
									Ppp1r7	2.48739		Tomm40l	3.27368
									Prdx6	1.06911		Tor1aip1	7.65101
									Ptpn14	1.5886		Tor1aip2	2.0341
									Ptpn18	8.26129		Als2	11.165
									Ptprc	127.19		A630001G21Rik	11.0721
									Ptprn	4.6879		Zfp238	11.0692
									Pycr2	3.94412		Tram2	3.46123
									R3hdm1	1.72312		Trip12	4.34698
									Rab17	2.60732		Trove2	6.08899
									Rab23	5.99473		Angel2	10.9786
									Rab3gap1	28.1734		Rgs8	10.8761
									Rab7l1	3.30456		Tsn	3.79465
									Rabif	5.7861		Ttll4	3.65099
									Ramp1	9.57985		Tuba4a	7.13137
									Rasal2	1.79091		Txndc9	6.01383
									Rassf5	32.7761		Adss	10.8638
									Rb1cc1	5.12224		Ube2w	2.52485
									Rbbp5	30.8364		Acsl3	10.8609
									Rc3h1	15.6995		Unc50	4.51086
									Rcor3	7.21788		Usf1	7.9482
									Rcsd1	9.15909		Epb4.1l5	10.8433
									Rd3	3.6602		Usp40	5.59397
									Rdh10	8.71404		Uxs1	2.98101
									Rev1	31.5556		Vamp4	8.21169
									Rfwd2	3.46916		Vash2	5.33383
									Rgs4	1.1877		Vcpip1	2.32795
									Rgs8	10.8761		Slc39a10	10.8128
									Rhbdd1	51.0103		Opn3	10.7395
									Rims1	8.27971		Wdr75	2.36398
									Rnf2	3.99476		Xrcc5	5.36781
									Rnf25	1.74967		Ncl	10.7079
									Rnpepl1	2.12504		Ihh	10.6393
									Rpe	17.5347		1110028C15Rik	10.4065
									Rps6kc1	6.1998		Gpr45	10.2544
									Rqcd1	21.3842		Zc3h11a	3.20826
									Rrs1	7.00652		Cenpl	10.2529
									Sctr	4.40669		Zfand2b	2.29562
									Scyl3	16.2171		Zfp142	8.00026
									Sell	2411.42		Cntn2	10.0479
									Serpinc1	17.7185		Zfp451	7.77918
									Serpine2	1.20437
									Sf3b1	330.54
									Sft2d2	9.89181
									Sgk3	1.0326
									Sgol2	2.91685
									Sh3bp4	1.20262
									Slamf6	107.446
									Slc16a14	4.42122
									Slc19a3	9.91579
									Slc23a3	5.89064
									Slc30a1	6.47464
									Slc39a10	10.8128
									Slc41a1	22.8823
									Slco5a1	3.97854
									Smarcal1	2.65893
									Smg7	1.19815
									Smyd3	28.0885
									Snrpe	11.588
									Soat1	1.37992
									Sox13	1.64791
									Sp100	28.4586
									Spata3	6.74306
									Spna1	1.2759
									Spp2	2.98241
									Srgap2	8.35472
									Srp9	7.82678
									Stau2	3.11124
									Stk11ip	20.7691
									Stk16	4.04336
									Stk17b	41.8182
									Stx6	3.56017
									Sumo1	3.07125
									Tatdn3	1.274
									Tbc1d8	3.40532
									Tcea1	5.15117
									Tcfcp2l1	6.1512
									Tfb2m	3.16609
									Tgfbrap1	49.5461
									Tiprl	9.17833
									Tmcc2	1.90014
									Tmem131	2.6918
									Tmem14a	1.32193
									Tmem177	4.87846
									Tmem183a	11.1723
									Tmem185b	4.93917
									Tmem198	1.90194
									Tmem206	4.33488
									Tmem63a	1.24129
									Tmem70	1.04912
									Tmem81	6.91534
									Tnfrsf11a	1.84722
									Tnp1	1.6199
									Tnr	5.00316
									Tomm40l	3.27368
									Tor1aip1	7.65101
									Tor1aip2	2.0341
									Tpr	211.312
									Traf5	1.54673
									Trak2	11.8939
									Tram1	18.3206
									Tram2	3.46123
									Trip12	4.34698
									Trove2	6.08899
									Trpa1	14.6044
									Tsen15	1.1172
									Tsga10	13.0354
									Tsn	3.79465
									Ttll4	3.65099
									Tuba4a	7.13137
									Txndc9	6.01383
									Ube2f	1.83708
									Ube2t	18.4027
									Ube2w	2.52485
									Uchl5	1.99073
									Uhmk1	15.4451
									Unc50	4.51086
									Usf1	7.9482
									Usp37	46.0699
									Usp40	5.59397
									Uxs1	2.98101
									Vamp4	8.21169
									Vangl2	1.3954
									Vash2	5.33383
									Vcpip1	2.32795
									Vps4b	20.6861
									Wdfy1	1.54062
									Wdr12	1.03935
									Wdr26	16.081
									Wdr75	2.36398
									Xrcc5	5.36781
									Yod1	13.0619
									Zap70	105.243
									Zbtb37	20.4724
									Zbtb41	55.6892
									Zc3h11a	3.20826
									Zcchc2	17.0264
									Zfand2b	2.29562
									Zfp142	8.00026
									Zfp238	11.0692
									Zfp451	7.77918

## Sheet: TC10 vs CD8LL
up>1(170)			up>2(99)			up>5(51)			down>1(475)			down>2(378)			down>5(233)			down>10(129)			up top5			down top5
S_up1	f_up1		S_up2	f_up2		S_up5	f_up5		S_down1	f_down1		S_down2	f_down2		S_down5	f_down5		S_down10	f_down10		Symbol	CD8_T_LL		Symbol	CD8_T_LL
1700019O17Rik	1.09373		2310009B15Rik	4.34871		Csrp1	142.282		0610010K06Rik	93.3394		0610010K06Rik	93.3394		Sell	1782.12		0610010K06Rik	93.3394		Csrp1	142.282		Sell	0.000561131	1782.12
2310009B15Rik	4.34871		2810025M15Rik	6.61947		Fn1	142.135		1110028C15Rik	11.6483		1110028C15Rik	11.6483		Nvl	1534.61		1110028C15Rik	11.6483		Fn1	142.135		Nvl	0.000651631	1534.61
2810025M15Rik	6.61947		5430435G22Rik	6.94094		Lamc1	106.636		1110034B05Rik	3.15444		1110034B05Rik	3.15444		Icos	539.858		1200016B10Rik	13.9931		Lamc1	106.636		Icos	0.00185234	539.858
5430435G22Rik	6.94094		Adipor1	4.50643		Ica1l	106.632		1110058L19Rik	1.22948		1190005F20Rik	9.18172		Sf3b1	355.275		1700029F09Rik	10.5679		Ica1l	106.632		Sf3b1	0.00281472	355.275
5730559C18Rik	1.64073		Agap1	4.69695		Sdpr	91.4183		1190005F20Rik	9.18172		1200016B10Rik	13.9931		Itpkb	219.51		1700066M21Rik	25.0485		Sdpr	91.4183		Itpkb	0.00455559	219.51
A330023F24Rik	1.47108		Aox1	4.0978		Col3a1	75.3161		1200016B10Rik	13.9931		1700001G17Rik	3.77469		Clk1	181.357		2010300C02Rik	13.8863
AA986860	1.1876		Arl8a	9.89656		Gsta3	64.2218		1700001G17Rik	3.77469		1700009P17Rik	3.8625		Tpr	177.146		2310035C23Rik	51.5762
Abcb6	1.49255		B230369F24Rik	11.2043		Sulf1	62.0642		1700009P17Rik	3.8625		1700019D03Rik	4.84749		Ccnt2	175.719		2610017I09Rik	47.6448
Adipor1	4.50643		Bag2	5.08556		Fcer1g	49.0235		1700019D03Rik	4.84749		1700025G04Rik	2.54208		Ptprc	159.014		6330578E17Rik	11.5576
Agap1	4.69695		Bok	3.29864		Marco	39.5112		1700025G04Rik	2.54208		1700029F09Rik	10.5679		Ikzf2	129.17		A030005L19Rik	30.8052
Aox1	4.0978		Bpnt1	3.91167		Nenf	30.9079		1700029F09Rik	10.5679		1700034H15Rik	4.77931		Zap70	118.024		A130010J15Rik	17.7708
Apoa2	1.64532		Capn2	7.6217		Mgst3	29.0748		1700034H15Rik	4.77931		1700056E22Rik	2.55367		Slamf6	112.734		A630001G21Rik	12.0839
Arl8a	9.89656		Cd244	6.49088		Phlda3	25.5958		1700056E22Rik	2.55367		1700066M21Rik	25.0485		Pdcd1	112.586		AA408296	14.7217
Arpc2	1.82242		Chpf	7.37062		Qsox1	24.9703		1700057K13Rik	1.27949		1810031K17Rik	2.09225		Elk4	107.61		Acsl3	12.5607
Aspm	1.11285		Cnnm4	2.08645		Pla2g4a	23.777		1700066M21Rik	25.0485		2010300C02Rik	13.8863		Eprs	107.395		Adss	11.9782
Atic	1.31418		Col3a1	75.3161		Gpa33	15.4549		1810031K17Rik	2.09225		2310006M14Rik	5.4365		0610010K06Rik	93.3394		AI848100	56.6484
B230369F24Rik	11.2043		Col5a2	9.27189		Fhl2	15.3655		2010300C02Rik	13.8863		2310035C23Rik	51.5762		Ikbke	93.0719		Alpi	15.5256
B430105G09Rik	1.72962		Cops5	3.43164		Irs1	14.798		2310006M14Rik	5.4365		2610017I09Rik	47.6448		Kctd18	85.1073		Als2	13.6824
Bag2	5.08556		Creg1	6.85179		Twist2	11.9427		2310035C23Rik	51.5762		2810422O20Rik	7.50851		Mdm4	73.2955		Angel2	10.354
Bcs1l	1.13889		Csrp1	142.282		Tns1	11.4142		2610017I09Rik	47.6448		2810459M11Rik	7.38024		Obfc2a	64.2561		Ap1s3	46.8917
Bok	3.29864		Daf2	3.47878		Nrp2	11.2862		2810422O20Rik	7.50851		3110009E18Rik	4.03273		Usp37	58.242		Aqp12	11.6477
Bpnt1	3.91167		Dbi	9.87671		B230369F24Rik	11.2043		2810459M11Rik	7.38024		41337	3.16783		Cd247	57.6999		Arl4c	12.4866
Capn10	1.14052		Ddr2	2.02329		Rgs20	10.0617		3110009E18Rik	4.03273		4632411B12Rik	2.90684		Cd28	56.6588		Atg4b	18.1837
Capn2	7.6217		Dst	2.94172		Arl8a	9.89656		41337	3.16783		4930455F23Rik	2.07354		AI848100	56.6484		Atg9a	26.8036
Cd244	6.49088		Exo1	2.66811		Dbi	9.87671		4632411B12Rik	2.90684		4930558K02Rik	2.45285		Camsap1l1	55.9942		Atp2b4	11.6715
Cdc42bpa	1.71987		Eya1	5.31464		Col5a2	9.27189		4930455F23Rik	2.07354		6330578E17Rik	11.5576		Ifi203	54.1016		Bcl2	48.5473
Chpf	7.37062		F11r	4.11334		Ralb	9.03108		4930558K02Rik	2.45285		9130024F11Rik	5.28792		2310035C23Rik	51.5762		Cadm3	12.9479
Cnih4	1.10921		Fam135a	4.76567		Smyd2	8.95527		4930568G15Rik	1.0488		9430070O13Rik	5.73412		Capn8	50.6555		Camsap1l1	55.9942
Cnnm3	1.02735		Fcer1g	49.0235		Sccpdh	8.82714		5830403L16Rik	1.50481		A030005L19Rik	30.8052		Gas5	49.1941		Capn8	50.6555
Cnnm4	2.08645		Fcgr2b	2.84704		Tceb1	8.26867		6330578E17Rik	11.5576		A030014E15Rik	9.88073		Bcl2	48.5473		Carf	16.0201
Col3a1	75.3161		Fcgr3	2.86415		Gulp1	8.05087		9130024F11Rik	5.28792		A130010J15Rik	17.7708		2610017I09Rik	47.6448		Ccnt2	175.719
Col4a4	1.75817		Fcgr4	4.64927		Uck2	8.00538		9430016H08Rik	1.10382		A630001G21Rik	12.0839		Ap1s3	46.8917		Cd247	57.6999
Col5a2	9.27189		Fhl2	15.3655		Plxna2	7.91307		9430070O13Rik	5.73412		AA408296	14.7217		Zbtb41	45.6812		Cd28	56.6588
Cops5	3.43164		Fn1	142.135		Capn2	7.6217		A030005L19Rik	30.8052		Aamp	5.67534		Rhbdd1	43.8386		Cd84	35.0145
Cox5b	1.13027		Fzd7	6.13328		Chpf	7.37062		A030014E15Rik	9.88073		Abi2	3.51283		Creb1	41.4925		Chit1	13.601
Creg1	6.85179		Gpa33	15.4549		Igfbp2	7.28408		A130010J15Rik	17.7708		Abl2	2.46099		Rev1	41.2281		Clk1	181.357
Crygd	1.18087		Gpc1	3.88001		Plcd4	6.9755		A630001G21Rik	12.0839		Acadl	4.09162		Stk17b	40.2965		Cops8	12.1118
Csrp1	142.282		Gsta3	64.2218		5430435G22Rik	6.94094		A730054J21Rik	1.58899		Acsl3	12.5607		Inpp4a	39.807		Creb1	41.4925
D1Ertd622e	1.38439		Gulp1	8.05087		Creg1	6.85179		AA408296	14.7217		Actr1b	4.13373		Il10	39.4286		Darc	15.2072
Daf2	3.47878		Hdlbp	3.89171		Stk25	6.7698		Aamp	5.67534		Adss	11.9782		Serpinc1	37.1437		Dars	18.95
Dbi	9.87671		Ica1l	106.632		2810025M15Rik	6.61947		Abi2	3.51283		Agfg1	8.89683		Lbr	36.5577		Ddx59	19.1013
Ddr2	2.02329		Igfbp2	7.28408		Cd244	6.49088		Abl2	2.46099		Ahctf1	3.21632		Cd84	35.0145		Dnajb2	24.5202
Degs1	1.73368		Igfbp5	2.83471		Slc40a1	6.14186		Acadl	4.09162		AI597479	3.11455		Tgfbrap1	32.2812		Dusp10	10.4427
Dnpep	1.09674		Igsf8	4.6543		Fzd7	6.13328		Acbd3	1.35262		AI848100	56.6484		A030005L19Rik	30.8052		Edem3	10.6285
Dst	2.94172		Il1r1	5.63832		Mpzl1	6.09874		Acbd6	1.50766		Aldh9a1	2.24414		Sp100	30.467		Efcab2	16.5645
Dusp23	1.14016		Irs1	14.798		Serpinb8	5.95804		Acsl3	12.5607		Alpi	15.5256		Zfp238	28.6224		Elk4	107.61
Dyrk3	1.48356		Kifap3	2.30018		Tmbim1	5.66134		Actr1b	4.13373		Als2	13.6824		Stk11ip	28.2424		Epb4.1l5	16.5911
Enah	1.1049		Lamc1	106.636		Il1r1	5.63832		Actr3	1.69139		Als2cr12	7.04741		Ncstn	27.7124		Eprs	107.395
Exo1	2.66811		Lamc2	3.79343		Eya1	5.31464		Adamts4	1.78482		Angel2	10.354		Atg9a	26.8036		Ercc5	13.3888
Eya1	5.31464		Marco	39.5112		Zranb3	5.1541		Adss	11.9782		Ankrd23	6.92852		1700066M21Rik	25.0485		Fam123c	12.5939
F11r	4.11334		Mcm6	2.33859		Bag2	5.08556		Agfg1	8.89683		Ankrd45	3.5596		Dnajb2	24.5202		Fam124b	13.7782
Fam135a	4.76567		Mgst3	29.0748					Ahctf1	3.21632		Ankzf1	4.17166		Rab3gap1	24.0912		Fam134a	11.497
Fcer1g	49.0235		Mpzl1	6.09874					AI597479	3.11455		Ap1s3	46.8917		Pigc	23.2367		Fzd5	22.637
Fcgr2b	2.84704		Myeov2	3.21498					AI607873	1.15325		Aqp12	11.6477		Fzd5	22.637		Gas5	49.1941
Fcgr3	2.86415		Nenf	30.9079					AI848100	56.6484		Arfgef1	2.17936		Zbtb37	22.5746		Gpr37l1	10.4591
Fcgr4	4.64927		Neu2	3.11106					Aldh9a1	2.24414		Arid5a	8.88979		Rpe	22.1656		Gpr45	11.3865
Fhl2	15.3655		Nrp2	11.2862					Alpi	15.5256		Arl4c	12.4866		Rassf5	21.65		Icos	539.858
Fmn2	1.04119		Olfml2b	4.14918					Als2	13.6824		Armc9	4.84885		Vps4b	20.6913		Ier5	18.0823
Fn1	142.135		Pbx1	3.22284					Als2cr12	7.04741		Asb1	4.19909		Ppp1r15b	20.1014		Ifi203	54.1016
Fzd7	6.13328		Phlda3	25.5958					Angel2	10.354		Asb18	4.61249		Slc41a1	20.072		Ihh	11.6695
Gpa33	15.4549		Pkhd1	2.62485					Ankrd23	6.92852		Atg16l1	8.61861		Rbbp5	19.8843		Ikbke	93.0719
Gpc1	3.88001		Pla2g4a	23.777					Ankrd39	1.13028		Atg4b	18.1837		Ing5	19.1574		Ikzf2	129.17
Gpr161	1.37014		Plcd4	6.9755					Ankrd45	3.5596		Atg9a	26.8036		Ddx59	19.1013		Il10	39.4286
Gsta3	64.2218		Plxna2	7.91307					Ankzf1	4.17166		Atp2b4	11.6715		Dars	18.95		Il20	11.1437
Gulp1	8.05087		Prrx1	2.85541					Ap1s3	46.8917		Atp6v1h	3.78716		Atg4b	18.1837		Il24	11.9343
Hdlbp	3.89171		Psmd1	2.64227					Apcs	1.17313		B3gnt7	9.90947		Ier5	18.0823		Ing5	19.1574
Hibch	1.73849		Qsox1	24.9703					Aqp12	11.6477		B4galt3	5.59696		Lefty2	18.0766		Inha	10.3974
Hspe1	1.11912		Ralb	9.03108					Arfgef1	2.17936		BC003331	5.74029		A130010J15Rik	17.7708		Inpp4a	39.807
Ica1l	106.632		Rftn2	2.38823					Arid5a	8.88979		BC031781	4.39928		Smyd3	17.4441		Itpkb	219.51
Ifi204	1.65422		Rgs20	10.0617					Arl4c	12.4866		BC055324	4.55926		Ube2t	17.2208		Kctd18	85.1073
Igfbp2	7.28408		Rnpep	2.94047					Armc9	4.84885		Bcl2	48.5473		Epb4.1l5	16.5911		Lbr	36.5577
Igfbp5	2.83471		Rpl31	4.93529					Arpc5	1.56019		Bmpr2	9.24964		Efcab2	16.5645		Lefty2	18.0766
Igsf8	4.6543		Rxrg	3.7683					Asb1	4.19909		Brp44	2.26975		Slc19a3	16.5347		Mdm4	73.2955
Igsf9	1.64671		Sccpdh	8.82714					Asb18	4.61249		Btg2	3.65152		Yod1	16.1757		Mfsd9	13.7168
Il1r1	5.63832		Scly	3.84176					Asnsd1	1.18317		Bzw1	3.34261		Carf	16.0201		Mitd1	10.3713
Ilkap	1.66608		Sdhc	4.15238					Atf3	1.46221		C1ql2	4.4983		Alpi	15.5256		Ncoa2	10.1272
Imp4	1.06663		Sdpr	91.4183					Atf6	1.63937		Cab39	2.06843		Darc	15.2072		Ncstn	27.7124
Irs1	14.798		Sema4c	4.08406					Atg16l1	8.61861		Cacna1s	3.39353		Wdr26	15.1613		Ndufs2	13.0226
Kifap3	2.30018		Serpinb8	5.95804					Atg4b	18.1837		Cacybp	4.18699		AA408296	14.7217		Nphs2	10.805
Lamc1	106.636		Shisa4	3.72725					Atg9a	26.8036		Cadm3	12.9479		Pou3f3	14.631		Nvl	1534.61
Lamc2	3.79343		Slc19a2	2.34123					Atp1b1	1.14984		Camsap1l1	55.9942		Pms1	14.5093		Obfc2a	64.2561
Marco	39.5112		Slc40a1	6.14186					Atp2b4	11.6715		Capn8	50.6555		1200016B10Rik	13.9931		Opn3	12.9318
Mcm3	1.46307		Slc4a3	3.61168					Atp5k	1.30231		Carf	16.0201		2010300C02Rik	13.8863		Otos	10.7503
Mcm6	2.33859		Smyd2	8.95527					Atp6v1h	3.78716		Casp8	4.82599		Fam124b	13.7782		Pdcd1	112.586
Mgst3	29.0748		Sox17	2.32315					B3gnt7	9.90947		Ccdc115	2.35007		Mfsd9	13.7168		Pdcl3	12.5833
Mki67ip	1.56636		Stk25	6.7698					B4galt3	5.59696		Ccdc93	7.88258		Als2	13.6824		Pigc	23.2367
Mosc2	1.31473		Stk36	3.6568					Bard1	1.38382		Ccnt2	175.719		Chit1	13.601		Pms1	14.5093
Mpzl1	6.09874		Sulf1	62.0642					Batf3	1.336		Ccnyl1	4.12331		Rc3h1	13.4068		Pou3f3	14.631
Mrpl30	1.7992		Tagln2	2.61327					BC003331	5.74029		Cd247	57.6999		Ercc5	13.3888		Ppp1r15b	20.1014
Myeov2	3.21498		Tatdn3	3.10557					BC026782	1.16303		Cd28	56.6588		Ndufs2	13.0226		Ptprc	159.014
Nav1	1.60002		Tceb1	8.26867					BC031781	4.39928		Cd84	35.0145		Cadm3	12.9479		Rab3gap1	24.0912
Nenf	30.9079		Timm17a	2.62455					BC055324	4.55926		Cdc73	2.80768		Opn3	12.9318		Rassf5	21.65
Neu2	3.11106		Tmbim1	5.66134					Bcl2	48.5473		Cdh20	6.81077		Scyl3	12.8934		Rbbp5	19.8843
Nhej1	1.63376		Tmem9	2.46976					Bivm	1.4194		Cenpl	5.54065		Tcfcp2l1	12.6214		Rc3h1	13.4068
Nif3l1	1.76057		Tns1	11.4142					Bmpr2	9.24964		Cep350	5.56582		Fam123c	12.5939		Rev1	41.2281
Nrp2	11.2862		Twist2	11.9427					Brp44	2.26975		Cflar	7.85271		Pdcl3	12.5833		Rgs8	11.1922
Olfml2b	4.14918		Uck2	8.00538					Btg2	3.65152		Chit1	13.601		Acsl3	12.5607		Rhbdd1	43.8386
Pbx1	3.22284		Usp21	2.69578					Bzw1	3.34261		Chrng	2.58941		Rqcd1	12.5423		Rims1	10.8058
Pea15a	1.42621		Zranb3	5.1541					C1ql2	4.4983		Chst10	9.66623		Arl4c	12.4866		Rpe	22.1656
Pecr	1.19924								Cab39	2.06843		Clk1	181.357		Uhmk1	12.4807		Rqcd1	12.5423
Phlda3	25.5958								Cacna1s	3.39353		Cntn2	7.99373		Tsga10	12.2001		Scyl3	12.8934
Pkhd1	2.62485								Cacybp	4.18699		Col9a1	8.7237		Cops8	12.1118		Sell	1782.12
Pla2g4a	23.777								Cadm3	12.9479		Cops7b	9.42126		A630001G21Rik	12.0839		Serpinc1	37.1437
Plcd4	6.9755								Camsap1l1	55.9942		Cops8	12.1118		Adss	11.9782		Sf3b1	355.275
Plekhm3	1.59816								Capn8	50.6555		Coq10b	4.7293		Tmem81	11.9603		Slamf6	112.734
Plxna2	7.91307								Carf	16.0201		Cps1	7.44532		Il24	11.9343		Slc16a14	11.2551
Ppox	1.18669								Casp8	4.82599		Cr2	5.25763		Atp2b4	11.6715		Slc19a3	16.5347
Prkag3	1.92346								Ccdc115	2.35007		Creb1	41.4925		Ihh	11.6695		Slc41a1	20.072
Prrx1	2.85541								Ccdc93	7.88258		Cspp1	7.42859		1110028C15Rik	11.6483		Smyd3	17.4441
Psen2	1.4892								Ccnt2	175.719		Cul3	5.92943		Aqp12	11.6477		Sp100	30.467
Psmd1	2.64227								Ccnyl1	4.12331		Cyp27a1	8.84294		Srgap2	11.6453		Srgap2	11.6453
Ptp4a1	1.70094								Cd247	57.6999		D1Bwg0212e	3.85359		6330578E17Rik	11.5576		Stk11ip	28.2424
Qsox1	24.9703								Cd28	56.6588		Darc	15.2072		Fam134a	11.497		Stk17b	40.2965
Rab3gap2	1.81624								Cd48	1.70929		Dars	18.95		Tram1	11.4643		Tcfcp2l1	12.6214
Ralb	9.03108								Cd84	35.0145		Ddx59	19.1013		Gpr45	11.3865		Tgfbrap1	32.2812
Rftn2	2.38823								Cdc73	2.80768		Dedd	8.56324		Slc16a14	11.2551		Tmem81	11.9603
Rgl1	1.7067								Cdh20	6.81077		Dgkd	3.02707		Rgs8	11.1922		Tpr	177.146
Rgs20	10.0617								Cenpl	5.54065		Disp1	3.92815		Il20	11.1437		Tram1	11.4643
Rgs4	1.03223								Cep170	1.61376		Dnajb2	24.5202		Rims1	10.8058		Tsga10	12.2001
Rnpep	2.94047								Cep350	5.56582		Dpp10	3.29234		Nphs2	10.805		Ube2t	17.2208
Rpl31	4.93529								Cflar	7.85271		Dtymk	2.70328		Otos	10.7503		Uhmk1	12.4807
Rrp15	1.08615								Chit1	13.601		Dusp10	10.4427		Edem3	10.6285		Usp37	58.242
Rxrg	3.7683								Chml	1.85776		Dusp28	2.06562		1700029F09Rik	10.5679		Vps4b	20.6913
Sccpdh	8.82714								Chrng	2.58941		Ecel1	4.34965		Gpr37l1	10.4591		Wdr26	15.1613
Scly	3.84176								Chst10	9.66623		Edem3	10.6285		Dusp10	10.4427		Yod1	16.1757
Sdhc	4.15238								Clasp1	1.22786		Eef1b2	4.14236		Inha	10.3974		Zap70	118.024
Sdpr	91.4183								Clk1	181.357		Efcab2	16.5645		Mitd1	10.3713		Zbtb37	22.5746
Selp	1.9257								Cntn2	7.99373		Elk4	107.61		Angel2	10.354		Zbtb41	45.6812
Sema4c	4.08406								Col9a1	8.7237		Epb4.1l5	16.5911		Ncoa2	10.1272		Zfp238	28.6224
Serpinb8	5.95804								Copa	1.84341		Eprs	107.395		B3gnt7	9.90947
Serpine2	1.06248								Cops7b	9.42126		Ercc5	13.3888		Tmem183a	9.89561
Sgk3	1.23846								Cops8	12.1118		Etnk2	2.38045		A030014E15Rik	9.88073
Shisa4	3.72725								Coq10b	4.7293		F5	2.29676		Lgr6	9.66884
Slamf9	1.00445								Cps1	7.44532		Faim3	4.56437		Chst10	9.66623
Slc19a2	2.34123								Cr2	5.25763		Fam123c	12.5939		Zfp142	9.45474
Slc35f5	1.31722								Creb1	41.4925		Fam124b	13.7782		Cops7b	9.42126
Slc40a1	6.14186								Crygf	1.68834		Fam129a	3.35272		Pcmtd1	9.39926
Slc45a3	1.07391								Cspp1	7.42859		Fam134a	11.497		Rdh10	9.35019
Slc4a3	3.61168								Ctdsp1	1.0159		Fam20b	5.41831		Snrpe	9.31976
Smyd2	8.95527								Cul3	5.92943		Fbxo28	4.85698		Ncl	9.26955
Sned1	1.92841								Cyb5r1	1.6958		Fbxo36	5.29092		Bmpr2	9.24964
Sox13	1.47739								Cyp20a1	1.40027		Fev	3.03689		1190005F20Rik	9.18172
Sox17	2.32315								Cyp27a1	8.84294		Fh1	2.57036		Mdh1b	9.14704
Spna1	1.16957								D1Bwg0212e	3.85359		Fmo2	9.08192		Fmo2	9.08192
Stau2	1.07139								Darc	15.2072		Fmo4	4.40382		Tiprl	8.97359
Steap3	1.29017								Dars	18.95		Fmod	4.37858		Gpatch2	8.96175
Stk25	6.7698								Ddx59	19.1013		Fzd5	22.637		Agfg1	8.89683
Stk36	3.6568								Dedd	8.56324		G0s2	7.9436		Arid5a	8.88979
Sulf1	62.0642								Dgkd	3.02707		Gas5	49.1941		Ramp1	8.85782
Tagln2	2.61327								Dis3l2	1.83598		Glb1l	2.34172		Cyp27a1	8.84294
Tatdn3	3.10557								Disp1	3.92815		Glrp1	2.73585		Sctr	8.72523
Tceb1	8.26867								Dnajb2	24.5202		Glrx2	2.18261		Col9a1	8.7237
Thap4	1.40101								Dpp10	3.29234		Gls	2.4595		Zcchc2	8.7123
Timm17a	2.62455								Dsel	1.2454		Gm101	3.69429		Sft2d2	8.70406
Tmbim1	5.66134								Dtl	1.83927		Gmppa	2.91446		Nuak2	8.67327
Tmcc2	1.30311								Dtymk	2.70328		Golt1a	4.56793		Atg16l1	8.61861
Tmem70	1.11039								Dusp10	10.4427		Gpatch2	8.96175		Dedd	8.56324
Tmem9	2.46976								Dusp12	1.39748		Gpr35	5.46605		Ifi202b	8.48638
Tnfrsf11a	1.30229								Dusp28	2.06562		Gpr37l1	10.4591		Lypla1	8.43167
Tns1	11.4142								Ecel1	4.34965		Gpr39	4.12685		Parp1	8.09718
Tor3a	1.48326								Edem3	10.6285		Gpr45	11.3865		Cntn2	7.99373
Tpp2	1.66311								Eef1b2	4.14236		Gtf3c3	2.58625		G0s2	7.9436
Tsen15	1.47782								Efcab2	16.5645		Hecw2	4.91476		Slc39a10	7.90808
Twist2	11.9427								Eif4e2	1.80032		Hlx	3.78177		Ccdc93	7.88258
Uck2	8.00538								Elk4	107.61		Hs6st1	5.96533		Cflar	7.85271
Ufc1	1.56406								Epb4.1l5	16.5911		Hsd17b7	2.25589		Vamp4	7.84952
Usp21	2.69578								Ephx1	1.32581		Hspd1	2.45143		Tuba4a	7.79971
Wdr12	1.14349								Eprs	107.395		Iars2	6.65558		Rcsd1	7.68115
Xpr1	1.9223								Ercc5	13.3888		Icos	539.858		2810422O20Rik	7.50851
Zranb3	5.1541								Etnk2	2.38045		Ier5	18.0823		Slc23a3	7.48395
									F5	2.29676		Ifi202b	8.48638		Cps1	7.44532
									Faim3	4.56437		Ifi203	54.1016		Rd3	7.43954
									Fam119a	1.87917		Ihh	11.6695		Cspp1	7.42859
									Fam123c	12.5939		Ikbke	93.0719		Ivns1abp	7.39299
									Fam124b	13.7782		Ikzf2	129.17		2810459M11Rik	7.38024
									Fam129a	3.35272		Il10	39.4286		Pard3b	7.34271
									Fam134a	11.497		Il20	11.1437		Mrps9	7.32337
									Fam168b	1.64142		Il24	11.9343		Zfp451	7.18003
									Fam20b	5.41831		Ing5	19.1574		Mrps14	7.12575
									Farp2	1.59072		Inha	10.3974		Als2cr12	7.04741
									Farsb	1.84804		Inpp4a	39.807		Rcor3	7.01673
									Fbxo28	4.85698		Insig2	2.45655		Spata3	7.00524
									Fbxo36	5.29092		Ints7	5.0584		Ipo9	6.98571
									Fev	3.03689		Ipo9	6.98571		Mobkl3	6.96051
									Fh1	2.57036		Irf6	4.04035		Ankrd23	6.92852
									Fmo2	9.08192		Itpkb	219.51		Spp2	6.91289
									Fmo3	1.03222		Ivns1abp	7.39299		Cdh20	6.81077
									Fmo4	4.40382		Kctd18	85.1073		Sgol2	6.75838
									Fmod	4.37858		Kctd3	2.38016		Klhl12	6.72824
									Fzd5	22.637		Kdelc1	5.28169		Usf1	6.67093
									G0s2	7.9436		Khdrbs2	4.08778		Iars2	6.65558
									Gal3st2	1.20386		Kif21b	4.03755		Rgs7	6.60902
									Gas5	49.1941		Klhl12	6.72824		Rrs1	6.52131
									Glb1l	2.34172		Kmo	6.18367		Mybl1	6.40605
									Glrp1	2.73585		Lactb2	2.76074		Nr5a2	6.40479
									Glrx2	2.18261		Lancl1	2.52922		Tmem206	6.25982
									Gls	2.4595		Lbr	36.5577		Kmo	6.18367
									Glul	1.9113		Lefty1	3.97377		Srp9	6.18127
									Gm101	3.69429		Lefty2	18.0766		Rab23	6.11716
									Gmppa	2.91446		Lgr6	9.66884		Hs6st1	5.96533
									Golt1a	4.56793		Lgtn	3.05332		Trpa1	5.96473
									Gpatch2	8.96175		Lin9	5.47473		Cul3	5.92943
									Gpr35	5.46605		Lman2l	2.07527		Tor1aip1	5.92599
									Gpr37l1	10.4591		Lmbrd1	4.44519		Pnkd	5.85184
									Gpr39	4.12685		Lpgat1	3.97634		Txndc9	5.82353
									Gpr45	11.3865		Lrrfip1	5.65614		BC003331	5.74029
									Gtf3c3	2.58625		Lypla1	8.43167		9430070O13Rik	5.73412
									H3f3a	1.09127		Lyplal1	5.5235		Aamp	5.67534
									Hdac4	1.69598		Mdh1b	9.14704		Lrrfip1	5.65614
									Hecw2	4.91476		Mdm4	73.2955		Trak2	5.62837
									Hes6	1.5961		Mff	3.05054		B4galt3	5.59696
									Hhat	1.52378		Mfsd7b	4.75452		Nab1	5.58434
									Hlx	3.78177		Mfsd9	13.7168		Cep350	5.56582
									Hs6st1	5.96533		Mitd1	10.3713		Cenpl	5.54065
									Hsd11b1	1.93043		Mobkl3	6.96051		Lyplal1	5.5235
									Hsd17b7	2.25589		Mpz	2.12451		Ppfia4	5.51331
									Hspd1	2.45143		Mreg	3.69454		Lin9	5.47473
									Iars2	6.65558		Mrpl44	3.46998		Gpr35	5.46605
									Icos	539.858		Mrps14	7.12575		Nucks1	5.4456
									Idh1	1.52427		Mrps9	7.32337		Ormdl1	5.43995
									Ier5	18.0823		Mterfd2	2.69015		2310006M14Rik	5.4365
									Ifi202b	8.48638		Mybl1	6.40605		Fam20b	5.41831
									Ifi203	54.1016		Myoc	3.19174		Trove2	5.36601
									Ihh	11.6695		Myog	2.18541		Fbxo36	5.29092
									Ikbke	93.0719		Nab1	5.58434		9130024F11Rik	5.28792
									Ikzf2	129.17		Nbeal1	2.84762		Kdelc1	5.28169
									Il10	39.4286		Ncl	9.26955		Cr2	5.25763
									Il20	11.1437		Ncoa2	10.1272		Pogk	5.22827
									Il24	11.9343		Ncstn	27.7124		Rb1cc1	5.21353
									Ing5	19.1574		Ndufa10	2.93425		Ptpn18	5.16719
									Inha	10.3974		Ndufs2	13.0226		Pam	5.14642
									Inpp4a	39.807		Nek2	2.66809		Pfdn2	5.06472
									Insig2	2.45655		Nek7	4.04158		Ints7	5.0584
									Ints7	5.0584		Nfasc	3.94337
									Ipo9	6.98571		Nme7	4.42733
									Irf6	4.04035		Nos1ap	3.09385
									Itpkb	219.51		Nphs2	10.805
									Ivns1abp	7.39299		Nr5a2	6.40479
									Kctd18	85.1073		Nuak2	8.67327
									Kctd3	2.38016		Nucks1	5.4456
									Kdelc1	5.28169		Nvl	1534.61
									Khdrbs2	4.08778		Obfc2a	64.2561
									Kif21b	4.03755		Obsl1	2.76245
									Klf7	1.65639		Ogfrl1	2.13512
									Klhl12	6.72824		Opn3	12.9318
									Klhl20	1.36028		Ormdl1	5.43995
									Kmo	6.18367		Osgepl1	2.48158
									Lactb2	2.76074		Otos	10.7503
									Lancl1	2.52922		Pam	5.14642
									Lbr	36.5577		Pappa2	2.69987
									Lefty1	3.97377		Pard3b	7.34271
									Lefty2	18.0766		Parp1	8.09718
									Lgr6	9.66884		Pask	3.33576
									Lgtn	3.05332		Pcmtd1	9.39926
									Lin9	5.47473		Pdcd1	112.586
									Lman2l	2.07527		Pdcl3	12.5833
									Lmbrd1	4.44519		Pde6d	3.32966
									Lpgat1	3.97634		Per2	3.86022
									Lrrfip1	5.65614		Pfdn2	5.06472
									Ly9	1.91361		Pfkfb2	3.442
									Ly96	1.05762		Pigc	23.2367
									Lypla1	8.43167		Plekhb2	4.05167
									Lyplal1	5.5235		Pms1	14.5093
									Map4k4	1.12121		Pnkd	5.85184
									Mapkapk2	1.49754		Pogk	5.22827
									Mars2	1.04651		Pou2f1	3.99967
									Mdh1b	9.14704		Pou3f3	14.631
									Mdm4	73.2955		Ppfia4	5.51331
									Mff	3.05054		Ppil3	2.63485
									Mfsd4	1.44356		Ppp1r15b	20.1014
									Mfsd7b	4.75452		Ptpn18	5.16719
									Mfsd9	13.7168		Ptprc	159.014
									Mia3	1.40776		Pycr2	4.11163
									Mitd1	10.3713		R3hdm1	2.15088
									Mobkl3	6.96051		Rab17	4.92493
									Mpp4	1.22705		Rab23	6.11716
									Mpz	2.12451		Rab3gap1	24.0912
									Mr1	1.19373		Rab7l1	2.39828
									Mreg	3.69454		Rabif	4.24643
									Mrpl15	1.45656		Ramp1	8.85782
									Mrpl44	3.46998		Rasal2	2.42654
									Mrps14	7.12575		Rassf5	21.65
									Mrps9	7.32337		Rb1cc1	5.21353
									Mterfd2	2.69015		Rbbp5	19.8843
									Mybl1	6.40605		Rc3h1	13.4068
									Myoc	3.19174		Rcor3	7.01673
									Myog	2.18541		Rcsd1	7.68115
									Nab1	5.58434		Rd3	7.43954
									Nbeal1	2.84762		Rdh10	9.35019
									Ncl	9.26955		Rev1	41.2281
									Ncoa2	10.1272		Rfwd2	2.75244
									Ncstn	27.7124		Rgs7	6.60902
									Ndufa10	2.93425		Rgs8	11.1922
									Ndufb3	1.61129		Rhbdd1	43.8386
									Ndufs1	1.43251		Rims1	10.8058
									Ndufs2	13.0226		Rnf2	2.8994
									Nek2	2.66809		Rpe	22.1656
									Nek7	4.04158		Rqcd1	12.5423
									Nfasc	3.94337		Rrs1	6.52131
									Nhlh1	1.00791		Sctr	8.72523
									Nit1	1.22126		Scyl3	12.8934
									Nme7	4.42733		Sell	1782.12
									Nos1ap	3.09385		Serpinc1	37.1437
									Nphs2	10.805		Sf3b1	355.275
									Nr5a2	6.40479		Sft2d2	8.70406
									Nsl1	1.23047		Sgol2	6.75838
									Nuak2	8.67327		Slamf6	112.734
									Nucks1	5.4456		Slc16a14	11.2551
									Nvl	1534.61		Slc19a3	16.5347
									Obfc2a	64.2561		Slc23a3	7.48395
									Obsl1	2.76245		Slc30a1	2.54513
									Ogfrl1	2.13512		Slc39a10	7.90808
									Opn3	12.9318		Slc41a1	20.072
									Ormdl1	5.43995		Smarcal1	2.22829
									Osgepl1	2.48158		Smyd3	17.4441
									Otos	10.7503		Snrpe	9.31976
									Pam	5.14642		Sp100	30.467
									Pappa2	2.69987		Spata3	7.00524
									Pard3b	7.34271		Spp2	6.91289
									Parp1	8.09718		Srgap2	11.6453
									Pask	3.33576		Srp9	6.18127
									Pcmtd1	9.39926		Stk11ip	28.2424
									Pdcd1	112.586		Stk16	3.14205
									Pdcl3	12.5833		Stk17b	40.2965
									Pde6d	3.32966		Stx6	2.90049
									Per2	3.86022		Sumo1	2.98266
									Pex19	1.2531		Tbc1d8	4.70506
									Pfdn2	5.06472		Tcea1	3.89559
									Pfkfb2	3.442		Tcfcp2l1	12.6214
									Phf3	1.48149		Tfb2m	3.18264
									Pigc	23.2367		Tgfbrap1	32.2812
									Pigm	1.2197		Tiprl	8.97359
									Pign	1.75684		Tmem131	2.08612
									Plekhb2	4.05167		Tmem177	2.71708
									Pms1	14.5093		Tmem183a	9.89561
									Pnkd	5.85184		Tmem185b	3.89302
									Pogk	5.22827		Tmem198	2.63108
									Pou2f1	3.99967		Tmem206	6.25982
									Pou3f3	14.631		Tmem81	11.9603
									Ppfia4	5.51331		Tomm40l	2.26099
									Ppil3	2.63485		Tor1aip1	5.92599
									Ppp1r15b	20.1014		Tor1aip2	2.40638
									Ppp1r7	1.70963		Tpr	177.146
									Prdx6	1.09851		Trak2	5.62837
									Ptpn14	1.55721		Tram1	11.4643
									Ptpn18	5.16719		Tram2	2.16761
									Ptprc	159.014		Trip12	4.17449
									Ptprn	1.87516		Trove2	5.36601
									Pycr2	4.11163		Trpa1	5.96473
									R3hdm1	2.15088		Trpm8	3.91208
									Rab17	4.92493		Tsga10	12.2001
									Rab23	6.11716		Tsn	2.60337
									Rab3gap1	24.0912		Ttll4	4.25889
									Rab7l1	2.39828		Tuba4a	7.79971
									Rabif	4.24643		Txndc9	5.82353
									Ramp1	8.85782		Ube2t	17.2208
									Rasal2	2.42654		Ube2w	2.55632
									Rassf5	21.65		Uhmk1	12.4807
									Rb1cc1	5.21353		Unc50	2.72735
									Rbbp5	19.8843		Usf1	6.67093
									Rc3h1	13.4068		Usp37	58.242
									Rcor3	7.01673		Usp40	3.81065
									Rcsd1	7.68115		Uxs1	3.23536
									Rd3	7.43954		Vamp4	7.84952
									Rdh10	9.35019		Vcpip1	3.09605
									Rev1	41.2281		Vps4b	20.6913
									Rfwd2	2.75244		Wdr26	15.1613
									Rgs16	1.17529		Wdr75	2.3951
									Rgs7	6.60902		Xrcc5	3.42688
									Rgs8	11.1922		Yod1	16.1757
									Rhbdd1	43.8386		Zap70	118.024
									Rims1	10.8058		Zbtb37	22.5746
									Rnf149	1.44192		Zbtb41	45.6812
									Rnf2	2.8994		Zc3h11a	3.18209
									Rnf25	1.39127		Zcchc2	8.7123
									Rnpepl1	1.10956		Zfp142	9.45474
									Rpe	22.1656		Zfp238	28.6224
									Rps6kc1	1.05284		Zfp451	7.18003
									Rqcd1	12.5423
									Rrs1	6.52131
									Sctr	8.72523
									Scyl3	12.8934
									Sec16b	1.3172
									Sell	1782.12
									Serpinc1	37.1437
									Sf3b1	355.275
									Sft2d2	8.70406
									Sgol2	6.75838
									Sh3bp4	1.71163
									Slamf6	112.734
									Slc16a14	11.2551
									Slc19a3	16.5347
									Slc23a3	7.48395
									Slc30a1	2.54513
									Slc39a10	7.90808
									Slc41a1	20.072
									Slco5a1	1.46705
									Smarcal1	2.22829
									Smg7	1.38924
									Smyd3	17.4441
									Snrpe	9.31976
									Soat1	1.21614
									Sp100	30.467
									Spata3	7.00524
									Spp2	6.91289
									Srgap2	11.6453
									Srp9	6.18127
									Stk11ip	28.2424
									Stk16	3.14205
									Stk17b	40.2965
									Stx6	2.90049
									Sumo1	2.98266
									Tbc1d8	4.70506
									Tcea1	3.89559
									Tcfcp2l1	12.6214
									Tfb2m	3.18264
									Tgfbrap1	32.2812
									Tiprl	8.97359
									Tmem131	2.08612
									Tmem14a	1.82761
									Tmem177	2.71708
									Tmem183a	9.89561
									Tmem185b	3.89302
									Tmem198	2.63108
									Tmem206	6.25982
									Tmem63a	1.22294
									Tmem81	11.9603
									Tnp1	1.51067
									Tnr	1.69338
									Tomm40l	2.26099
									Tor1aip1	5.92599
									Tor1aip2	2.40638
									Tpr	177.146
									Traf5	1.71584
									Trak2	5.62837
									Tram1	11.4643
									Tram2	2.16761
									Trip12	4.17449
									Trove2	5.36601
									Trpa1	5.96473
									Trpm8	3.91208
									Tsga10	12.2001
									Tsn	2.60337
									Ttll4	4.25889
									Tuba4a	7.79971
									Txndc9	5.82353
									Ube2f	1.59123
									Ube2t	17.2208
									Ube2w	2.55632
									Uchl5	1.68745
									Uhmk1	12.4807
									Unc50	2.72735
									Usf1	6.67093
									Usp37	58.242
									Usp40	3.81065
									Uxs1	3.23536
									Vamp4	7.84952
									Vangl2	1.73801
									Vash2	1.05035
									Vcpip1	3.09605
									Vps4b	20.6913
									Wdfy1	1.73459
									Wdr26	15.1613
									Wdr75	2.3951
									Xrcc5	3.42688
									Yod1	16.1757
									Zap70	118.024
									Zbtb37	22.5746
									Zbtb41	45.6812
									Zc3h11a	3.18209
									Zcchc2	8.7123
									Zfand2b	1.87288
									Zfp142	9.45474
									Zfp238	28.6224
									Zfp451	7.18003

## Sheet: TC10 vs basal cell
up>1(106)			up>2(54)			up>5(17)			down>1(539)			down>2(468)			down>5(318)			down>10(216)			up top5			down top5
S_up1	f_up1		S_up2	f_up2		S_up5	f_up5		S_down1	f_down1		S_down2	f_down2		S_down5	f_down5		S_down10	f_down10		Symbol	basal_cell		Symbol	basal_cell
1700056E22Rik	1.62778		A330023F24Rik	2.12796		Col3a1	352.809		0610010K06Rik	45.5811		0610010K06Rik	45.5811		Fmo3	1116.49		Fmo3	1116.49		Col3a1	352.809		Fmo3	0.000895667	1116.49
2310009B15Rik	1.48437		AI607873	3.29274		Fn1	105.011		1110028C15Rik	18.4682		1110028C15Rik	18.4682		Lgr6	1100.39		Lgr6	1100.39		Fn1	105.011		Lgr6	0.00090877	1100.39
5430435G22Rik	1.63996		Ankrd39	2.25776		Chpf	86.8768		1110034B05Rik	4.23443		1110034B05Rik	4.23443		Fmo2	721.702		Fmo2	721.702		Chpf	86.8768		Fmo2	0.00138561	721.702
A330023F24Rik	2.12796		Arpc2	3.64876		Fcer1g	80.2491		1110058L19Rik	4.12735		1110058L19Rik	4.12735		Pam	381.041		Pam	381.041		Fcer1g	80.2491		Pam	0.00262439	381.041
Actr3	1.82667		B430105G09Rik	3.10902		Cd48	18.1111		1190005F20Rik	6.82342		1190005F20Rik	6.82342		Tbc1d8	266.396		Tbc1d8	266.396		Cd48	18.1111		Tbc1d8	0.00375381	266.396
Adipor1	1.71313		Capn2	2.65194		Fcgr4	16.0758		1200016B10Rik	10.1146		1200016B10Rik	10.1146		Irf6	252.686		Irf6	252.686
AI607873	3.29274		Cd48	18.1111		Fcgr2b	13.368		1700001G17Rik	13.0123		1700001G17Rik	13.0123		Tpr	224.951		Tpr	224.951
Ankrd39	2.25776		Chpf	86.8768		Fhl2	10.7504		1700009P17Rik	22.0548		1700009P17Rik	22.0548		Nvl	198.128		Nvl	198.128
Apcs	1.13584		Col3a1	352.809		Rab3gap2	9.41418		1700019D03Rik	16.6735		1700019D03Rik	16.6735		Ifi202b	197.258		Ifi202b	197.258
Arid5a	1.70281		Col5a2	4.57574		Marco	8.46517		1700019O17Rik	7.93		1700019O17Rik	7.93		A130010J15Rik	186.995		A130010J15Rik	186.995
Arpc2	3.64876		Creg1	6.43812		Nrp2	7.2983		1700025G04Rik	3.00164		1700025G04Rik	3.00164		Eprs	174.102		Eprs	174.102
B430105G09Rik	3.10902		Fcer1g	80.2491		Creg1	6.43812		1700029F09Rik	4.61488		1700029F09Rik	4.61488		Epb4.1l5	165.243		Epb4.1l5	165.243
Bag2	1.92101		Fcgr2b	13.368		Plekhm3	5.6194		1700034H15Rik	7.29416		1700034H15Rik	7.29416		Acsl3	165.217		Acsl3	165.217
Capn2	2.65194		Fcgr3	5.16901		Uck2	5.50534		1700057K13Rik	2.9671		1700057K13Rik	2.9671		Camsap1l1	135.758		Camsap1l1	135.758
Cd28	1.17433		Fcgr4	16.0758		Sox17	5.24715		1700066M21Rik	30.5363		1700066M21Rik	30.5363		Gas5	134.263		Gas5	134.263
Cd48	18.1111		Fhl2	10.7504		Tagln2	5.22579		1810031K17Rik	2.89849		1810031K17Rik	2.89849		Sf3b1	133.006		Sf3b1	133.006
Cdc42bpa	1.0943		Fn1	105.011		Fcgr3	5.16901		2010300C02Rik	58.3292		2010300C02Rik	58.3292		F5	127.011		F5	127.011
Chpf	86.8768		Hsd11b1	4.21699					2310006M14Rik	56.567		2310006M14Rik	56.567		Kctd18	125.102		Kctd18	125.102
Clasp1	1.43241		Ifi204	3.37407					2310035C23Rik	37.7944		2310035C23Rik	37.7944		Ddx59	102.375		Ddx59	102.375
Cnih4	1.80555		Igfbp2	4.30707					2610017I09Rik	19.8756		2610017I09Rik	19.8756		Fzd5	101		Fzd5	101
Cnnm4	1.17813		Igsf8	2.85804					2810025M15Rik	2.3881		2810025M15Rik	2.3881		Mdm4	99.0266		Mdm4	99.0266
Col3a1	352.809		Irs1	2.17938					2810422O20Rik	4.16751		2810422O20Rik	4.16751		Itpkb	93.2097		Itpkb	93.2097
Col4a4	1.5437		Lamc1	2.10208					2810459M11Rik	22.2655		2810459M11Rik	22.2655		Ap1s3	91.5709		Ap1s3	91.5709
Col5a2	4.57574		Lefty1	4.79878					3110009E18Rik	13.5004		3110009E18Rik	13.5004		Cd247	90.2313		Cd247	90.2313
Cops5	1.75658		Ly9	4.41232					41337	28.0775		41337	28.0775		Tgfbrap1	87.1248		Tgfbrap1	87.1248
Creg1	6.43812		Map4k4	2.04931					4632411B12Rik	1.35295		4930455F23Rik	24.13		Rhbdd1	85.5252		Rhbdd1	85.5252
Csrp1	1.65628		Mapkapk2	2.23972					4930455F23Rik	24.13		4930558K02Rik	3.06817		Ikzf2	84.6489		Ikzf2	84.6489
Ddr2	1.67896		Marco	8.46517					4930558K02Rik	3.06817		4930568G15Rik	32.8819		Elk4	83.9724		Elk4	83.9724
Dyrk3	1.09961		Nrp2	7.2983					4930568G15Rik	32.8819		5730559C18Rik	4.1766		Atg9a	79.2382		Atg9a	79.2382
Exo1	1.73753		Phlda3	2.25547					5730559C18Rik	4.1766		6330578E17Rik	18.9768		Dnajb2	75.4589		Dnajb2	75.4589
Fcer1g	80.2491		Plcd4	2.50847					5830403L16Rik	1.12458		9130024F11Rik	3.7294		Usp37	72.3228		Usp37	72.3228
Fcgr2b	13.368		Plekhm3	5.6194					6330578E17Rik	18.9768		9430016H08Rik	2.06863		Ccnt2	71.311		Ccnt2	71.311
Fcgr3	5.16901		Prrx1	2.31422					9130024F11Rik	3.7294		9430070O13Rik	7.17906		Trove2	66.5411		Trove2	66.5411
Fcgr4	16.0758		Psen2	2.14477					9430016H08Rik	2.06863		A030005L19Rik	12.0067		Sp100	65.5184		Sp100	65.5184
Fev	1.98722		Psmd1	2.00402					9430070O13Rik	7.17906		A030014E15Rik	13.7287		Ppp1r15b	64.5486		Ppp1r15b	64.5486
Fhl2	10.7504		Qsox1	2.02906					A030005L19Rik	12.0067		A130010J15Rik	186.995		Sned1	64.0715		Sned1	64.0715
Fn1	105.011		Rab3gap2	9.41418					A030014E15Rik	13.7287		A630001G21Rik	5.68559		Hs6st1	62.8786		Hs6st1	62.8786
Gpr45	1.49893		Rftn2	2.61906					A130010J15Rik	186.995		A730054J21Rik	11.9458		Lefty2	59.387		Lefty2	59.387
Gulp1	1.13062		Rgs16	2.40581					A630001G21Rik	5.68559		AA408296	23.3464		2010300C02Rik	58.3292		2010300C02Rik	58.3292
Hdlbp	1.14847		Rgs20	2.75432					A730054J21Rik	11.9458		AA986860	26.6336		2310006M14Rik	56.567		2310006M14Rik	56.567
Hsd11b1	4.21699		Rnf149	3.41305					AA408296	23.3464		Aamp	3.60027		Tnp1	55.0294		Tnp1	55.0294
Ica1l	1.25492		Rpl31	2.14448					AA986860	26.6336		Abcb6	3.64698		AI848100	51.1431		AI848100	51.1431
Ifi204	3.37407		Rxrg	4.09667					Aamp	3.60027		Abi2	6.59572		Ncstn	50.621		Ncstn	50.621
Igfbp2	4.30707		Sccpdh	2.08787					Abcb6	3.64698		Abl2	2.56413		Rdh10	49.5704		Rdh10	49.5704
Igsf8	2.85804		Sec16b	3.88002					Abi2	6.59572		Acadl	3.71246		Uhmk1	49.1979		Uhmk1	49.1979
Irs1	2.17938		Selp	3.50715					Abl2	2.56413		Acbd3	3.42377		Rpe	48.6745		Rpe	48.6745
Klf7	1.2771		Slc19a2	2.37157					Acadl	3.71246		Acbd6	5.99976		Cd84	46.2673		Cd84	46.2673
Lamc1	2.10208		Sox17	5.24715					Acbd3	3.42377		Acsl3	165.217		Clk1	45.8421		Clk1	45.8421
Lamc2	1.84718		Stk36	2.05538					Acbd6	5.99976		Actr1b	15.4128		0610010K06Rik	45.5811		0610010K06Rik	45.5811
Lefty1	4.79878		Tagln2	5.22579					Acsl3	165.217		Adamts4	2.5713		Creb1	44.3048		Creb1	44.3048
Ly9	4.41232		Tpp2	2.30183					Actr1b	15.4128		Adss	21.4372		Lyplal1	41.7365		Lyplal1	41.7365
Map4k4	2.04931		Twist2	4.04176					Adamts4	2.5713		Agap1	2.11192		Zbtb41	40.0823		Zbtb41	40.0823
Mapkapk2	2.23972		Uck2	5.50534					Adss	21.4372		Agfg1	5.23377		2310035C23Rik	37.7944		2310035C23Rik	37.7944
Marco	8.46517		Zranb3	2.05874					Agap1	2.11192		AI597479	4.32042		Obfc2a	36.0983		Obfc2a	36.0983
Mcm3	1.26106								Agfg1	5.23377		AI848100	51.1431		Atf3	36.011		Atf3	36.011
Mcm6	1.04576								Ahctf1	1.33826		Alpi	16.5156		Ncl	34.6455		Ncl	34.6455
Nav1	1.64154								AI597479	4.32042		Als2	10.4144		Yod1	33.1394		Yod1	33.1394
Ndufs1	1.17472								AI848100	51.1431		Als2cr12	4.06228		Dedd	33.0819		Dedd	33.0819
Nif3l1	1.76891								Aldh9a1	1.94345		Angel2	9.21508		Dars	32.8952		Dars	32.8952
Nrp2	7.2983								Alpi	16.5156		Ankrd23	4.56992		4930568G15Rik	32.8819		4930568G15Rik	32.8819
Pea15a	1.4908								Als2	10.4144		Ankrd45	4.3296		Pard3b	32.737		Pard3b	32.737
Phlda3	2.25547								Als2cr12	4.06228		Ankzf1	3.26425		Rc3h1	32.6272		Rc3h1	32.6272
Pkhd1	1.54639								Angel2	9.21508		Aox1	5.52746		Capn8	32.3226		Capn8	32.3226
Pla2g4a	1.36182								Ankrd23	4.56992		Ap1s3	91.5709		Ier5	31.9335		Ier5	31.9335
Plcd4	2.50847								Ankrd45	4.3296		Aqp12	18.7822		Serpinc1	31.0278		Serpinc1	31.0278
Plekhm3	5.6194								Ankzf1	3.26425		Arfgef1	5.3929		1700066M21Rik	30.5363		1700066M21Rik	30.5363
Plxna2	1.07822								Aox1	5.52746		Arl4c	30.0227		Tcfcp2l1	30.5128		Tcfcp2l1	30.5128
Prrx1	2.31422								Ap1s3	91.5709		Armc9	21.3517		Arl4c	30.0227		Arl4c	30.0227
Psen2	2.14477								Apoa2	1.54706		Asb1	6.45716		Pigc	29.4392		Pigc	29.4392
Psmd1	2.00402								Aqp12	18.7822		Aspm	6.73526		41337	28.0775		41337	28.0775
Qsox1	2.02906								Arfgef1	5.3929		Atf3	36.011		Pfkfb2	27.823		Pfkfb2	27.823
Rab3gap2	9.41418								Arl4c	30.0227		Atf6	14.2747		Trpa1	27.7229		Trpa1	27.7229
Ralb	1.25826								Arl8a	1.07207		Atg16l1	3.37604		Idh1	27.7212		Idh1	27.7212
Rcsd1	1.03012								Armc9	21.3517		Atg4b	7.65629		Tmcc2	27.2242		Tmcc2	27.2242
Rftn2	2.61906								Arpc5	1.00454		Atg9a	79.2382		B3gnt7	27.0924		B3gnt7	27.0924
Rgl1	1.44846								Asb1	6.45716		Atic	2.61616		Slc16a14	27.0484		Slc16a14	27.0484
Rgs16	2.40581								Asb18	1.91976		Atp1b1	10.1945		Mreg	26.6641		Mreg	26.6641
Rgs20	2.75432								Asnsd1	1.30602		Atp2b4	5.5468		AA986860	26.6336		AA986860	26.6336
Rgs4	1.0769								Aspm	6.73526		Atp5k	3.27983		Rab17	26.3813		Rab17	26.3813
Rnf149	3.41305								Atf3	36.011		Atp6v1h	3.16854		Ipo9	26.133		Ipo9	26.133
Rnpepl1	1.28344								Atf6	14.2747		B3gnt7	27.0924		Mfsd9	25.6145		Mfsd9	25.6145
Rpl31	2.14448								Atg16l1	3.37604		Bard1	2.26834		Igfbp5	25.235		Igfbp5	25.235
Rxrg	4.09667								Atg4b	7.65629		BC003331	18.6826		Carf	24.9461		Carf	24.9461
Sccpdh	2.08787								Atg9a	79.2382		BC026782	3.15514		4930455F23Rik	24.13		4930455F23Rik	24.13
Sdpr	1.73241								Atic	2.61616		BC031781	3.91032		Bcl2	23.7803		Bcl2	23.7803
Sec16b	3.88002								Atp1b1	10.1945		BC055324	5.8793		Fam134a	23.7142		Fam134a	23.7142
Selp	3.50715								Atp2b4	5.5468		Bcl2	23.7803		Pfdn2	23.5386		Pfdn2	23.5386
Slc19a2	2.37157								Atp5k	3.27983		Bcs1l	2.31947		AA408296	23.3464		AA408296	23.3464
Slc40a1	1.60619								Atp6v1h	3.16854		Bivm	3.33393		Rev1	23.2884		Rev1	23.2884
Smyd2	1.29223								B230369F24Rik	1.48035		Bmpr2	19.1011		Zfp238	22.9821		Zfp238	22.9821
Sox17	5.24715								B3gnt7	27.0924		Bpnt1	14.6534		Darc	22.9688		Darc	22.9688
Spp2	1.22528								B4galt3	1.31651		Brp44	7.5786		Inha	22.7637		Inha	22.7637
Stk25	1.19631								Bard1	2.26834		Btg2	6.05836		Sell	22.7468		Sell	22.7468
Stk36	2.05538								Batf3	1.68698		Bzw1	3.41512		Zap70	22.5111		Zap70	22.5111
Sulf1	1.36272								BC003331	18.6826		C1ql2	2.26696		Rrs1	22.4766		Rrs1	22.4766
Tagln2	5.22579								BC026782	3.15514		Cab39	3.07397		2810459M11Rik	22.2655		2810459M11Rik	22.2655
Tatdn3	1.95709								BC031781	3.91032		Cacna1s	11.1457		1700009P17Rik	22.0548		1700009P17Rik	22.0548
Tceb1	1.95206								BC055324	5.8793		Cacybp	2.14605		Adss	21.4372		Adss	21.4372
Tfb2m	1.13394								Bcl2	23.7803		Cadm3	11.4135		Armc9	21.3517		Armc9	21.3517
Tns1	1.13324								Bcs1l	2.31947		Camsap1l1	135.758		Otos	20.938		Otos	20.938
Tpp2	2.30183								Bivm	3.33393		Capn8	32.3226		Ecel1	20.4786		Ecel1	20.4786
Twist2	4.04176								Bmpr2	19.1011		Carf	24.9461		Slc30a1	20.4052		Slc30a1	20.4052
Uck2	5.50534								Bok	1.92761		Casp8	3.67279		Tsga10	20.3446		Tsga10	20.3446
Ufc1	1.18365								Bpnt1	14.6534		Ccdc115	7.8348		Wdr26	20.2552		Wdr26	20.2552
Usp21	1.12467								Brp44	7.5786		Ccdc93	3.86056		Per2	20.245		Per2	20.245
Zranb3	2.05874								Btg2	6.05836		Ccnt2	71.311		Myog	20.1841		Myog	20.1841
									Bzw1	3.41512		Ccnyl1	4.48718		Inpp4a	20.1406		Inpp4a	20.1406
									C1ql2	2.26696		Cd244	3.82757		Enah	20.0514		Enah	20.0514
									Cab39	3.07397		Cd247	90.2313		2610017I09Rik	19.8756		2610017I09Rik	19.8756
									Cacna1s	11.1457		Cd84	46.2673		Rab23	19.8204		Rab23	19.8204
									Cacybp	2.14605		Cdh20	5.61453		Nuak2	19.3587		Nuak2	19.3587
									Cadm3	11.4135		Cep350	9.54517		Smyd3	19.3017		Smyd3	19.3017
									Camsap1l1	135.758		Cflar	13.8826		Efcab2	19.2352		Efcab2	19.2352
									Capn10	1.51972		Chit1	4.97427		Bmpr2	19.1011		Bmpr2	19.1011
									Capn8	32.3226		Chml	5.02883		6330578E17Rik	18.9768		6330578E17Rik	18.9768
									Carf	24.9461		Chrng	3.18338		Aqp12	18.7822		Aqp12	18.7822
									Casp8	3.67279		Chst10	5.07787		Tram1	18.7761		Tram1	18.7761
									Ccdc115	7.8348		Clk1	45.8421		BC003331	18.6826		BC003331	18.6826
									Ccdc93	3.86056		Cnnm3	4.83405		1110028C15Rik	18.4682		1110028C15Rik	18.4682
									Ccnt2	71.311		Cntn2	4.43446		Cops7b	18.355		Cops7b	18.355
									Ccnyl1	4.48718		Col9a1	8.90705		Coq10b	18.2998		Coq10b	18.2998
									Cd244	3.82757		Cops7b	18.355		Mybl1	18.0361		Mybl1	18.0361
									Cd247	90.2313		Cops8	7.47022		Nos1ap	17.9987		Nos1ap	17.9987
									Cd84	46.2673		Coq10b	18.2998		Ikbke	17.8849		Ikbke	17.8849
									Cdc73	1.92797		Cox5b	2.25026		Slc23a3	17.8828		Slc23a3	17.8828
									Cdh20	5.61453		Cps1	15.5421		Nphs2	17.6755		Nphs2	17.6755
									Cenpl	1.59967		Cr2	12.5214		Obsl1	17.5879		Obsl1	17.5879
									Cep170	1.39561		Creb1	44.3048		Ogfrl1	17.4551		Ogfrl1	17.4551
									Cep350	9.54517		Crygd	4.26083		Slc19a3	17.4461		Slc19a3	17.4461
									Cflar	13.8826		Crygf	2.87552		Mpz	17.3233		Mpz	17.3233
									Chit1	4.97427		Cspp1	3.85922		Usf1	17.1881		Usf1	17.1881
									Chml	5.02883		Ctdsp1	2.81622		Rps6kc1	17.054		Rps6kc1	17.054
									Chrng	3.18338		Cul3	8.08148		Stk11ip	16.8968		Stk11ip	16.8968
									Chst10	5.07787		Cyb5r1	3.30656		Sh3bp4	16.8562		Sh3bp4	16.8562
									Clk1	45.8421		Cyp20a1	6.9401		1700019D03Rik	16.6735		1700019D03Rik	16.6735
									Cnnm3	4.83405		Cyp27a1	12.077		Alpi	16.5156		Alpi	16.5156
									Cntn2	4.43446		D1Bwg0212e	5.97032		Ercc5	16.0609		Ercc5	16.0609
									Col9a1	8.90705		Daf2	3.39424		Srgap2	15.7402		Srgap2	15.7402
									Copa	1.80161		Darc	22.9688		Zcchc2	15.5497		Zcchc2	15.5497
									Cops7b	18.355		Dars	32.8952		Cps1	15.5421		Cps1	15.5421
									Cops8	7.47022		Ddx59	102.375		Kmo	15.4249		Kmo	15.4249
									Coq10b	18.2998		Dedd	33.0819		Actr1b	15.4128		Actr1b	15.4128
									Cox5b	2.25026		Dgkd	3.73082		Pcmtd1	15.353		Pcmtd1	15.353
									Cps1	15.5421		Dis3l2	2.96993		Nek7	15.1965		Nek7	15.1965
									Cr2	12.5214		Disp1	4.68501		Smg7	15.0365		Smg7	15.0365
									Creb1	44.3048		Dnajb2	75.4589		Sgol2	14.8787		Sgol2	14.8787
									Crygd	4.26083		Dnpep	2.78321		Rbbp5	14.8751		Rbbp5	14.8751
									Crygf	2.87552		Dpp10	4.72864		Pms1	14.7811		Pms1	14.7811
									Cspp1	3.85922		Dsel	8.72636		Mdh1b	14.6837		Mdh1b	14.6837
									Ctdsp1	2.81622		Dst	9.98379		Bpnt1	14.6534		Bpnt1	14.6534
									Cul3	8.08148		Dtymk	2.36921		Ndufs2	14.278		Ndufs2	14.278
									Cyb5r1	3.30656		Dusp10	6.05305		Atf6	14.2747		Atf6	14.2747
									Cyp20a1	6.9401		Ecel1	20.4786		Xrcc5	14.0861		Xrcc5	14.0861
									Cyp27a1	12.077		Edem3	2.74646		Sctr	13.9162		Sctr	13.9162
									D1Bwg0212e	5.97032		Eef1b2	3.64192		Cflar	13.8826		Cflar	13.8826
									D1Ertd622e	1.19021		Efcab2	19.2352		Mitd1	13.7897		Mitd1	13.7897
									Daf2	3.39424		Eif4e2	2.37889		A030014E15Rik	13.7287		A030014E15Rik	13.7287
									Darc	22.9688		Elk4	83.9724		Ivns1abp	13.5732		Ivns1abp	13.5732
									Dars	32.8952		Enah	20.0514		Fam20b	13.5629		Fam20b	13.5629
									Dbi	1.40843		Epb4.1l5	165.243		3110009E18Rik	13.5004		3110009E18Rik	13.5004
									Ddx59	102.375		Eprs	174.102		Golt1a	13.4832		Golt1a	13.4832
									Dedd	33.0819		Ercc5	16.0609		Nr5a2	13.4233		Nr5a2	13.4233
									Degs1	1.84233		Etnk2	7.56115		Hlx	13.2644		Hlx	13.2644
									Dgkd	3.73082		Eya1	2.87071		Pdcl3	13.2146		Pdcl3	13.2146
									Dis3l2	2.96993		F11r	3.36137		Tmem198	13.1565		Tmem198	13.1565
									Disp1	4.68501		F5	127.011		Ing5	13.1503		Ing5	13.1503
									Dnajb2	75.4589		Faim3	5.43612		1700001G17Rik	13.0123		1700001G17Rik	13.0123
									Dnpep	2.78321		Fam119a	2.81911		Fmn2	12.9668		Fmn2	12.9668
									Dpp10	4.72864		Fam123c	7.05704		Nucks1	12.9186		Nucks1	12.9186
									Dsel	8.72636		Fam124b	2.91691		Rasal2	12.7755		Rasal2	12.7755
									Dst	9.98379		Fam129a	2.23158		Rqcd1	12.7378		Rqcd1	12.7378
									Dtl	1.12669		Fam134a	23.7142		Ihh	12.7227		Ihh	12.7227
									Dtymk	2.36921		Fam135a	2.4878		Zbtb37	12.6876		Zbtb37	12.6876
									Dusp10	6.05305		Fam168b	2.44209		Tmem81	12.5908		Tmem81	12.5908
									Dusp12	1.35082		Fam20b	13.5629		Tmem177	12.5609		Tmem177	12.5609
									Dusp23	1.48471		Farp2	5.91138		Cr2	12.5214		Cr2	12.5214
									Dusp28	1.28474		Farsb	2.28407		Mrps14	12.509		Mrps14	12.509
									Ecel1	20.4786		Fbxo28	5.08925		Gpr39	12.4411		Gpr39	12.4411
									Edem3	2.74646		Fbxo36	11.6589		Glul	12.3888		Glul	12.3888
									Eef1b2	3.64192		Fh1	2.12233		Ptpn14	12.3363		Ptpn14	12.3363
									Efcab2	19.2352		Fmn2	12.9668		Gpatch2	12.1756		Gpatch2	12.1756
									Eif4e2	2.37889		Fmo2	721.702		Cyp27a1	12.077		Cyp27a1	12.077
									Elk4	83.9724		Fmo3	1116.49		A030005L19Rik	12.0067		A030005L19Rik	12.0067
									Enah	20.0514		Fmo4	9.81422		Sft2d2	11.9618		Sft2d2	11.9618
									Epb4.1l5	165.243		Fmod	4.16387		Spata3	11.9474		Spata3	11.9474
									Ephx1	1.19959		Fzd5	101		A730054J21Rik	11.9458		A730054J21Rik	11.9458
									Eprs	174.102		Fzd7	2.60721		Scyl3	11.9325		Scyl3	11.9325
									Ercc5	16.0609		G0s2	5.66521		Stau2	11.9248		Stau2	11.9248
									Etnk2	7.56115		Gal3st2	3.9602		Tram2	11.898		Tram2	11.898
									Eya1	2.87071		Gas5	134.263		Slc41a1	11.853		Slc41a1	11.853
									F11r	3.36137		Glb1l	7.04825		Sema4c	11.7101		Sema4c	11.7101
									F5	127.011		Glrp1	2.06723		Fbxo36	11.6589		Fbxo36	11.6589
									Faim3	5.43612		Glul	12.3888		Vash2	11.6175		Vash2	11.6175
									Fam119a	2.81911		Gm101	6.26455		Il24	11.4425		Il24	11.4425
									Fam123c	7.05704		Gmppa	5.12151		Cadm3	11.4135		Cadm3	11.4135
									Fam124b	2.91691		Golt1a	13.4832		Rcor3	11.3379		Rcor3	11.3379
									Fam129a	2.23158		Gpatch2	12.1756		Il20	11.3169		Il20	11.3169
									Fam134a	23.7142		Gpr161	5.61558		Ube2t	11.1683		Ube2t	11.1683
									Fam135a	2.4878		Gpr35	3.51982		Rgs7	11.1544		Rgs7	11.1544
									Fam168b	2.44209		Gpr37l1	5.41239		Cacna1s	11.1457		Cacna1s	11.1457
									Fam20b	13.5629		Gpr39	12.4411		Tuba4a	11.1435		Tuba4a	11.1435
									Farp2	5.91138		Gsta3	7.14132		Rd3	10.9312		Rd3	10.9312
									Farsb	2.28407		H3f3a	2.00481		Tcea1	10.7735		Tcea1	10.7735
									Fbxo28	5.08925		Hdac4	2.54189		Tmem206	10.7182		Tmem206	10.7182
									Fbxo36	11.6589		Hecw2	3.89409		Pou3f3	10.6259		Pou3f3	10.6259
									Fh1	2.12233		Hes6	3.74925		Ube2w	10.6147		Ube2w	10.6147
									Fmn2	12.9668		Hhat	3.75567		Ifi203	10.5112		Ifi203	10.5112
									Fmo2	721.702		Hibch	5.68037		Tmem63a	10.511		Tmem63a	10.511
									Fmo3	1116.49		Hlx	13.2644		Zfp142	10.4576		Zfp142	10.4576
									Fmo4	9.81422		Hs6st1	62.8786		Pdcd1	10.4445		Pdcd1	10.4445
									Fmod	4.16387		Hsd17b7	2.55111		Als2	10.4144		Als2	10.4144
									Fzd5	101		Hspd1	3.63391		Vangl2	10.3934		Vangl2	10.3934
									Fzd7	2.60721		Iars2	7.80947		Ints7	10.3669		Ints7	10.3669
									G0s2	5.66521		Icos	6.0077		Atp1b1	10.1945		Atp1b1	10.1945
									Gal3st2	3.9602		Idh1	27.7212		1200016B10Rik	10.1146		1200016B10Rik	10.1146
									Gas5	134.263		Ier5	31.9335		Slamf6	10.0513		Slamf6	10.0513
									Glb1l	7.04825		Ifi202b	197.258		Dst	9.98379
									Glrp1	2.06723		Ifi203	10.5112		Fmo4	9.81422
									Glrx2	1.97919		Igfbp5	25.235		Tmem183a	9.73911
									Gls	1.79107		Igsf9	4.2325		Tomm40l	9.68503
									Glul	12.3888		Ihh	12.7227		Cep350	9.54517
									Gm101	6.26455		Ikbke	17.8849		Snrpe	9.4689
									Gmppa	5.12151		Ikzf2	84.6489		Slco5a1	9.46036
									Golt1a	13.4832		Il10	3.74698		Mrpl44	9.4253
									Gpa33	1.35109		Il20	11.3169		Uxs1	9.42392
									Gpatch2	12.1756		Il24	11.4425		Rb1cc1	9.38206
									Gpc1	1.70878		Imp4	2.75775		Nme7	9.32192
									Gpr161	5.61558		Ing5	13.1503		Angel2	9.21508
									Gpr35	3.51982		Inha	22.7637		Pappa2	9.18222
									Gpr37l1	5.41239		Inpp4a	20.1406		Slc39a10	9.07222
									Gpr39	12.4411		Insig2	6.50627		Col9a1	8.90705
									Gsta3	7.14132		Ints7	10.3669		Dsel	8.72636
									Gtf3c3	1.4567		Ipo9	26.133		Kdelc1	8.63463
									H3f3a	2.00481		Irf6	252.686		Pbx1	8.58811
									Hdac4	2.54189		Itpkb	93.2097		Sox13	8.53756
									Hecw2	3.89409		Ivns1abp	13.5732		Lbr	8.49858
									Hes6	3.74925		Kctd18	125.102		Ndufa10	8.46547
									Hhat	3.75567		Kdelc1	8.63463		Mpp4	8.39767
									Hibch	5.68037		Khdrbs2	8.15036		Neu2	8.38255
									Hlx	13.2644		Kifap3	5.89649		Lypla1	8.23827
									Hs6st1	62.8786		Klhl12	4.50963		Khdrbs2	8.15036
									Hsd17b7	2.55111		Kmo	15.4249		Lin9	8.10708
									Hspd1	3.63391		Lactb2	2.32513		Cul3	8.08148
									Hspe1	1.16584		Lancl1	6.69309		Vps4b	8.02802
									Iars2	7.80947		Lbr	8.49858		Rab3gap1	7.96927
									Icos	6.0077		Lefty2	59.387		Pign	7.95784
									Idh1	27.7212		Lgr6	1100.39		Serpinb8	7.95742
									Ier5	31.9335		Lgtn	3.34237		1700019O17Rik	7.93
									Ifi202b	197.258		Lin9	8.10708		Ccdc115	7.8348
									Ifi203	10.5112		Lman2l	3.86318		Iars2	7.80947
									Igfbp5	25.235		Lmbrd1	2.77238		Mfsd4	7.79303
									Igsf9	4.2325		Lpgat1	6.2492		Srp9	7.7286
									Ihh	12.7227		Lrrfip1	3.60549		Nhlh1	7.6663
									Ikbke	17.8849		Ly96	3.04105		Atg4b	7.65629
									Ikzf2	84.6489		Lypla1	8.23827		Brp44	7.5786
									Il10	3.74698		Lyplal1	41.7365		Txndc9	7.57039
									Il1r1	1.62667		Mdh1b	14.6837		Etnk2	7.56115
									Il20	11.3169		Mdm4	99.0266		Nab1	7.51876
									Il24	11.4425		Mfsd4	7.79303		Cops8	7.47022
									Ilkap	1.51122		Mfsd7b	3.28774		1700034H15Rik	7.29416
									Imp4	2.75775		Mfsd9	25.6145		Rims1	7.26421
									Ing5	13.1503		Mgst3	4.00381		9430070O13Rik	7.17906
									Inha	22.7637		Mia3	2.15868		Gsta3	7.14132
									Inpp4a	20.1406		Mitd1	13.7897		Fam123c	7.05704
									Insig2	6.50627		Mki67ip	2.7679		Glb1l	7.04825
									Ints7	10.3669		Mobkl3	5.59755		Cyp20a1	6.9401
									Ipo9	26.133		Mpp4	8.39767		Pnkd	6.93545
									Irf6	252.686		Mpz	17.3233		Mterfd2	6.88154
									Itpkb	93.2097		Mpzl1	2.18543		1190005F20Rik	6.82342
									Ivns1abp	13.5732		Mr1	5.44452		Serpine2	6.80035
									Kctd18	125.102		Mreg	26.6641		Aspm	6.73526
									Kctd3	1.83929		Mrpl30	2.00302		Usp40	6.72238
									Kdelc1	8.63463		Mrpl44	9.4253		Lancl1	6.69309
									Khdrbs2	8.15036		Mrps14	12.509		Parp1	6.62869
									Kif21b	1.67174		Mrps9	5.62671		Abi2	6.59572
									Kifap3	5.89649		Mterfd2	6.88154		Rabif	6.5448
									Klhl12	4.50963		Mybl1	18.0361		Insig2	6.50627
									Klhl20	1.21821		Myoc	3.53109		Pde6d	6.47412
									Kmo	15.4249		Myog	20.1841		Asb1	6.45716
									Lactb2	2.32513		Nab1	7.51876		Ncoa2	6.29559
									Lancl1	6.69309		Ncl	34.6455		Gm101	6.26455
									Lbr	8.49858		Ncoa2	6.29559		Lpgat1	6.2492
									Lefty2	59.387		Ncstn	50.621		Rgs8	6.23301
									Lgr6	1100.39		Ndufa10	8.46547		Ptprn	6.12224
									Lgtn	3.34237		Ndufb3	4.30963		Btg2	6.05836
									Lin9	8.10708		Ndufs2	14.278		Dusp10	6.05305
									Lman2l	3.86318		Nek2	5.43531		Icos	6.0077
									Lmbrd1	2.77238		Nek7	15.1965		Acbd6	5.99976
									Lpgat1	6.2492		Nenf	3.42676		D1Bwg0212e	5.97032
									Lrrfip1	3.60549		Neu2	8.38255		Tor3a	5.94257
									Ly96	3.04105		Nfasc	5.62291		Farp2	5.91138
									Lypla1	8.23827		Nhlh1	7.6663		Kifap3	5.89649
									Lyplal1	41.7365		Nit1	2.50392		BC055324	5.8793
									Mars2	1.73173		Nme7	9.32192		Sdhc	5.75959
									Mdh1b	14.6837		Nos1ap	17.9987		A630001G21Rik	5.68559
									Mdm4	99.0266		Nphs2	17.6755		Hibch	5.68037
									Mff	1.21186		Nr5a2	13.4233		G0s2	5.66521
									Mfsd4	7.79303		Nuak2	19.3587		Mrps9	5.62671
									Mfsd7b	3.28774		Nucks1	12.9186		Nfasc	5.62291
									Mfsd9	25.6145		Nvl	198.128		Gpr161	5.61558
									Mgst3	4.00381		Obfc2a	36.0983		Cdh20	5.61453
									Mia3	2.15868		Obsl1	17.5879		Prkag3	5.59967
									Mitd1	13.7897		Ogfrl1	17.4551		Mobkl3	5.59755
									Mki67ip	2.7679		Olfml2b	3.29812		Atp2b4	5.5468
									Mobkl3	5.59755		Opn3	3.47404		Aox1	5.52746
									Mosc2	1.43402		Osgepl1	4.67507		Mr1	5.44452
									Mpp4	8.39767		Otos	20.938		Faim3	5.43612
									Mpz	17.3233		Pam	381.041		Nek2	5.43531
									Mpzl1	2.18543		Pappa2	9.18222		Gpr37l1	5.41239
									Mr1	5.44452		Pard3b	32.737		Arfgef1	5.3929
									Mreg	26.6641		Parp1	6.62869		Tor1aip1	5.34907
									Mrpl15	1.7024		Pask	2.22798		Tiprl	5.31838
									Mrpl30	2.00302		Pbx1	8.58811		Agfg1	5.23377
									Mrpl44	9.4253		Pcmtd1	15.353		Tmbim1	5.12452
									Mrps14	12.509		Pdcd1	10.4445		Gmppa	5.12151
									Mrps9	5.62671		Pdcl3	13.2146		Fbxo28	5.08925
									Mterfd2	6.88154		Pde6d	6.47412		Chst10	5.07787
									Mybl1	18.0361		Per2	20.245		Chml	5.02883
									Myeov2	1.40756		Pex19	4.60072
									Myoc	3.53109		Pfdn2	23.5386
									Myog	20.1841		Pfkfb2	27.823
									Nab1	7.51876		Phf3	3.74834
									Nbeal1	1.003		Pigc	29.4392
									Ncl	34.6455		Pigm	4.31837
									Ncoa2	6.29559		Pign	7.95784
									Ncstn	50.621		Plekhb2	2.07319
									Ndufa10	8.46547		Pms1	14.7811
									Ndufb3	4.30963		Pnkd	6.93545
									Ndufs2	14.278		Pogk	4.3511
									Nek2	5.43531		Pou2f1	4.84199
									Nek7	15.1965		Pou3f3	10.6259
									Nenf	3.42676		Ppfia4	4.02904
									Neu2	8.38255		Ppil3	3.99741
									Nfasc	5.62291		Ppp1r15b	64.5486
									Nhej1	1.01141		Ppp1r7	2.21639
									Nhlh1	7.6663		Prdx6	3.53703
									Nit1	2.50392		Prkag3	5.59967
									Nme7	9.32192		Ptpn14	12.3363
									Nos1ap	17.9987		Ptprc	2.36078
									Nphs2	17.6755		Ptprn	6.12224
									Nr5a2	13.4233		Rab17	26.3813
									Nsl1	1.16935		Rab23	19.8204
									Nuak2	19.3587		Rab3gap1	7.96927
									Nucks1	12.9186		Rabif	6.5448
									Nvl	198.128		Ramp1	3.10875
									Obfc2a	36.0983		Rasal2	12.7755
									Obsl1	17.5879		Rb1cc1	9.38206
									Ogfrl1	17.4551		Rbbp5	14.8751
									Olfml2b	3.29812		Rc3h1	32.6272
									Opn3	3.47404		Rcor3	11.3379
									Ormdl1	1.13376		Rd3	10.9312
									Osgepl1	4.67507		Rdh10	49.5704
									Otos	20.938		Rev1	23.2884
									Pam	381.041		Rfwd2	4.5084
									Pappa2	9.18222		Rgs7	11.1544
									Pard3b	32.737		Rgs8	6.23301
									Parp1	6.62869		Rhbdd1	85.5252
									Pask	2.22798		Rims1	7.26421
									Pbx1	8.58811		Rpe	48.6745
									Pcmtd1	15.353		Rps6kc1	17.054
									Pdcd1	10.4445		Rqcd1	12.7378
									Pdcl3	13.2146		Rrs1	22.4766
									Pde6d	6.47412		Sctr	13.9162
									Pecr	1.2801		Scyl3	11.9325
									Per2	20.245		Sdhc	5.75959
									Pex19	4.60072		Sell	22.7468
									Pfdn2	23.5386		Sema4c	11.7101
									Pfkfb2	27.823		Serpinb8	7.95742
									Phf3	3.74834		Serpinc1	31.0278
									Pigc	29.4392		Serpine2	6.80035
									Pigm	4.31837		Sf3b1	133.006
									Pign	7.95784		Sft2d2	11.9618
									Plekhb2	2.07319		Sgk3	2.62455
									Pms1	14.7811		Sgol2	14.8787
									Pnkd	6.93545		Sh3bp4	16.8562
									Pogk	4.3511		Shisa4	2.01474
									Pou2f1	4.84199		Slamf6	10.0513
									Pou3f3	10.6259		Slamf9	2.33226
									Ppfia4	4.02904		Slc16a14	27.0484
									Ppil3	3.99741		Slc19a3	17.4461
									Ppox	1.62669		Slc23a3	17.8828
									Ppp1r15b	64.5486		Slc30a1	20.4052
									Ppp1r7	2.21639		Slc35f5	4.02894
									Prdx6	3.53703		Slc39a10	9.07222
									Prkag3	5.59967		Slc41a1	11.853
									Ptp4a1	1.12069		Slc45a3	4.80675
									Ptpn14	12.3363		Slc4a3	2.7624
									Ptpn18	1.27863		Slco5a1	9.46036
									Ptprc	2.36078		Smarcal1	3.8668
									Ptprn	6.12224		Smg7	15.0365
									Pycr2	1.27918		Smyd3	19.3017
									R3hdm1	1.45666		Sned1	64.0715
									Rab17	26.3813		Snrpe	9.4689
									Rab23	19.8204		Soat1	2.90702
									Rab3gap1	7.96927		Sox13	8.53756
									Rab7l1	1.45024		Sp100	65.5184
									Rabif	6.5448		Spata3	11.9474
									Ramp1	3.10875		Srgap2	15.7402
									Rasal2	12.7755		Srp9	7.7286
									Rassf5	1.64184		Stau2	11.9248
									Rb1cc1	9.38206		Steap3	2.07692
									Rbbp5	14.8751		Stk11ip	16.8968
									Rc3h1	32.6272		Stk16	4.52947
									Rcor3	11.3379		Stk17b	2.86581
									Rd3	10.9312		Sumo1	3.27958
									Rdh10	49.5704		Tbc1d8	266.396
									Rev1	23.2884		Tcea1	10.7735
									Rfwd2	4.5084		Tcfcp2l1	30.5128
									Rgs7	11.1544		Tgfbrap1	87.1248
									Rgs8	6.23301		Thap4	4.75263
									Rhbdd1	85.5252		Tiprl	5.31838
									Rims1	7.26421		Tmbim1	5.12452
									Rnf2	1.90135		Tmcc2	27.2242
									Rnf25	1.19922		Tmem177	12.5609
									Rnpep	1.15761		Tmem183a	9.73911
									Rpe	48.6745		Tmem198	13.1565
									Rps6kc1	17.054		Tmem206	10.7182
									Rqcd1	12.7378		Tmem63a	10.511
									Rrp15	1.57456		Tmem81	12.5908
									Rrs1	22.4766		Tnfrsf11a	2.87555
									Scly	1.60085		Tnp1	55.0294
									Sctr	13.9162		Tnr	3.80766
									Scyl3	11.9325		Tomm40l	9.68503
									Sdhc	5.75959		Tor1aip1	5.34907
									Sell	22.7468		Tor1aip2	4.81434
									Sema4c	11.7101		Tor3a	5.94257
									Serpinb8	7.95742		Tpr	224.951
									Serpinc1	31.0278		Trak2	2.80825
									Serpine2	6.80035		Tram1	18.7761
									Sf3b1	133.006		Tram2	11.898
									Sft2d2	11.9618		Trip12	2.79085
									Sgk3	2.62455		Trove2	66.5411
									Sgol2	14.8787		Trpa1	27.7229
									Sh3bp4	16.8562		Trpm8	4.37766
									Shisa4	2.01474		Tsga10	20.3446
									Slamf6	10.0513		Ttll4	3.89169
									Slamf9	2.33226		Tuba4a	11.1435
									Slc16a14	27.0484		Txndc9	7.57039
									Slc19a3	17.4461		Ube2f	2.44868
									Slc23a3	17.8828		Ube2t	11.1683
									Slc30a1	20.4052		Ube2w	10.6147
									Slc35f5	4.02894		Uchl5	2.11617
									Slc39a10	9.07222		Uhmk1	49.1979
									Slc41a1	11.853		Unc50	3.53832
									Slc45a3	4.80675		Usf1	17.1881
									Slc4a3	2.7624		Usp37	72.3228
									Slco5a1	9.46036		Usp40	6.72238
									Smarcal1	3.8668		Uxs1	9.42392
									Smg7	15.0365		Vamp4	3.85477
									Smyd3	19.3017		Vangl2	10.3934
									Sned1	64.0715		Vash2	11.6175
									Snrpe	9.4689		Vcpip1	2.7916
									Soat1	2.90702		Vps4b	8.02802
									Sox13	8.53756		Wdfy1	2.26763
									Sp100	65.5184		Wdr12	4.97139
									Spata3	11.9474		Wdr26	20.2552
									Spna1	1.62774		Wdr75	2.33017
									Srgap2	15.7402		Xpr1	2.43921
									Srp9	7.7286		Xrcc5	14.0861
									Stau2	11.9248		Yod1	33.1394
									Steap3	2.07692		Zap70	22.5111
									Stk11ip	16.8968		Zbtb37	12.6876
									Stk16	4.52947		Zbtb41	40.0823
									Stk17b	2.86581		Zcchc2	15.5497
									Stx6	1.1035		Zfand2b	4.82274
									Sumo1	3.27958		Zfp142	10.4576
									Tbc1d8	266.396		Zfp238	22.9821
									Tcea1	10.7735		Zfp451	4.27293
									Tcfcp2l1	30.5128
									Tgfbrap1	87.1248
									Thap4	4.75263
									Timm17a	1.785
									Tiprl	5.31838
									Tmbim1	5.12452
									Tmcc2	27.2242
									Tmem131	1.84388
									Tmem14a	1.39212
									Tmem177	12.5609
									Tmem183a	9.73911
									Tmem185b	1.72082
									Tmem198	13.1565
									Tmem206	10.7182
									Tmem63a	10.511
									Tmem70	1.37788
									Tmem81	12.5908
									Tmem9	1.33614
									Tnfrsf11a	2.87555
									Tnp1	55.0294
									Tnr	3.80766
									Tomm40l	9.68503
									Tor1aip1	5.34907
									Tor1aip2	4.81434
									Tor3a	5.94257
									Tpr	224.951
									Traf5	1.23346
									Trak2	2.80825
									Tram1	18.7761
									Tram2	11.898
									Trip12	2.79085
									Trove2	66.5411
									Trpa1	27.7229
									Trpm8	4.37766
									Tsen15	1.76099
									Tsga10	20.3446
									Tsn	1.58311
									Ttll4	3.89169
									Tuba4a	11.1435
									Txndc9	7.57039
									Ube2f	2.44868
									Ube2t	11.1683
									Ube2w	10.6147
									Uchl5	2.11617
									Uhmk1	49.1979
									Unc50	3.53832
									Usf1	17.1881
									Usp37	72.3228
									Usp40	6.72238
									Uxs1	9.42392
									Vamp4	3.85477
									Vangl2	10.3934
									Vash2	11.6175
									Vcpip1	2.7916
									Vps4b	8.02802
									Wdfy1	2.26763
									Wdr12	4.97139
									Wdr26	20.2552
									Wdr75	2.33017
									Xpr1	2.43921
									Xrcc5	14.0861
									Yod1	33.1394
									Zap70	22.5111
									Zbtb37	12.6876
									Zbtb41	40.0823
									Zc3h11a	1.74887
									Zcchc2	15.5497
									Zfand2b	4.82274
									Zfp142	10.4576
									Zfp238	22.9821
									Zfp451	4.27293

## Sheet: TC10 vs duct cell
up>1(124)			up>2(66)			up>5(18)			down>1(521)			down>2(439)			down>5(281)			down>10(171)			up top5			down top5
S_up1	f_up1		S_up2	f_up2		S_up5	f_up5		S_down1	f_down1		S_down2	f_down2		S_down5	f_down5		S_down10	f_down10		Symbol	duct_cell		Symbol	duct_cell
1700056E22Rik	1.08178		2310009B15Rik	2.64862		Fn1	140.734		0610010K06Rik	34.1557		0610010K06Rik	34.1557		0610010K06Rik	34.1557		Ifi202b	878.936		Fn1	140.734		Ifi202b	0.00113774	878.936
2310009B15Rik	2.64862		5830403L16Rik	2.64238		Col3a1	82.3679		1110028C15Rik	12.6093		1110028C15Rik	12.6093		1110028C15Rik	12.6093		Fmo3	441.064		Col3a1	82.3679		Fmo3	0.00226725	441.064
5830403L16Rik	2.64238		Adipor1	2.31735		Fcer1g	77.3878		1110034B05Rik	3.55377		1110034B05Rik	3.55377		1200016B10Rik	9.25497		A130010J15Rik	387.503		Fcer1g	77.3878		A130010J15Rik	0.00258063	387.503
Actr3	1.02216		Ankrd39	3.81109		Chpf	56.6819		1110058L19Rik	2.36773		1110058L19Rik	2.36773		1700001G17Rik	10.6452		Irf6	386.962		Chpf	56.6819		Irf6	0.00258423	386.962
Adipor1	2.31735		Apcs	3.03403		Cd48	15.209		1190005F20Rik	3.02995		1190005F20Rik	3.02995		1700009P17Rik	12.5432		Chit1	370.748		Cd48	15.209		Chit1	0.00269725	370.748
AI607873	1.46153		Arpc2	2.77618		Col5a2	13.774		1200016B10Rik	9.25497		1200016B10Rik	9.25497		1700019D03Rik	9.64304		Fmo2	355.402
Ankrd39	3.81109		B430105G09Rik	3.20366		Marco	10.4521		1700001G17Rik	10.6452		1700001G17Rik	10.6452		1700019O17Rik	5.50485		Tbc1d8	252.323
Apcs	3.03403		Capn10	2.2939		Selp	10.254		1700009P17Rik	12.5432		1700009P17Rik	12.5432		1700029F09Rik	6.3525		Lgr6	231.077
Apoa2	1.49926		Capn2	2.5819		Fcgr4	10.054		1700019D03Rik	9.64304		1700019D03Rik	9.64304		1700057K13Rik	5.69946		Acsl3	206.536
Arid5a	1.01093		Cd28	2.29684		Rxrg	8.89854		1700019O17Rik	5.50485		1700019O17Rik	5.50485		1700066M21Rik	15.9338		Eprs	199.7
Arl8a	1.28159		Cd48	15.209		Nrp2	6.86543		1700025G04Rik	2.47642		1700025G04Rik	2.47642		2010300C02Rik	52.8065		Tpr	189.942
Arpc2	2.77618		Chpf	56.6819		Rab3gap2	6.54858		1700029F09Rik	6.3525		1700029F09Rik	6.3525		2310006M14Rik	23.3339		Epb4.1l5	156.624
Asnsd1	1.23147		Col3a1	82.3679		Twist2	6.30327		1700034H15Rik	2.31917		1700034H15Rik	2.31917		2310035C23Rik	22.8299		Sf3b1	142.512
B230369F24Rik	1.06521		Col5a2	13.774		Fcgr3	6.24095		1700057K13Rik	5.69946		1700057K13Rik	5.69946		2610017I09Rik	39.1432		Pam	129.221
B430105G09Rik	3.20366		Creg1	6.09329		Creg1	6.09329		1700066M21Rik	15.9338		1700066M21Rik	15.9338		2810459M11Rik	12.4383		Gas5	126.026
Bag2	1.10176		Ddr2	2.18423		Irs1	5.86393		1810031K17Rik	2.472		1810031K17Rik	2.472		3110009E18Rik	5.24793		Nvl	117.45
Bard1	1.1649		Dusp28	2.0114		Tnr	5.56577		2010300C02Rik	52.8065		2010300C02Rik	52.8065		4930455F23Rik	15.767		Camsap1l1	107.393
BC026782	1.36693		Fcer1g	77.3878		Plcd4	5.38518		2310006M14Rik	23.3339		2310006M14Rik	23.3339		4930568G15Rik	32.8028		AI848100	100.207
Capn10	2.2939		Fcgr2b	3.08906					2310035C23Rik	22.8299		2310035C23Rik	22.8299		6330578E17Rik	13.7797		Fzd5	95.7457
Capn2	2.5819		Fcgr3	6.24095					2610017I09Rik	39.1432		2610017I09Rik	39.1432		9130024F11Rik	5.44771		Ppp1r15b	88.1165
Cd28	2.29684		Fcgr4	10.054					2810025M15Rik	2.63812		2810025M15Rik	2.63812		9430070O13Rik	7.38052		Ap1s3	82.1489
Cd48	15.209		Fev	2.99721					2810422O20Rik	1.00971		2810459M11Rik	12.4383		A030005L19Rik	12.6495		Rhbdd1	80.9058
Cdc42bpa	1.04153		Fhl2	3.44146					2810459M11Rik	12.4383		3110009E18Rik	5.24793		A030014E15Rik	18.3787		Dnajb2	74.816
Chpf	56.6819		Fn1	140.734					3110009E18Rik	5.24793		41337	2.31266		A130010J15Rik	387.503		Usp37	70.1565
Clasp1	1.15585		Gpa33	2.45074					41337	2.31266		4930455F23Rik	15.767		A730054J21Rik	10.0516		Ikzf2	67.7347
Cnih4	1.30939		Gulp1	2.16556					4632411B12Rik	1.07898		4930558K02Rik	3.53149		AA408296	21.4982		Atg9a	65.9003
Cnnm4	1.53485		Hsd11b1	3.706					4930455F23Rik	15.767		4930568G15Rik	32.8028		AA986860	43.9359		Ier5	65.8169
Col3a1	82.3679		Ica1l	4.04487					4930558K02Rik	3.53149		5730559C18Rik	4.84192		Abi2	7.64821		Obfc2a	62.8778
Col4a4	1.27767		Ifi204	2.9001					4930568G15Rik	32.8028		6330578E17Rik	13.7797		Abl2	5.05976		Elk4	62.4508
Col5a2	13.774		Igsf8	3.75603					5430435G22Rik	1.39438		9130024F11Rik	5.44771		Acsl3	206.536		Tgfbrap1	60.1592
Cops5	1.81926		Irs1	5.86393					5730559C18Rik	4.84192		9430070O13Rik	7.38052		Actr1b	15.6166		Hs6st1	57.5379
Creg1	6.09329		Lefty1	4.50179					6330578E17Rik	13.7797		A030005L19Rik	12.6495		Adss	19.2382		Cd247	53.817
Csrp1	1.48711		Ly9	2.30629					9130024F11Rik	5.44771		A030014E15Rik	18.3787		AI848100	100.207		2010300C02Rik	52.8065
Daf2	1.22302		Marco	10.4521					9430016H08Rik	1.76664		A130010J15Rik	387.503		Alpi	15.9222		Clk1	50.1159
Ddr2	2.18423		Nav1	2.47492					9430070O13Rik	7.38052		A630001G21Rik	3.07508		Als2	8.52503		Ncstn	49.8175
Dusp23	1.62706		Nrp2	6.86543					A030005L19Rik	12.6495		A730054J21Rik	10.0516		Angel2	5.3307		Kctd18	49.7319
Dusp28	2.0114		Phlda3	2.35555					A030014E15Rik	18.3787		AA408296	21.4982		Ankrd23	5.49049		Itpkb	47.0455
Dyrk3	1.51498		Plcd4	5.38518					A130010J15Rik	387.503		AA986860	43.9359		Ap1s3	82.1489		Mdm4	46.5353
Ephx1	1.21507		Plekhm3	3.1379					A330023F24Rik	1.4598		Aamp	3.99685		Arl4c	13.7835		Tcfcp2l1	46.2057
Exo1	1.37953		Prrx1	2.88945					A630001G21Rik	3.07508		Abcb6	2.81871		Armc9	7.27383		AA986860	43.9359
Faim3	1.2567		Psen2	3.86559					A730054J21Rik	10.0516		Abi2	7.64821		Aspm	8.67046		Ncl	40.5864
Fcer1g	77.3878		Qsox1	2.62515					AA408296	21.4982		Abl2	5.05976		Atf3	35.1043		Ccnt2	39.744
Fcgr2b	3.08906		Rab3gap2	6.54858					AA986860	43.9359		Acadl	2.47847		Atf6	14.1285		2610017I09Rik	39.1432
Fcgr3	6.24095		Rftn2	2.55083					Aamp	3.99685		Acbd3	3.30851		Atg4b	7.75904		Rpe	36.2864
Fcgr4	10.054		Rgl1	2.4206					Abcb6	2.81871		Acbd6	4.32228		Atg9a	65.9003		Pfkfb2	35.4206
Fev	2.99721		Rgs16	2.51525					Abi2	7.64821		Acsl3	206.536		Atp1b1	6.59533		Sned1	35.2456
Fhl2	3.44146		Rgs20	2.08436					Abl2	5.05976		Actr1b	15.6166		B3gnt7	19.0218		Atf3	35.1043
Fn1	140.734		Rnf149	2.56534					Acadl	2.47847		Adss	19.2382		BC003331	13.1858		Slc30a1	34.7992
Gpa33	2.45074		Rxrg	8.89854					Acbd3	3.30851		Agfg1	3.69968		BC031781	6.87957		Lefty2	34.4352
Gtf3c3	1.06026		Sccpdh	4.51574					Acbd6	4.32228		AI848100	100.207		Bcl2	19.7896		0610010K06Rik	34.1557
Gulp1	2.16556		Sdpr	4.71758					Acsl3	206.536		Aldh9a1	2.02641		Bmpr2	18.4475		Ifi203	33.3861
Hsd11b1	3.706		Sec16b	2.66548					Actr1b	15.6166		Alpi	15.9222		Bpnt1	17.1503		Cd84	33.308
Ica1l	4.04487		Selp	10.254					Adamts4	1.47227		Als2	8.52503		Brp44	6.45677		Yod1	33.2143
Ifi204	2.9001		Slc40a1	4.30708					Adss	19.2382		Als2cr12	4.06245		Bzw1	5.16535		4930568G15Rik	32.8028
Igsf8	3.75603		Sox17	2.71209					Agap1	1.36562		Angel2	5.3307		C1ql2	6.27575		Pfdn2	32.1799
Il1r1	1.05461		Stk25	2.20346					Agfg1	3.69968		Ankrd23	5.49049		Cacna1s	7.71951		Cyp27a1	31.5383
Irs1	5.86393		Sulf1	3.1523					Ahctf1	1.36813		Ankrd45	3.28833		Cadm3	17.2885		Zbtb41	30.7522
Kif21b	1.07714		Tagln2	4.03489					AI597479	1.87993		Ankzf1	2.26084		Camsap1l1	107.393		Rc3h1	30.6784
Lamc1	1.86482		Tceb1	2.74372					AI848100	100.207		Aox1	2.33924		Capn8	23.9231		Serpine2	30.4655
Lamc2	1.26281		Tnr	5.56577					Aldh9a1	2.02641		Ap1s3	82.1489		Carf	29.0999		Pard3b	30.2717
Lefty1	4.50179		Tns1	2.22011					Alpi	15.9222		Aqp12	4.51048		Ccdc115	5.97233		Ddx59	29.9804
Ly9	2.30629		Tpp2	2.14951					Als2	8.52503		Arfgef1	3.50314		Ccnt2	39.744		Mreg	29.9528
Map4k4	1.17865		Twist2	6.30327					Als2cr12	4.06245		Arl4c	13.7835		Ccnyl1	6.60515		Creb1	29.9374
Mapkapk2	1.71266		Uck2	3.29251					Angel2	5.3307		Armc9	7.27383		Cd247	53.817		Trove2	29.571
Marco	10.4521		Usp21	3.15221					Ankrd23	5.49049		Asb1	2.18201		Cd84	33.308		Rdh10	29.5066
Mcm6	1.04041		Zranb3	2.24592					Ankrd45	3.28833		Aspm	8.67046		Cep350	8.22744		Carf	29.0999
Mff	1.54025								Ankzf1	2.26084		Atf3	35.1043		Cflar	9.24923		Uhmk1	27.0391
Nav1	2.47492								Aox1	2.33924		Atf6	14.1285		Chit1	370.748		Slc16a14	25.361
Nbeal1	1.06749								Ap1s3	82.1489		Atg4b	7.75904		Clk1	50.1159		Rps6kc1	25.361
Ndufs1	1.07162								Aqp12	4.51048		Atg9a	65.9003		Col9a1	5.93479		Dars	25.2971
Nhej1	1.28964								Arfgef1	3.50314		Atic	2.68631		Cops7b	11.6236		Sh3bp4	25.276
Nif3l1	1.94951								Arl4c	13.7835		Atp1b1	6.59533		Cops8	7.18478		Per2	25.1365
Nrp2	6.86543								Armc9	7.27383		Atp2b4	2.14285		Coq10b	24.3514		Rrs1	24.4624
Nsl1	1.46909								Arpc5	1.0722		Atp5k	3.9014		Cps1	13.3129		Coq10b	24.3514
Ormdl1	1.06525								Asb1	2.18201		Atp6v1h	2.75585		Cr2	13.6942		Darc	24.3214
Pea15a	1.55936								Asb18	1.12214		B3gnt7	19.0218		Creb1	29.9374		Dedd	23.9415
Phlda3	2.35555								Aspm	8.67046		BC003331	13.1858		Crygd	6.36847		Capn8	23.9231
Pkhd1	1.83221								Atf3	35.1043		BC031781	6.87957		Cul3	8.8054		Myog	23.4431
Pla2g4a	1.67557								Atf6	14.1285		BC055324	4.96158		Cyp27a1	31.5383		Zap70	23.3765
Plcd4	5.38518								Atg16l1	1.26719		Bcl2	19.7896		Darc	24.3214		Smyd3	23.3492
Plekhm3	3.1379								Atg4b	7.75904		Bmpr2	18.4475		Dars	25.2971		2310006M14Rik	23.3339
Prrx1	2.88945								Atg9a	65.9003		Bok	2.80996		Ddx59	29.9804		2310035C23Rik	22.8299
Psen2	3.86559								Atic	2.68631		Bpnt1	17.1503		Dedd	23.9415		Ipo9	22.6068
Psmd1	1.75753								Atp1b1	6.59533		Brp44	6.45677		Dnajb2	74.816		AA408296	21.4982
Ptpn18	1.04155								Atp2b4	2.14285		Btg2	4.31821		Dpp10	5.46019		F5	20.6976
Qsox1	2.62515								Atp5k	3.9014		Bzw1	5.16535		Dsel	5.16511		Mybl1	20.2768
Rab3gap2	6.54858								Atp6v1h	2.75585		C1ql2	6.27575		Dst	12.5333		Tnp1	19.9376
Rab7l1	1.74008								B3gnt7	19.0218		Cab39	3.03223		Dusp10	8.89884		Bcl2	19.7896
Ralb	1.34856								B4galt3	1.11661		Cacna1s	7.71951		Ecel1	11.014		Tsga10	19.7371
Rcsd1	1.75548								Batf3	1.48291		Cacybp	3.39592		Efcab2	12.7922		Idh1	19.4446
Rftn2	2.55083								BC003331	13.1858		Cadm3	17.2885		Elk4	62.4508		Lyplal1	19.3167
Rgl1	2.4206								BC031781	6.87957		Camsap1l1	107.393		Enah	13.447		Adss	19.2382
Rgs16	2.51525								BC055324	4.96158		Capn8	23.9231		Epb4.1l5	156.624		Inpp4a	19.022
Rgs20	2.08436								Bcl2	19.7896		Carf	29.0999		Eprs	199.7		B3gnt7	19.0218
Rgs4	1.24419								Bcs1l	1.2885		Casp8	2.53999		Ercc5	11.2826		Ivns1abp	19.0183
Rnf149	2.56534								Bivm	1.12551		Ccdc115	5.97233		Etnk2	12.8226		Bmpr2	18.4475
Rnpepl1	1.19285								Bmpr2	18.4475		Ccdc93	2.57599		F5	20.6976		A030014E15Rik	18.3787
Rpl31	1.68619								Bok	2.80996		Ccnt2	39.744		Fam134a	11.2566		Mpz	18.1957
Rxrg	8.89854								Bpnt1	17.1503		Ccnyl1	6.60515		Fam20b	11.2825		Wdr26	18.1914
Sccpdh	4.51574								Brp44	6.45677		Cd244	2.85236		Farp2	5.39591		Rev1	17.421
Sdpr	4.71758								Btg2	4.31821		Cd247	53.817		Fmn2	10.3623		Cadm3	17.2885
Sec16b	2.66548								Bzw1	5.16535		Cd84	33.308		Fmo2	355.402		Bpnt1	17.1503
Selp	10.254								C1ql2	6.27575		Cdh20	2.99449		Fmo3	441.064		Tmem206	17.0266
Slc40a1	4.30708								Cab39	3.03223		Cep350	8.22744		Fzd5	95.7457		Srgap2	16.3933
Slc4a3	1.27484								Cacna1s	7.71951		Cflar	9.24923		Gas5	126.026		Slc19a3	16.3706
Smyd2	1.24479								Cacybp	3.39592		Chit1	370.748		Glb1l	5.95234		Zfp238	16.3176
Sox17	2.71209								Cadm3	17.2885		Chml	4.77326		Glul	9.64344		Pigc	16.3139
Stk25	2.20346								Camsap1l1	107.393		Chrng	4.0525		Golt1a	8.49392		Nphs2	16.3036
Stk36	1.33007								Capn8	23.9231		Chst10	2.59297		Gpatch2	7.51567		1700066M21Rik	15.9338
Sulf1	3.1523								Carf	29.0999		Clk1	50.1159		Gpr161	8.93177		Alpi	15.9222
Tagln2	4.03489								Casp8	2.53999		Cnnm3	2.32947		Gpr35	7.09682		Ndufs2	15.913
Tatdn3	1.11941								Ccdc115	5.97233		Cntn2	4.3512		Gpr39	9.33277		Ikbke	15.7958
Tceb1	2.74372								Ccdc93	2.57599		Col9a1	5.93479		Hlx	5.10066		Serpinc1	15.7884
Tmem9	1.4284								Ccnt2	39.744		Cops7b	11.6236		Hs6st1	57.5379		4930455F23Rik	15.767
Tnr	5.56577								Ccnyl1	6.60515		Cops8	7.18478		Hsd17b7	5.59656		Actr1b	15.6166
Tns1	2.22011								Cd244	2.85236		Coq10b	24.3514		Hspd1	6.28948		Sp100	15.2482
Tpp2	2.14951								Cd247	53.817		Cox5b	2.47391		Iars2	5.03615		Pdcl3	15.2242
Tsen15	1.11772								Cd84	33.308		Cps1	13.3129		Idh1	19.4446		Mfsd9	15.22
Twist2	6.30327								Cdc73	1.95782		Cr2	13.6942		Ier5	65.8169		Smg7	14.9238
Uck2	3.29251								Cdh20	2.99449		Creb1	29.9374		Ifi202b	878.936		Igfbp5	14.418
Ufc1	1.50789								Cenpl	1.29225		Crygd	6.36847		Ifi203	33.3861		Otos	14.1319
Usp21	3.15221								Cep170	1.17518		Crygf	3.43006		Igfbp5	14.418		Atf6	14.1285
Wdfy1	1.30504								Cep350	8.22744		Cspp1	3.45188		Ihh	8.17969		Rqcd1	13.9807
Zranb3	2.24592								Cflar	9.24923		Cul3	8.8054		Ikbke	15.7958		Slc23a3	13.8208
									Chit1	370.748		Cyb5r1	2.06831		Ikzf2	67.7347		Arl4c	13.7835
									Chml	4.77326		Cyp20a1	4.62951		Il10	9.44147		6330578E17Rik	13.7797
									Chrng	4.0525		Cyp27a1	31.5383		Il20	8.41846		Cr2	13.6942
									Chst10	2.59297		D1Bwg0212e	3.61153		Il24	12.3973		Kmo	13.4629
									Clk1	50.1159		Darc	24.3214		Ing5	6.77639		Enah	13.447
									Cnnm3	2.32947		Dars	25.2971		Inha	10.5461		Pou3f3	13.3674
									Cntn2	4.3512		Dbi	2.22848		Inpp4a	19.022		Cps1	13.3129
									Col9a1	5.93479		Ddx59	29.9804		Insig2	5.10664		Mrps14	13.2929
									Copa	1.90496		Dedd	23.9415		Ints7	8.77215		BC003331	13.1858
									Cops7b	11.6236		Dgkd	2.07945		Ipo9	22.6068		Nucks1	13.1391
									Cops8	7.18478		Dis3l2	2.0238		Irf6	386.962		Sell	12.9708
									Coq10b	24.3514		Disp1	3.02483		Itpkb	47.0455		Zbtb37	12.9493
									Cox5b	2.47391		Dnajb2	74.816		Ivns1abp	19.0183		Tram1	12.9053
									Cps1	13.3129		Dpp10	5.46019		Kctd18	49.7319		Tuba4a	12.8865
									Cr2	13.6942		Dsel	5.16511		Kmo	13.4629		Etnk2	12.8226
									Creb1	29.9374		Dst	12.5333		Lancl1	5.3651		Efcab2	12.7922
									Crygd	6.36847		Dusp10	8.89884		Lbr	9.71923		Rasal2	12.741
									Crygf	3.43006		Ecel1	11.014		Lefty2	34.4352		A030005L19Rik	12.6495
									Cspp1	3.45188		Edem3	2.80231		Lgr6	231.077		1110028C15Rik	12.6093
									Ctdsp1	1.34084		Eef1b2	3.72318		Lin9	8.04416		1700009P17Rik	12.5432
									Cul3	8.8054		Efcab2	12.7922		Lpgat1	5.54698		Dst	12.5333
									Cyb5r1	2.06831		Eif4e2	2.97331		Lypla1	7.41099		2810459M11Rik	12.4383
									Cyp20a1	4.62951		Elk4	62.4508		Lyplal1	19.3167		Il24	12.3973
									Cyp27a1	31.5383		Enah	13.447		Mdh1b	6.8797		Ogfrl1	12.2725
									D1Bwg0212e	3.61153		Epb4.1l5	156.624		Mdm4	46.5353		Nab1	12.2057
									D1Ertd622e	1.06199		Eprs	199.7		Mfsd7b	5.14777		Sgol2	12.0992
									Darc	24.3214		Ercc5	11.2826		Mfsd9	15.22		Slc41a1	12.0408
									Dars	25.2971		Etnk2	12.8226		Mgst3	5.98381		Vash2	11.7599
									Dbi	2.22848		Eya1	2.25878		Mitd1	7.78754		Zcchc2	11.6996
									Ddx59	29.9804		F11r	2.56138		Mpz	18.1957		Tmem183a	11.6934
									Dedd	23.9415		F5	20.6976		Mreg	29.9528		Pappa2	11.6467
									Degs1	1.67923		Fam134a	11.2566		Mrpl44	5.55871		Cops7b	11.6236
									Dgkd	2.07945		Fam135a	3.05822		Mrps14	13.2929		Ercc5	11.2826
									Dis3l2	2.0238		Fam168b	2.05653		Mrps9	5.33766		Fam20b	11.2825
									Disp1	3.02483		Fam20b	11.2825		Mybl1	20.2768		Fam134a	11.2566
									Dnajb2	74.816		Farp2	5.39591		Myog	23.4431		Ecel1	11.014
									Dnpep	1.66456		Farsb	2.5308		Nab1	12.2057		1700001G17Rik	10.6452
									Dpp10	5.46019		Fbxo28	3.85244		Ncl	40.5864		Inha	10.5461
									Dsel	5.16511		Fbxo36	3.32418		Ncstn	49.8175		Nos1ap	10.4684
									Dst	12.5333		Fh1	2.68951		Ndufa10	9.16425		Serpinb8	10.4405
									Dtl	1.29254		Fmn2	10.3623		Ndufs2	15.913		Fmn2	10.3623
									Dtymk	1.87823		Fmo2	355.402		Nek2	5.91138		Slamf6	10.3504
									Dusp10	8.89884		Fmo3	441.064		Nek7	7.12202		Pcmtd1	10.2435
									Dusp12	1.12528		Fmo4	2.88298		Nhlh1	7.70262		Trpa1	10.1728
									Ecel1	11.014		Fmod	4.69911		Nme7	7.59567		Ube2t	10.0624
									Edem3	2.80231		Fzd5	95.7457		Nos1ap	10.4684		A730054J21Rik	10.0516
									Eef1b2	3.72318		Fzd7	2.59561		Nphs2	16.3036		Ptpn14	10.0023
									Efcab2	12.7922		G0s2	2.78968		Nuak2	9.44798
									Eif4e2	2.97331		Gas5	126.026		Nucks1	13.1391
									Elk4	62.4508		Glb1l	5.95234		Nvl	117.45
									Enah	13.447		Glrp1	2.74739		Obfc2a	62.8778
									Epb4.1l5	156.624		Glrx2	2.07787		Obsl1	9.85173
									Eprs	199.7		Gls	2.73552		Ogfrl1	12.2725
									Ercc5	11.2826		Glul	9.64344		Otos	14.1319
									Etnk2	12.8226		Gm101	2.40594		Pam	129.221
									Eya1	2.25878		Gmppa	3.7269		Pappa2	11.6467
									F11r	2.56138		Golt1a	8.49392		Pard3b	30.2717
									F5	20.6976		Gpatch2	7.51567		Parp1	5.80861
									Fam119a	1.76487		Gpr161	8.93177		Pbx1	5.6995
									Fam123c	1.15711		Gpr35	7.09682		Pcmtd1	10.2435
									Fam124b	1.59088		Gpr39	9.33277		Pdcl3	15.2242
									Fam129a	1.09856		Gpr45	3.41512		Pde6d	6.15232
									Fam134a	11.2566		Gsta3	4.64617		Per2	25.1365
									Fam135a	3.05822		Hdac4	2.21566		Pfdn2	32.1799
									Fam168b	2.05653		Hhat	3.61361		Pfkfb2	35.4206
									Fam20b	11.2825		Hibch	3.67508		Pigc	16.3139
									Farp2	5.39591		Hlx	5.10066		Pign	5.07783
									Farsb	2.5308		Hs6st1	57.5379		Pms1	5.194
									Fbxo28	3.85244		Hsd17b7	5.59656		Pou3f3	13.3674
									Fbxo36	3.32418		Hspd1	6.28948		Ppp1r15b	88.1165
									Fh1	2.68951		Hspe1	2.15517		Ptpn14	10.0023
									Fmn2	10.3623		Iars2	5.03615		Rab17	8.64607
									Fmo2	355.402		Icos	4.23593		Rab23	7.92749
									Fmo3	441.064		Idh1	19.4446		Rab3gap1	8.53705
									Fmo4	2.88298		Ier5	65.8169		Rasal2	12.741
									Fmod	4.69911		Ifi202b	878.936		Rb1cc1	7.33505
									Fzd5	95.7457		Ifi203	33.3861		Rbbp5	9.79091
									Fzd7	2.59561		Igfbp2	2.99397		Rc3h1	30.6784
									G0s2	2.78968		Igfbp5	14.418		Rcor3	5.89322
									Gal3st2	1.00764		Igsf9	3.3807		Rdh10	29.5066
									Gas5	126.026		Ihh	8.17969		Rev1	17.421
									Glb1l	5.95234		Ikbke	15.7958		Rhbdd1	80.9058
									Glrp1	2.74739		Ikzf2	67.7347		Rpe	36.2864
									Glrx2	2.07787		Il10	9.44147		Rps6kc1	25.361
									Gls	2.73552		Il20	8.41846		Rqcd1	13.9807
									Glul	9.64344		Il24	12.3973		Rrs1	24.4624
									Gm101	2.40594		Imp4	3.20729		Sctr	8.69027
									Gmppa	3.7269		Ing5	6.77639		Sdhc	5.65085
									Golt1a	8.49392		Inha	10.5461		Sell	12.9708
									Gpatch2	7.51567		Inpp4a	19.022		Sema4c	5.30259
									Gpc1	1.6408		Insig2	5.10664		Serpinb8	10.4405
									Gpr161	8.93177		Ints7	8.77215		Serpinc1	15.7884
									Gpr35	7.09682		Ipo9	22.6068		Serpine2	30.4655
									Gpr37l1	1.71566		Irf6	386.962		Sf3b1	142.512
									Gpr39	9.33277		Itpkb	47.0455		Sft2d2	8.39107
									Gpr45	3.41512		Ivns1abp	19.0183		Sgol2	12.0992
									Gsta3	4.64617		Kctd18	49.7319		Sh3bp4	25.276
									H3f3a	1.79446		Kdelc1	3.00462		Slamf6	10.3504
									Hdac4	2.21566		Khdrbs2	4.63238		Slc16a14	25.361
									Hdlbp	1.00086		Kifap3	3.5821		Slc19a3	16.3706
									Hecw2	1.8298		Klhl12	3.47505		Slc23a3	13.8208
									Hes6	1.13347		Kmo	13.4629		Slc30a1	34.7992
									Hhat	3.61361		Lancl1	5.3651		Slc35f5	5.58063
									Hibch	3.67508		Lbr	9.71923		Slc39a10	6.03163
									Hlx	5.10066		Lefty2	34.4352		Slc41a1	12.0408
									Hs6st1	57.5379		Lgr6	231.077		Slc45a3	7.22378
									Hsd17b7	5.59656		Lgtn	2.47		Smg7	14.9238
									Hspd1	6.28948		Lin9	8.04416		Smyd3	23.3492
									Hspe1	2.15517		Lman2l	3.14403		Sned1	35.2456
									Iars2	5.03615		Lmbrd1	2.12459		Snrpe	9.32039
									Icos	4.23593		Lpgat1	5.54698		Sox13	7.0348
									Idh1	19.4446		Lrrfip1	4.13315		Sp100	15.2482
									Ier5	65.8169		Ly96	4.44481		Spata3	8.9055
									Ifi202b	878.936		Lypla1	7.41099		Srgap2	16.3933
									Ifi203	33.3861		Lyplal1	19.3167		Srp9	6.91317
									Igfbp2	2.99397		Mdh1b	6.8797		Stau2	8.11004
									Igfbp5	14.418		Mdm4	46.5353		Stk11ip	5.37377
									Igsf9	3.3807		Mfsd4	3.66122		Stk17b	6.835
									Ihh	8.17969		Mfsd7b	5.14777		Tbc1d8	252.323
									Ikbke	15.7958		Mfsd9	15.22		Tcea1	9.9735
									Ikzf2	67.7347		Mgst3	5.98381		Tcfcp2l1	46.2057
									Il10	9.44147		Mitd1	7.78754		Tgfbrap1	60.1592
									Il20	8.41846		Mki67ip	3.35518		Tiprl	6.98185
									Il24	12.3973		Mobkl3	4.03817		Tmem177	7.95488
									Ilkap	1.05516		Mpp4	2.56363		Tmem183a	11.6934
									Imp4	3.20729		Mpz	18.1957		Tmem206	17.0266
									Ing5	6.77639		Mr1	2.62702		Tmem63a	7.44188
									Inha	10.5461		Mreg	29.9528		Tnp1	19.9376
									Inpp4a	19.022		Mrpl44	5.55871		Tomm40l	5.90094
									Insig2	5.10664		Mrps14	13.2929		Tor1aip2	7.93683
									Ints7	8.77215		Mrps9	5.33766		Tor3a	5.19217
									Ipo9	22.6068		Mterfd2	4.13182		Tpr	189.942
									Irf6	386.962		Mybl1	20.2768		Tram1	12.9053
									Itpkb	47.0455		Myog	23.4431		Tram2	6.9388
									Ivns1abp	19.0183		Nab1	12.2057		Trove2	29.571
									Kctd18	49.7319		Ncl	40.5864		Trpa1	10.1728
									Kctd3	1.8516		Ncoa2	4.89253		Tsga10	19.7371
									Kdelc1	3.00462		Ncstn	49.8175		Tuba4a	12.8865
									Khdrbs2	4.63238		Ndufa10	9.16425		Txndc9	5.97851
									Kifap3	3.5821		Ndufb3	3.45098		Ube2t	10.0624
									Klf7	1.20981		Ndufs2	15.913		Ube2w	8.66899
									Klhl12	3.47505		Nek2	5.91138		Uhmk1	27.0391
									Klhl20	1.13723		Nek7	7.12202		Usf1	9.62073
									Kmo	13.4629		Neu2	2.71007		Usp37	70.1565
									Lactb2	1.45961		Nfasc	3.88141		Uxs1	8.19518
									Lancl1	5.3651		Nhlh1	7.70262		Vangl2	7.88664
									Lbr	9.71923		Nme7	7.59567		Vash2	11.7599
									Lefty2	34.4352		Nos1ap	10.4684		Vps4b	7.33565
									Lgr6	231.077		Nphs2	16.3036		Wdr26	18.1914
									Lgtn	2.47		Nr5a2	4.76002		Xrcc5	9.2225
									Lin9	8.04416		Nuak2	9.44798		Yod1	33.2143
									Lman2l	3.14403		Nucks1	13.1391		Zap70	23.3765
									Lmbrd1	2.12459		Nvl	117.45		Zbtb37	12.9493
									Lpgat1	5.54698		Obfc2a	62.8778		Zbtb41	30.7522
									Lrrfip1	4.13315		Obsl1	9.85173		Zcchc2	11.6996
									Ly96	4.44481		Ogfrl1	12.2725		Zfp142	7.20748
									Lypla1	7.41099		Opn3	2.05995		Zfp238	16.3176
									Lyplal1	19.3167		Otos	14.1319
									Mars2	1.65108		Pam	129.221
									Mcm3	1.83206		Pappa2	11.6467
									Mdh1b	6.8797		Pard3b	30.2717
									Mdm4	46.5353		Parp1	5.80861
									Mfsd4	3.66122		Pask	3.58508
									Mfsd7b	5.14777		Pbx1	5.6995
									Mfsd9	15.22		Pcmtd1	10.2435
									Mgst3	5.98381		Pdcl3	15.2242
									Mia3	1.60506		Pde6d	6.15232
									Mitd1	7.78754		Per2	25.1365
									Mki67ip	3.35518		Pex19	2.71891
									Mobkl3	4.03817		Pfdn2	32.1799
									Mosc2	1.19176		Pfkfb2	35.4206
									Mpp4	2.56363		Phf3	2.8914
									Mpz	18.1957		Pigc	16.3139
									Mpzl1	1.40728		Pigm	4.16732
									Mr1	2.62702		Pign	5.07783
									Mreg	29.9528		Plekhb2	2.45542
									Mrpl15	1.79557		Pms1	5.194
									Mrpl30	1.65843		Pnkd	3.56902
									Mrpl44	5.55871		Pogk	3.71873
									Mrps14	13.2929		Pou2f1	4.60385
									Mrps9	5.33766		Pou3f3	13.3674
									Mterfd2	4.13182		Ppfia4	3.00576
									Mybl1	20.2768		Ppil3	3.58665
									Myeov2	1.39635		Ppox	2.14057
									Myoc	1.62251		Ppp1r15b	88.1165
									Myog	23.4431		Ppp1r7	2.09742
									Nab1	12.2057		Prkag3	4.39996
									Ncl	40.5864		Ptpn14	10.0023
									Ncoa2	4.89253		Ptprc	2.04179
									Ncstn	49.8175		Ptprn	4.0054
									Ndufa10	9.16425		Rab17	8.64607
									Ndufb3	3.45098		Rab23	7.92749
									Ndufs2	15.913		Rab3gap1	8.53705
									Nek2	5.91138		Rabif	3.15912
									Nek7	7.12202		Ramp1	2.13411
									Nenf	1.94652		Rasal2	12.741
									Neu2	2.71007		Rassf5	2.82461
									Nfasc	3.88141		Rb1cc1	7.33505
									Nhlh1	7.70262		Rbbp5	9.79091
									Nit1	1.54617		Rc3h1	30.6784
									Nme7	7.59567		Rcor3	5.89322
									Nos1ap	10.4684		Rdh10	29.5066
									Nphs2	16.3036		Rev1	17.421
									Nr5a2	4.76002		Rfwd2	4.13662
									Nuak2	9.44798		Rgs7	3.70698
									Nucks1	13.1391		Rgs8	2.55899
									Nvl	117.45		Rhbdd1	80.9058
									Obfc2a	62.8778		Rims1	4.21668
									Obsl1	9.85173		Rnf2	2.20715
									Ogfrl1	12.2725		Rpe	36.2864
									Olfml2b	1.71724		Rps6kc1	25.361
									Opn3	2.05995		Rqcd1	13.9807
									Osgepl1	1.79584		Rrp15	2.267
									Otos	14.1319		Rrs1	24.4624
									Pam	129.221		Sctr	8.69027
									Pappa2	11.6467		Scyl3	4.81067
									Pard3b	30.2717		Sdhc	5.65085
									Parp1	5.80861		Sell	12.9708
									Pask	3.58508		Sema4c	5.30259
									Pbx1	5.6995		Serpinb8	10.4405
									Pcmtd1	10.2435		Serpinc1	15.7884
									Pdcd1	1.33552		Serpine2	30.4655
									Pdcl3	15.2242		Sf3b1	142.512
									Pde6d	6.15232		Sft2d2	8.39107
									Pecr	1.69629		Sgk3	2.06666
									Per2	25.1365		Sgol2	12.0992
									Pex19	2.71891		Sh3bp4	25.276
									Pfdn2	32.1799		Slamf6	10.3504
									Pfkfb2	35.4206		Slc16a14	25.361
									Phf3	2.8914		Slc19a3	16.3706
									Pigc	16.3139		Slc23a3	13.8208
									Pigm	4.16732		Slc30a1	34.7992
									Pign	5.07783		Slc35f5	5.58063
									Plekhb2	2.45542		Slc39a10	6.03163
									Plxna2	1.66192		Slc41a1	12.0408
									Pms1	5.194		Slc45a3	7.22378
									Pnkd	3.56902		Slco5a1	3.05523
									Pogk	3.71873		Smg7	14.9238
									Pou2f1	4.60385		Smyd3	23.3492
									Pou3f3	13.3674		Sned1	35.2456
									Ppfia4	3.00576		Snrpe	9.32039
									Ppil3	3.58665		Sox13	7.0348
									Ppox	2.14057		Sp100	15.2482
									Ppp1r15b	88.1165		Spata3	8.9055
									Ppp1r7	2.09742		Spna1	3.6445
									Prdx6	1.94393		Spp2	4.1498
									Prkag3	4.39996		Srgap2	16.3933
									Ptp4a1	1.09614		Srp9	6.91317
									Ptpn14	10.0023		Stau2	8.11004
									Ptprc	2.04179		Stk11ip	5.37377
									Ptprn	4.0054		Stk16	4.43252
									Pycr2	1.01165		Stk17b	6.835
									R3hdm1	1.3992		Sumo1	3.32086
									Rab17	8.64607		Tbc1d8	252.323
									Rab23	7.92749		Tcea1	9.9735
									Rab3gap1	8.53705		Tcfcp2l1	46.2057
									Rabif	3.15912		Tgfbrap1	60.1592
									Ramp1	2.13411		Thap4	4.02269
									Rasal2	12.741		Timm17a	2.0494
									Rassf5	2.82461		Tiprl	6.98185
									Rb1cc1	7.33505		Tmbim1	4.91071
									Rbbp5	9.79091		Tmcc2	3.70942
									Rc3h1	30.6784		Tmem14a	4.41171
									Rcor3	5.89322		Tmem177	7.95488
									Rd3	1.98548		Tmem183a	11.6934
									Rdh10	29.5066		Tmem198	4.92201
									Rev1	17.421		Tmem206	17.0266
									Rfwd2	4.13662		Tmem63a	7.44188
									Rgs7	3.70698		Tmem81	3.87458
									Rgs8	2.55899		Tnfrsf11a	2.54284
									Rhbdd1	80.9058		Tnp1	19.9376
									Rims1	4.21668		Tomm40l	5.90094
									Rnf2	2.20715		Tor1aip1	3.98596
									Rnf25	1.48087		Tor1aip2	7.93683
									Rnpep	1.13827		Tor3a	5.19217
									Rpe	36.2864		Tpr	189.942
									Rps6kc1	25.361		Trak2	2.23488
									Rqcd1	13.9807		Tram1	12.9053
									Rrp15	2.267		Tram2	6.9388
									Rrs1	24.4624		Trip12	2.43146
									Scly	1.21213		Trove2	29.571
									Sctr	8.69027		Trpa1	10.1728
									Scyl3	4.81067		Trpm8	3.02203
									Sdhc	5.65085		Tsga10	19.7371
									Sell	12.9708		Ttll4	3.65012
									Sema4c	5.30259		Tuba4a	12.8865
									Serpinb8	10.4405		Txndc9	5.97851
									Serpinc1	15.7884		Ube2f	2.84354
									Serpine2	30.4655		Ube2t	10.0624
									Sf3b1	142.512		Ube2w	8.66899
									Sft2d2	8.39107		Uchl5	2.96183
									Sgk3	2.06666		Uhmk1	27.0391
									Sgol2	12.0992		Unc50	2.14224
									Sh3bp4	25.276		Usf1	9.62073
									Shisa4	1.56714		Usp37	70.1565
									Slamf6	10.3504		Usp40	4.95024
									Slamf9	1.80439		Uxs1	8.19518
									Slc16a14	25.361		Vamp4	2.91041
									Slc19a2	1.17156		Vangl2	7.88664
									Slc19a3	16.3706		Vash2	11.7599
									Slc23a3	13.8208		Vcpip1	2.41194
									Slc30a1	34.7992		Vps4b	7.33565
									Slc35f5	5.58063		Wdr12	2.80546
									Slc39a10	6.03163		Wdr26	18.1914
									Slc41a1	12.0408		Wdr75	2.60171
									Slc45a3	7.22378		Xrcc5	9.2225
									Slco5a1	3.05523		Yod1	33.2143
									Smarcal1	1.35832		Zap70	23.3765
									Smg7	14.9238		Zbtb37	12.9493
									Smyd3	23.3492		Zbtb41	30.7522
									Sned1	35.2456		Zcchc2	11.6996
									Snrpe	9.32039		Zfand2b	2.82215
									Soat1	1.40403		Zfp142	7.20748
									Sox13	7.0348		Zfp238	16.3176
									Sp100	15.2482		Zfp451	3.27379
									Spata3	8.9055
									Spna1	3.6445
									Spp2	4.1498
									Srgap2	16.3933
									Srp9	6.91317
									Stau2	8.11004
									Steap3	1.25369
									Stk11ip	5.37377
									Stk16	4.43252
									Stk17b	6.835
									Stx6	1.04566
									Sumo1	3.32086
									Tbc1d8	252.323
									Tcea1	9.9735
									Tcfcp2l1	46.2057
									Tfb2m	1.27214
									Tgfbrap1	60.1592
									Thap4	4.02269
									Timm17a	2.0494
									Tiprl	6.98185
									Tmbim1	4.91071
									Tmcc2	3.70942
									Tmem131	1.28213
									Tmem14a	4.41171
									Tmem177	7.95488
									Tmem183a	11.6934
									Tmem185b	1.63768
									Tmem198	4.92201
									Tmem206	17.0266
									Tmem63a	7.44188
									Tmem70	1.01078
									Tmem81	3.87458
									Tnfrsf11a	2.54284
									Tnp1	19.9376
									Tomm40l	5.90094
									Tor1aip1	3.98596
									Tor1aip2	7.93683
									Tor3a	5.19217
									Tpr	189.942
									Traf5	1.51818
									Trak2	2.23488
									Tram1	12.9053
									Tram2	6.9388
									Trip12	2.43146
									Trove2	29.571
									Trpa1	10.1728
									Trpm8	3.02203
									Tsga10	19.7371
									Tsn	1.3746
									Ttll4	3.65012
									Tuba4a	12.8865
									Txndc9	5.97851
									Ube2f	2.84354
									Ube2t	10.0624
									Ube2w	8.66899
									Uchl5	2.96183
									Uhmk1	27.0391
									Unc50	2.14224
									Usf1	9.62073
									Usp37	70.1565
									Usp40	4.95024
									Uxs1	8.19518
									Vamp4	2.91041
									Vangl2	7.88664
									Vash2	11.7599
									Vcpip1	2.41194
									Vps4b	7.33565
									Wdr12	2.80546
									Wdr26	18.1914
									Wdr75	2.60171
									Xpr1	1.70365
									Xrcc5	9.2225
									Yod1	33.2143
									Zap70	23.3765
									Zbtb37	12.9493
									Zbtb41	30.7522
									Zc3h11a	1.85142
									Zcchc2	11.6996
									Zfand2b	2.82215
									Zfp142	7.20748
									Zfp238	16.3176
									Zfp451	3.27379

## Sheet: TC5 vs fibro
up>1(412)			up>2(180)			up>5(65)			down>1(233)			down>2(62)			down>5(11)			down>10(5)			up top5			down top5
S_up1	f_up1		S_up2	f_up2		S_up5	f_up5		S_down1	f_down1		S_down2	f_down2		S_down5	f_down5		S_down10	f_down10		Symbol	fibroblast		Symbol	fibroblast
1110028C15Rik	2.85662		1110028C15Rik	2.85662		Sdpr	1577.05		0610010K06Rik	1.39963		1700056E22Rik	2.42579		9130024F11Rik	6.52943		Glrp1	11.6654		Sdpr	1577.05		Glrp1	0.0857233	11.6654
1110034B05Rik	2.69458		1110034B05Rik	2.69458		Col3a1	606.821		1700019O17Rik	1.09303		1700066M21Rik	2.08039		Agap1	5.43498		Ifi202b	10.0147		Col3a1	606.821		Ifi202b	0.0998531	10.0147
1110058L19Rik	2.40406		1110058L19Rik	2.40406		Atp1b1	274.007		1700025G04Rik	1.10923		3110009E18Rik	2.50892		AI607873	9.13947		Ifi203	56.8985		Atp1b1	274.007		Ifi203	0.0175752	56.8985
1190005F20Rik	3.36071		1190005F20Rik	3.36071		Sulf1	154.617		1700056E22Rik	2.42579		4930558K02Rik	2.52544		G0s2	6.27922		Ifi204	13.2338		Sulf1	154.617		Ifi204	0.0755643	13.2338
1200016B10Rik	2.33625		1200016B10Rik	2.33625		Gsta3	143.273		1700066M21Rik	2.08039		9130024F11Rik	6.52943		Glrp1	11.6654		Mreg	16.2427		Gsta3	143.273		Mreg	0.0615662	16.2427
1700001G17Rik	2.30365		1700001G17Rik	2.30365		Fhl2	142.784		1810031K17Rik	1.55124		A330023F24Rik	2.03143		Ifi202b	10.0147
1700009P17Rik	1.70731		2310006M14Rik	4.53472		5730559C18Rik	141.418		2810025M15Rik	1.943		A630001G21Rik	2.11515		Ifi203	56.8985
1700019D03Rik	1.56458		2310035C23Rik	3.41286		Ap1s3	89.0504		2810459M11Rik	1.39548		Acsl3	3.80211		Ifi204	13.2338
1700029F09Rik	1.09703		5430435G22Rik	5.47303		Fcgr2b	85.1171		3110009E18Rik	2.50892		Agap1	5.43498		Kif21b	5.77009
1700034H15Rik	1.20586		5730559C18Rik	141.418		Hes6	84.3956		4632411B12Rik	1.0076		AI607873	9.13947		Mreg	16.2427
1700057K13Rik	1.17426		9430070O13Rik	3.43446		Slamf9	59.1068		4930455F23Rik	1.36425		Ankrd45	3.97228		Steap3	5.10475
2010300C02Rik	1.73046		AA986860	58.4302		Slc35f5	58.9676		4930558K02Rik	2.52544		Ankzf1	2.462
2310006M14Rik	4.53472		Actr1b	4.61894		AA986860	58.4302		4930568G15Rik	1.3404		Atg9a	2.54261
2310009B15Rik	1.024		Actr3	4.1865		Col4a4	52.1426		6330578E17Rik	1.03649		B230369F24Rik	2.0978
2310035C23Rik	3.41286		Adamts4	9.03018		Igfbp2	49.4758		9130024F11Rik	6.52943		BC026782	2.27256
2610017I09Rik	1.02001		Ahctf1	2.56249		Fcer1g	49.0047		A030014E15Rik	1.18101		Chml	2.50131
2810422O20Rik	1.12275		Als2cr12	5.89272		Fcgr3	48.0695		A330023F24Rik	2.03143		Crygd	2.39708
41337	1.07082		Ankrd23	4.54258		Ptpn18	38.1462		A630001G21Rik	2.11515		Cyb5r1	4.58753
5430435G22Rik	5.47303		Ankrd39	3.55265		Csrp1	28.4324		AA408296	1.6325		Dgkd	2.01321
5730559C18Rik	141.418		Ap1s3	89.0504		Rcsd1	27.3721		Abcb6	1.94938		Dusp12	2.46911
5830403L16Rik	1.73792		Arid5a	4.55815		Tagln2	25.3065		Abi2	1.02009		Epb4.1l5	2.45687
9430016H08Rik	1.5307		Arl4c	2.14242		Btg2	24.0666		Acadl	1.14087		Fam134a	3.14312
9430070O13Rik	3.43446		Armc9	4.22571		Faim3	23.2523		Acbd6	1.02094		Fev	4.56369
A030005L19Rik	1.22838		Arpc2	3.83158		Rftn2	22.5312		Acsl3	3.80211		G0s2	6.27922
A130010J15Rik	1.79115		Arpc5	3.41844		Rab7l1	19.3469		Agap1	5.43498		Glrp1	11.6654
A730054J21Rik	1.61714		Atf3	10.9212		Slc40a1	19.1609		AI607873	9.13947		Gmppa	2.26778
AA986860	58.4302		Atg4b	2.38331		Rgs16	18.8041		Aldh9a1	1.96066		Gpc1	2.69079
Aamp	1.18122		Atp1b1	274.007		Rdh10	18.3103		Alpi	1.53607		Hspd1	2.27578
Abl2	1.27056		Bag2	2.44306		Pla2g4a	18.1708		Angel2	1.24517		Ifi202b	10.0147
Acbd3	1.51308		Batf3	2.00709		Fn1	17.4529		Ankrd45	3.97228		Ifi203	56.8985
Actr1b	4.61894		Bmpr2	13.8892		Cd48	16.8692		Ankzf1	2.462		Ifi204	13.2338
Actr3	4.1865		Bok	2.79199		Hsd17b7	16.6431		Aqp12	1.07037		Igfbp5	3.00382
Adamts4	9.03018		Bpnt1	3.84931		Prrx1	14.9735		Asb1	1.1118		Irs1	2.60507
Adipor1	1.44461		Btg2	24.0666		Enah	14.2108		Asb18	1.16929		Kif21b	5.77009
Adss	1.36908		Capn2	4.4539		Bmpr2	13.8892		Asnsd1	1.14489		Mdh1b	2.704
Agfg1	1.20956		Capn8	2.03818		Gal3st2	13.0871		Aspm	1.26571		Mfsd4	4.90898
Ahctf1	2.56249		Carf	2.32535		Lamc2	13.0337		Atf6	1.97274		Mpp4	2.46827
AI597479	1.02548		Ccnt2	2.72819		Glul	12.1949		Atg9a	2.54261		Mreg	16.2427
AI848100	1.76022		Ccnyl1	4.13525		Hs6st1	11.8883		Atp2b4	1.24434		Nek2	3.24397
Als2	1.19434		Cd28	6.62021		Nuak2	11.136		Atp5k	1.14812		Nsl1	2.40029
Als2cr12	5.89272		Cd48	16.8692		Atf3	10.9212		Atp6v1h	1.20596		Obsl1	3.06296
Ankrd23	4.54258		Cdc42bpa	2.67725		Pea15a	10.267		B230369F24Rik	2.0978		Osgepl1	2.1546
Ankrd39	3.55265		Clasp1	2.90842		Col5a2	9.73557		Bard1	1.01297		Per2	2.33265
Aox1	1.85586		Cnnm4	7.69755		Serpine2	9.66366		BC003331	1.51719		Plcd4	4.70169
Ap1s3	89.0504		Col3a1	606.821		Adamts4	9.03018		BC026782	2.27256		Plekhm3	2.63206
Apcs	1.91525		Col4a4	52.1426		Ikzf2	8.55567		BC031781	1.33379		Plxna2	4.50653
Apoa2	1.14739		Col5a2	9.73557		Phlda3	8.1732		BC055324	1.16233		Pms1	2.75985
Arfgef1	1.79739		Cops5	2.364		Cnnm4	7.69755		Bcs1l	1.74721		Pogk	3.46769
Arid5a	4.55815		Coq10b	3.30095		Qsox1	6.79826		Bivm	1.01316		Rgl1	2.01993
Arl4c	2.14242		Creb1	3.19311		Cd28	6.62021		Bzw1	1.05941		Rxrg	2.23497
Arl8a	1.62519		Csrp1	28.4324		Ier5	6.55633		Cadm3	1.03828		Scly	3.59052
Armc9	4.22571		D1Bwg0212e	2.03208		Dusp10	6.25263		Cd244	1.35765		Sf3b1	2.06302
Arpc2	3.83158		Daf2	5.73893		Shisa4	6.02461		Chit1	1.44915		Slc30a1	4.61104
Arpc5	3.41844		Dis3l2	2.17892		Als2cr12	5.89272		Chml	2.50131		Slc45a3	2.45192
Atf3	10.9212		Dnajb2	2.52131		Il1r1	5.86367		Chpf	1.18782		Sned1	2.10998
Atg16l1	1.06838		Dusp10	6.25263		Daf2	5.73893		Chrng	1.00722		Spp2	2.94119
Atg4b	2.38331		Dyrk3	2.7359		Uhmk1	5.72857		Chst10	1.40194		Steap3	5.10475
Atic	1.51315		Eif4e2	3.04216		Fzd7	5.63221		Clk1	1.50378		Stk11ip	2.63778
Atp1b1	274.007		Elk4	2.09433		Tmbim1	5.53535		Cnnm3	1.38546		Tcea1	3.47055
B3gnt7	1.24547		Enah	14.2108		5430435G22Rik	5.47303		Col9a1	1.15654		Tmem198	2.25726
B430105G09Rik	1.84649		Ercc5	3.9876		Tuba4a	5.461		Copa	1.11887		Twist2	2.90662
B4galt3	1.43293		Etnk2	4.02392		Marco	5.36527		Cps1	1.25179		Zcchc2	2.50421
Bag2	2.44306		F5	3.01557		Igsf9	5.34614		Cr2	1.06141
Batf3	2.00709		Faim3	23.2523		Rgs4	5.03705		Crygd	2.39708
Bcl2	1.15312		Fbxo28	2.2984		Tmem9	5.00205		Ctdsp1	1.0167
Bmpr2	13.8892		Fcer1g	49.0047					Cyb5r1	4.58753
Bok	2.79199		Fcgr2b	85.1171					Cyp20a1	1.50273
Bpnt1	3.84931		Fcgr3	48.0695					Cyp27a1	1.6981
Brp44	1.29275		Fcgr4	4.2616					Dbi	1.07407
Btg2	24.0666		Fhl2	142.784					Ddr2	1.48921
C1ql2	1.07036		Fmo2	3.01121					Degs1	1.00521
Cab39	1.73386		Fn1	17.4529					Dgkd	2.01321
Cacna1s	1.1183		Fzd5	4.22775					Dpp10	1.93297
Cacybp	1.00964		Fzd7	5.63221					Dsel	1.57624
Camsap1l1	1.44604		Gal3st2	13.0871					Dtl	1.3595
Capn10	1.48907		Glb1l	3.97116					Dusp12	2.46911
Capn2	4.4539		Glul	12.1949					Epb4.1l5	2.45687
Capn8	2.03818		Gpatch2	2.13791					Eprs	1.83709
Carf	2.32535		Gsta3	143.273					Exo1	1.09385
Casp8	1.46696		Gtf3c3	2.5128					Eya1	1.39031
Ccdc115	1.71669		Hecw2	2.88865					Fam119a	1.61606
Ccdc93	1.31385		Hes6	84.3956					Fam123c	1.11523
Ccnt2	2.72819		Hhat	3.27654					Fam129a	1.29346
Ccnyl1	4.13525		Hs6st1	11.8883					Fam134a	3.14312
Cd247	1.45804		Hsd17b7	16.6431					Fam168b	1.28857
Cd28	6.62021		Ica1l	3.36271					Fam20b	1.09697
Cd48	16.8692		Ier5	6.55633					Farp2	1.24565
Cd84	1.0143		Igfbp2	49.4758					Farsb	1.50183
Cdc42bpa	2.67725		Igsf8	4.34447					Fbxo36	1.82091
Cdc73	1.34754		Igsf9	5.34614					Fev	4.56369
Cdh20	1.93372		Ikbke	3.33641					Fh1	1.44449
Cenpl	1.33907		Ikzf2	8.55567					Fmo3	1.28594
Cep170	1.42668		Il1r1	5.86367					Fmo4	1.32634
Cep350	1.66139		Kctd3	2.12054					G0s2	6.27922
Cflar	1.62022		Klf7	3.71361					Gas5	1.0883
Clasp1	2.90842		Lamc2	13.0337					Glrp1	11.6654
Cnih4	1.68734		Lgtn	2.12867					Gmppa	2.26778
Cnnm4	7.69755		Lpgat1	2.95425					Gpa33	1.1986
Cntn2	1.01105		Lrrfip1	3.04523					Gpc1	2.69079
Col3a1	606.821		Ly96	2.89562					Gpr35	1.14313
Col4a4	52.1426		Lyplal1	4.915					Gpr37l1	1.3471
Col5a2	9.73557		Mapkapk2	2.3916					Gpr45	1.24985
Cops5	2.364		Marco	5.36527					H3f3a	1.19261
Cops7b	1.25295		Mcm3	2.27939					Hdac4	1.90639
Cops8	1.79131		Mobkl3	2.20068					Hlx	1.84018
Coq10b	3.30095		Mpzl1	2.72964					Hspd1	2.27578
Cox5b	1.16064		Mterfd2	2.485					Hspe1	1.371
Creb1	3.19311		Nav1	2.1789					Ifi202b	10.0147
Creg1	1.61278		Nbeal1	3.20426					Ifi203	56.8985
Crygf	1.04766		Ncstn	2.07894					Ifi204	13.2338
Cspp1	1.22035		Nek7	3.68525					Igfbp5	3.00382
Csrp1	28.4324		Nif3l1	2.7079					Il10	1.51472
Cul3	1.31738		Nit1	3.98238					Ing5	1.71319
D1Bwg0212e	2.03208		Nuak2	11.136					Inha	1.00879
D1Ertd622e	1.03306		Pbx1	2.49445					Insig2	1.91987
Daf2	5.73893		Pdcl3	4.27966					Ipo9	1.22036
Darc	1.00213		Pea15a	10.267					Irs1	2.60507
Dars	1.0239		Phf3	2.16137					Itpkb	1.24603
Ddx59	1.11112		Phlda3	8.1732					Ivns1abp	1.17668
Dedd	1.56157		Pla2g4a	18.1708					Khdrbs2	1.08813
Dis3l2	2.17892		Ppil3	2.23901					Kif21b	5.77009
Disp1	1.19869		Ppox	2.36536					Lamc1	1.82243
Dnajb2	2.52131		Ppp1r15b	2.16462					Lancl1	1.81303
Dnpep	1.40842		Ppp1r7	3.16893					Lbr	1.77435
Dst	1.72449		Prdx6	2.68715					Lefty2	1.1768
Dtymk	1.64282		Prrx1	14.9735					Lin9	1.15203
Dusp10	6.25263		Psmd1	2.90077					Lmbrd1	1.62914
Dusp23	1.57626		Ptp4a1	3.41715					Lypla1	1.06029
Dusp28	1.57521		Ptpn14	4.43586					Mdh1b	2.704
Dyrk3	2.7359		Ptpn18	38.1462					Mff	1.38847
Ecel1	1.31661		Ptprc	3.46443					Mfsd4	4.90898
Edem3	1.02886		Qsox1	6.79826					Mfsd7b	1.96705
Eef1b2	1.16128		Rab7l1	19.3469					Mgst3	1.31622
Efcab2	1.83172		Ralb	2.25909					Mia3	1.50459
Eif4e2	3.04216		Rassf5	3.22397					Mpp4	2.46827
Elk4	2.09433		Rc3h1	2.06599					Mreg	16.2427
Enah	14.2108		Rcsd1	27.3721					Mrpl15	1.4811
Ephx1	1.65294		Rdh10	18.3103					Myog	1.08642
Ercc5	3.9876		Rftn2	22.5312					Ndufs1	1.68183
Etnk2	4.02392		Rgs16	18.8041					Nek2	3.24397
F11r	1.76801		Rgs4	5.03705					Nfasc	1.27171
F5	3.01557		Rnpep	2.08025					Nhlh1	1.05496
Faim3	23.2523		Sdpr	1577.05					Nme7	1.00913
Fam124b	1.1825		Selp	4.92513					Nr5a2	1.37565
Fam135a	1.40055		Serpine2	9.66366					Nrp2	1.6186
Fbxo28	2.2984		Shisa4	6.02461					Nsl1	2.40029
Fcer1g	49.0047		Slamf9	59.1068					Obsl1	3.06296
Fcgr2b	85.1171		Slc23a3	2.18686					Ogfrl1	1.19556
Fcgr3	48.0695		Slc35f5	58.9676					Olfml2b	1.09776
Fcgr4	4.2616		Slc40a1	19.1609					Ormdl1	1.74633
Fhl2	142.784		Sox17	4.53784					Osgepl1	2.1546
Fmn2	1.39034		Stk17b	3.12238					Otos	1.15932
Fmo2	3.01121		Stx6	2.6013					Pappa2	1.15987
Fmod	1.40223		Sulf1	154.617					Pard3b	1.02163
Fn1	17.4529		Sumo1	2.70768					Parp1	1.49286
Fzd5	4.22775		Tagln2	25.3065					Pask	1.15477
Fzd7	5.63221		Tceb1	2.61826					Pecr	1.76933
Gal3st2	13.0871		Timm17a	3.23505					Per2	2.33265
Glb1l	3.97116		Tmbim1	5.53535					Pfkfb2	1.41567
Glrx2	1.63213		Tmcc2	3.22332					Pigc	1.72749
Gls	1.61742		Tmem185b	4.52023					Pigm	1.65706
Glul	12.1949		Tmem206	3.58565					Plcd4	4.70169
Gm101	1.03643		Tmem63a	2.79196					Plekhm3	2.63206
Golt1a	1.06255		Tmem9	5.00205					Plxna2	4.50653
Gpatch2	2.13791		Tnfrsf11a	3.35943					Pms1	2.75985
Gpr161	1.39317		Tns1	2.74274					Pnkd	1.27811
Gpr39	1.36995		Tor1aip1	2.9621					Pogk	3.46769
Gsta3	143.273		Traf5	4.80469					Rab23	1.12761
Gtf3c3	2.5128		Tram2	3.1179					Rbbp5	1.34458
Gulp1	1.78792		Ttll4	2.12762					Rcor3	1.10572
Hdlbp	1.81319		Tuba4a	5.461					Rd3	1.19381
Hecw2	2.88865		Txndc9	2.50714					Rev1	1.19236
Hes6	84.3956		Ube2f	2.7073					Rgl1	2.01993
Hhat	3.27654		Uck2	2.71546					Rgs20	1.53067
Hibch	1.15579		Uhmk1	5.72857					Rims1	1.03524
Hs6st1	11.8883		Vash2	3.06288					Rnf2	1.19306
Hsd11b1	1.86709		Wdr26	2.02391					Rpl31	1.10213
Hsd17b7	16.6431		Zbtb37	2.91613					Rps6kc1	1.18503
Iars2	1.44242		Zbtb41	2.05592					Rqcd1	1.15656
Ica1l	3.36271		Zc3h11a	2.04192					Rrp15	1.18551
Icos	1.13501								Rrs1	1.91338
Idh1	1.20793								Rxrg	2.23497
Ier5	6.55633								Scly	3.59052
Igfbp2	49.4758								Sctr	1.58208
Igsf8	4.34447								Scyl3	1.01853
Igsf9	5.34614								Sdhc	1.5706
Ihh	1.55158								Sec16b	1.11613
Ikbke	3.33641								Sema4c	1.29022
Ikzf2	8.55567								Sf3b1	2.06302
Il1r1	5.86367								Sft2d2	1.02153
Il20	1.02026								Sgk3	1.33064
Il24	1.85481								Slc16a14	1.7578
Ilkap	1.06107								Slc19a2	1.17299
Imp4	1.76257								Slc30a1	4.61104
Inpp4a	1.90137								Slc45a3	2.45192
Ints7	1.4229								Slc4a3	1.48086
Irf6	1.14871								Smg7	1.06205
Kctd18	1.17775								Smyd3	1.64093
Kctd3	2.12054								Sned1	2.10998
Kdelc1	1.77693								Soat1	1.81824
Kifap3	1.04477								Spp2	2.94119
Klf7	3.71361								Srp9	1.24224
Klhl12	1.6003								Stau2	1.49169
Klhl20	1.18424								Steap3	5.10475
Kmo	1.09568								Stk11ip	2.63778
Lactb2	1.50736								Stk36	1.7001
Lamc2	13.0337								Tatdn3	1.24554
Lefty1	1.89317								Tbc1d8	1.3266
Lgr6	1.30996								Tcea1	3.47055
Lgtn	2.12867								Tcfcp2l1	1.33939
Lman2l	1.92385								Tgfbrap1	1.24676
Lpgat1	2.95425								Thap4	1.11931
Lrrfip1	3.04523								Tmem177	1.87808
Ly9	1.36067								Tmem198	2.25726
Ly96	2.89562								Tmem81	1.45773
Lyplal1	4.915								Trak2	1.01181
Map4k4	1.26755								Tram1	1.91498
Mapkapk2	2.3916								Trip12	1.06915
Marco	5.36527								Trpa1	1.03679
Mars2	1.28076								Trpm8	1.1993
Mcm3	2.27939								Tsen15	1.58044
Mcm6	1.31228								Tsga10	1.35207
Mdm4	1.4067								Twist2	2.90662
Mfsd9	1.68845								Ube2w	1.72598
Mitd1	1.4354								Usp37	1.40991
Mki67ip	1.12288								Vamp4	1.43009
Mobkl3	2.20068								Wdfy1	1.00794
Mosc2	1.41189								Wdr75	1.04192
Mpz	1.01296								Yod1	1.1614
Mpzl1	2.72964								Zcchc2	2.50421
Mr1	1.95908								Zfp142	1.02684
Mrpl30	1.17213								Zfp451	1.21551
Mrpl44	1.183								Zranb3	1.02472
Mrps14	1.34274
Mrps9	1.48706
Mterfd2	2.485
Mybl1	1.31725
Myeov2	1.32466
Myoc	1.03805
Nab1	1.15697
Nav1	2.1789
Nbeal1	3.20426
Ncl	1.02889
Ncoa2	1.08131
Ncstn	2.07894
Ndufa10	1.60348
Ndufb3	1.02542
Ndufs2	1.49734
Nek7	3.68525
Nenf	1.54581
Neu2	1.75367
Nhej1	1.3759
Nif3l1	2.7079
Nit1	3.98238
Nos1ap	1.58515
Nphs2	1.14321
Nuak2	11.136
Nucks1	1.62957
Nvl	1.841
Obfc2a	1.00511
Opn3	1.97414
Pam	1.15061
Pbx1	2.49445
Pcmtd1	1.18265
Pdcd1	1.6537
Pdcl3	4.27966
Pde6d	1.13807
Pea15a	10.267
Pex19	1.81248
Pfdn2	1.46132
Phf3	2.16137
Phlda3	8.1732
Pign	1.24535
Pkhd1	1.18333
Pla2g4a	18.1708
Plekhb2	1.36565
Pou2f1	1.26554
Pou3f3	1.71801
Ppfia4	1.08225
Ppil3	2.23901
Ppox	2.36536
Ppp1r15b	2.16462
Ppp1r7	3.16893
Prdx6	2.68715
Prkag3	1.90174
Prrx1	14.9735
Psen2	1.24779
Psmd1	2.90077
Ptp4a1	3.41715
Ptpn14	4.43586
Ptpn18	38.1462
Ptprc	3.46443
Ptprn	1.87033
Pycr2	1.48122
Qsox1	6.79826
R3hdm1	1.06691
Rab17	1.31302
Rab3gap1	1.47217
Rab3gap2	1.84585
Rab7l1	19.3469
Rabif	1.07813
Ralb	2.25909
Ramp1	1.7019
Rasal2	1.29109
Rassf5	3.22397
Rb1cc1	1.83637
Rc3h1	2.06599
Rcsd1	27.3721
Rdh10	18.3103
Rftn2	22.5312
Rfwd2	1.47457
Rgs16	18.8041
Rgs4	5.03705
Rgs7	1.74811
Rgs8	1.29308
Rhbdd1	1.32094
Rnf149	1.84947
Rnf25	1.65044
Rnpep	2.08025
Rnpepl1	1.54246
Rpe	1.03242
Sccpdh	1.01776
Sdpr	1577.05
Sell	1.51541
Selp	4.92513
Serpinb8	1.10902
Serpinc1	1.40931
Serpine2	9.66366
Sgol2	1.45547
Sh3bp4	1.36221
Shisa4	6.02461
Slamf6	1.09592
Slamf9	59.1068
Slc19a3	1.75943
Slc23a3	2.18686
Slc35f5	58.9676
Slc39a10	1.30993
Slc40a1	19.1609
Slc41a1	1.2418
Slco5a1	1.58086
Smarcal1	1.22946
Smyd2	1.13581
Snrpe	1.05356
Sox13	1.47657
Sox17	4.53784
Sp100	1.43227
Spata3	1.08971
Spna1	1.1349
Srgap2	1.10468
Stk16	1.67927
Stk17b	3.12238
Stk25	1.6566
Stx6	2.6013
Sulf1	154.617
Sumo1	2.70768
Tagln2	25.3065
Tceb1	2.61826
Tfb2m	1.47059
Timm17a	3.23505
Tiprl	1.36971
Tmbim1	5.53535
Tmcc2	3.22332
Tmem131	1.56726
Tmem14a	1.70208
Tmem183a	1.14931
Tmem185b	4.52023
Tmem206	3.58565
Tmem63a	2.79196
Tmem70	1.48965
Tmem9	5.00205
Tnfrsf11a	3.35943
Tnp1	1.02467
Tnr	1.44267
Tns1	2.74274
Tomm40l	1.05252
Tor1aip1	2.9621
Tor1aip2	1.76773
Tor3a	1.43025
Tpp2	1.45283
Tpr	1.48155
Traf5	4.80469
Tram2	3.1179
Trove2	1.40241
Tsn	1.33199
Ttll4	2.12762
Tuba4a	5.461
Txndc9	2.50714
Ube2f	2.7073
Ube2t	1.1059
Uchl5	1.07321
Uck2	2.71546
Ufc1	1.05766
Uhmk1	5.72857
Unc50	1.18772
Usf1	1.31781
Usp21	1.28116
Usp40	1.34332
Uxs1	1.93061
Vangl2	1.2583
Vash2	3.06288
Vcpip1	1.08277
Vps4b	1.22596
Wdr12	1.08402
Wdr26	2.02391
Xpr1	1.57557
Xrcc5	1.66641
Zap70	1.00894
Zbtb37	2.91613
Zbtb41	2.05592
Zc3h11a	2.04192
Zfand2b	1.59976
Zfp238	1.54633

## Sheet: TC5 vs stem
up>1			up>2			up>5			down>1			down>2			down>5(7)			down>10(4)			up top5			down top5
S_up1	f_up1(491)		S_up2	f_up2(228)		S_up5	f_up5(58)		S_down1	f_down1(154)		S_down2	f_down2(44)		S_down5	f_down5		S_down10	f_down10		Symbol	stem		Symbol	stem
1110034B05Rik	2.2555		1110034B05Rik	2.2555		Atp1b1	336.877		0610010K06Rik	1.03517		1700056E22Rik	2.056		Ifi203	112.551		Ifi202b	20.2201		Atp1b1	336.877		Ifi203	0.00888485	112.551
1110058L19Rik	2.40696		1110058L19Rik	2.40696		Gsta3	154.46		1110028C15Rik	1.21279		4930558K02Rik	2.41784		Ifi204	25.7805		Ifi203	112.551		Gsta3	154.46		Ifi204	0.0387891	25.7805
1190005F20Rik	1.47421		1700009P17Rik	2.36802		F11r	149.968		1700025G04Rik	1.94155		9130024F11Rik	8.93588		Ifi202b	20.2201		Ifi204	25.7805		F11r	149.968		Ifi202b	0.0494557	20.2201
1200016B10Rik	1.237		2310006M14Rik	2.73077		Fcgr2b	85.3368		1700056E22Rik	2.056		Abi2	2.53856		Mreg	19.3154		Mreg	19.3154		Fcgr2b	85.3368		Mreg	0.0517721	19.3154
1700001G17Rik	1.50886		2310035C23Rik	3.87376		Fcgr4	68.3897		3110009E18Rik	1.14026		Acsl3	3.94106		9130024F11Rik	8.93588					Fcgr4	68.3897		9130024F11Rik	0.111908	8.93588
1700009P17Rik	2.36802		2810422O20Rik	2.99153		Fcer1g	53.7566		4632411B12Rik	1.69541		Adamts4	5.77928		Adamts4	5.77928
1700019D03Rik	1.68041		4930455F23Rik	2.94382		Fcgr3	49.748		4930558K02Rik	2.41784		Agap1	2.49344		Mfsd4	5.23181
1700019O17Rik	1.00531		5730559C18Rik	3.93219		Lamc2	49.2175		4930568G15Rik	1.26017		AI607873	4.43322
1700029F09Rik	1.04867		5830403L16Rik	2.10312		Col4a4	47.6397		5430435G22Rik	1.55874		Ankrd45	4.49659
1700034H15Rik	1.68894		6330578E17Rik	2.65734		Igfbp2	39.7456		9130024F11Rik	8.93588		Aspm	2.27825
1700057K13Rik	1.23394		9430070O13Rik	2.7801		Ephx1	37.5696		A030014E15Rik	1.25315		Bard1	2.36671
1700066M21Rik	1.14085		A030005L19Rik	2.11866		Faim3	31.5313		A330023F24Rik	1.00007		Batf3	2.10201
1810031K17Rik	1.94988		AA986860	9.8658		Cd48	28.5865		AA408296	1.62974		BC026782	2.05092
2010300C02Rik	1.90459		Acadl	2.62068		Tns1	25.9983		Abi2	2.53856		Col3a1	2.46166
2310006M14Rik	2.73077		Acbd3	2.20311		Rgs16	21.5973		Acsl3	3.94106		Cyb5r1	3.0103
2310009B15Rik	1.4677		Actr1b	2.54408		Slc23a3	21.0106		Adamts4	5.77928		Ddr2	3.09635
2310035C23Rik	3.87376		Actr3	2.2289		Mgst3	19.7386		Agap1	2.49344		Eprs	2.36487
2610017I09Rik	1.0841		Adipor1	2.6185		Rdh10	17.4594		AI597479	1.0272		Farp2	3.6834
2810025M15Rik	1.28759		AI848100	2.40741		Tcfcp2l1	16.3807		AI607873	4.43322		Fev	4.79835
2810422O20Rik	2.99153		Als2cr12	3.51584		Rcsd1	15.2303		Alpi	1.10565		Fmo4	2.25142
2810459M11Rik	1.0068		Ankrd23	4.68422		Dyrk3	15.0716		Ankrd45	4.49659		Gpr45	2.00691
41337	1.42836		Aox1	4.10554		Gal3st2	14.8996		Ankzf1	1.22048		Ifi202b	20.2201
4930455F23Rik	2.94382		Ap1s3	5.62566		Csrp1	13.8671		Apoa2	1.09572		Ifi203	112.551
5730559C18Rik	3.93219		Arl8a	3.17187		Phlda3	13.4413		Arfgef1	1.06303		Ifi204	25.7805
5830403L16Rik	2.10312		Armc9	2.92341		Fhl2	12.9566		Arid5a	1.08413		Kif21b	4.22087
6330578E17Rik	2.65734		Arpc2	3.30326		Ptpn18	12.5261		Aspm	2.27825		Lancl1	2.31373
9430016H08Rik	1.61245		Arpc5	4.86948		Dusp10	11.4071		Atf6	1.96429		Mfsd4	5.23181
9430070O13Rik	2.7801		Asb1	2.99934		Hsd17b7	10.9661		Bard1	2.36671		Mitd1	2.13642
A030005L19Rik	2.11866		Atf3	3.06019		Tuba4a	9.90611		Batf3	2.10201		Mreg	19.3154
A130010J15Rik	1.02933		Atg9a	2.10149		AA986860	9.8658		BC026782	2.05092		Pcmtd1	2.68233
A630001G21Rik	1.66883		Atp1b1	336.877		Rgs4	9.14998		Bcs1l	1.77906		Plekhm3	3.03568
A730054J21Rik	1.68419		Atp2b4	2.13693		Creg1	9.1024		Cacybp	1.22849		Prrx1	4.58665
AA986860	9.8658		B4galt3	2.47577		Capn2	8.91527		Ccdc93	1.02836		Rev1	2.02882
Aamp	1.5606		Bag2	2.55995		Rftn2	8.70165		Cd84	1.54804		Rgs20	2.68828
Abcb6	1.42555		Bcl2	2.96939		Daf2	8.6553		Cdc73	1.0277		Rrs1	2.06704
Abl2	1.24177		Bmpr2	8.11886		Glul	8.55571		Cep170	1.56123		Slc39a10	2.45618
Acadl	2.62068		Bok	4.14388		Tagln2	8.37049		Clk1	1.47577		Slc45a3	2.68366
Acbd3	2.20311		Bpnt1	2.09675		Sulf1	8.22767		Col3a1	2.46166		Spp2	4.12397
Acbd6	1.02954		Brp44	2.2517		Bmpr2	8.11886		Copa	1.24719		Steap3	2.53121
Actr1b	2.54408		Btg2	7.10906		Stk25	7.86894		Cps1	1.15889		Stk36	2.75632
Actr3	2.2289		Cab39	2.2403		Fzd5	7.2204		Cyb5r1	3.0103		Tcea1	2.31863
Adipor1	2.6185		Camsap1l1	2.20943		Uhmk1	7.18975		Cyp20a1	1.00193		Tmem198	2.31464
Adss	1.64457		Capn2	8.91527		Btg2	7.10906		Cyp27a1	1.55928		Ube2w	2.11001
Agfg1	1.91785		Capn8	2.24318		Marco	6.86395		Ddr2	3.09635		Vash2	4.10493
Ahctf1	1.19559		Casp8	3.84797		Slamf9	6.05131		Dgkd	1.5927
AI848100	2.40741		Ccdc115	3.01358		Slc19a2	6.02117		Dpp10	1.21777
Aldh9a1	1.469		Ccnyl1	3.19637		Nuak2	5.97282		Ecel1	1.27747
Als2	1.64269		Cd244	3.41777		Nit1	5.84319		Enah	1.43893
Als2cr12	3.51584		Cd28	5.03036		Selp	5.65835		Eprs	2.36487
Angel2	1.98366		Cd48	28.5865		Slc40a1	5.63093		Eya1	1.18482
Ankrd23	4.68422		Cdh20	2.93952		Ap1s3	5.62566		Fam123c	1.11408
Ankrd39	1.54547		Cflar	3.99961		Lpgat1	5.28554		Fam135a	1.12689
Aox1	4.10554		Chst10	2.21162		Tmbim1	5.25946		Fam168b	1.46332
Ap1s3	5.62566		Clasp1	3.20193		Ralb	5.23251		Farp2	3.6834
Apcs	1.59903		Cnih4	2.12569		Dusp23	5.22018		Farsb	1.68833
Aqp12	1.04155		Cnnm4	2.65547		Ica1l	5.1173		Fev	4.79835
Arl4c	1.39975		Col4a4	47.6397		Rab7l1	5.07054		Fmn2	1.22573
Arl8a	3.17187		Col5a2	2.00122		Cd28	5.03036		Fmo4	2.25142
Armc9	2.92341		Cops7b	2.3135					Gas5	1.34944
Arpc2	3.30326		Cops8	2.33178					Gpa33	1.01314
Arpc5	4.86948		Coq10b	3.94881					Gpr45	2.00691
Asb1	2.99934		Creg1	9.1024					Hhat	1.2363
Asb18	1.55634		Csrp1	13.8671					Hibch	1.13579
Asnsd1	1.63718		Ctdsp1	3.06022					Hlx	1.01229
Atf3	3.06019		Daf2	8.6553					Hspd1	1.29924
Atg16l1	1.2846		Dbi	3.49333					Hspe1	1.93072
Atg4b	1.52256		Dedd	2.12313					Ifi202b	20.2201
Atg9a	2.10149		Degs1	2.83091					Ifi203	112.551
Atic	1.28543		Dis3l2	2.9126					Ifi204	25.7805
Atp1b1	336.877		Dnpep	3.53818					Il10	1.57888
Atp2b4	2.13693		Dtymk	2.3189					Inha	1.66206
Atp5k	1.95545		Dusp10	11.4071					Ints7	1.07183
Atp6v1h	1.53005		Dusp23	5.22018					Irs1	1.13675
B230369F24Rik	1.41732		Dusp28	2.84795					Ivns1abp	1.26764
B3gnt7	1.89043		Dyrk3	15.0716					Kdelc1	1.35268
B430105G09Rik	1.53779		Efcab2	2.34473					Khdrbs2	1.18363
B4galt3	2.47577		Eif4e2	2.53817					Kif21b	4.22087
Bag2	2.55995		Elk4	2.11855					Lamc1	1.25239
BC003331	1.11927		Ephx1	37.5696					Lancl1	2.31373
BC031781	1.40096		Ercc5	3.64621					Lbr	1.70182
BC055324	1.44847		F11r	149.968					Mfsd4	5.23181
Bcl2	2.96939		F5	4.17055					Mitd1	2.13642
Bivm	1.32755		Faim3	31.5313					Mpz	1.07435
Bmpr2	8.11886		Fam129a	2.07245					Mr1	1.18281
Bok	4.14388		Fcer1g	53.7566					Mreg	19.3154
Bpnt1	2.09675		Fcgr2b	85.3368					Myog	1.03892
Brp44	2.2517		Fcgr3	49.748					Ncl	1.04018
Btg2	7.10906		Fcgr4	68.3897					Nek2	1.78625
Bzw1	1.73777		Fhl2	12.9566					Nfasc	1.20381
C1ql2	1.5258		Fmo2	4.3574					Nr5a2	1.54331
Cab39	2.2403		Fzd5	7.2204					Nrp2	1.52199
Cacna1s	1.48989		G0s2	2.00486					Nsl1	1.18685
Cadm3	1.19131		Gal3st2	14.8996					Obsl1	1.1746
Camsap1l1	2.20943		Glul	8.55571					Ogfrl1	1.57852
Capn10	1.94487		Gpatch2	2.42494					Parp1	1.21811
Capn2	8.91527		Gpc1	2.82725					Pcmtd1	2.68233
Capn8	2.24318		Gsta3	154.46					Pecr	1.83113
Carf	1.69937		Hdlbp	2.01575					Pfdn2	1.25109
Casp8	3.84797		Hecw2	3.78419					Pigm	1.65949
Ccdc115	3.01358		Hes6	3.17392					Pla2g4a	1.86878
Ccnt2	1.94961		Hs6st1	4.23289					Plcd4	1.06261
Ccnyl1	3.19637		Hsd11b1	2.28018					Plekhb2	1.21242
Cd244	3.41777		Hsd17b7	10.9661					Plekhm3	3.03568
Cd247	1.67344		Ica1l	5.1173					Pogk	1.2278
Cd28	5.03036		Idh1	2.36876					Pou3f3	1.21081
Cd48	28.5865		Ier5	3.22316					Ppp1r15b	1.10404
Cdc42bpa	1.34706		Igfbp2	39.7456					Prrx1	4.58665
Cdh20	2.93952		Igfbp5	2.30091					R3hdm1	1.06569
Cenpl	1.81817		Igsf8	2.54334					Rab23	1.0793
Cep350	1.92659		Igsf9	3.10018					Rb1cc1	1.12909
Cflar	3.99961		Ikbke	4.54123					Rbbp5	1.381
Chit1	1.31302		Ikzf2	4.6245					Rev1	2.02882
Chml	1.04076		Il1r1	4.47515					Rgs20	2.68828
Chpf	1.66678		Imp4	2.68655					Rims1	1.27765
Chrng	1.18478		Ipo9	2.15444					Rnf2	1.00244
Chst10	2.21162		Kctd3	3.29743					Rpe	1.00047
Clasp1	3.20193		Kifap3	2.63428					Rps6kc1	1.16872
Cnih4	2.12569		Klf7	2.05032					Rqcd1	1.01383
Cnnm3	1.74972		Kmo	2.01734					Rrp15	1.06783
Cnnm4	2.65547		Lamc2	49.2175					Rrs1	2.06704
Cntn2	1.47601		Lefty1	2.09046					Rxrg	1.68375
Col4a4	47.6397		Lgr6	2.40065					Sctr	1.53585
Col5a2	2.00122		Lgtn	2.47888					Sema4c	1.26033
Col9a1	1.54378		Lman2l	3.04171					Serpine2	1.10171
Cops5	1.72659		Lpgat1	5.28554					Sf3b1	1.64184
Cops7b	2.3135		Lrrfip1	2.48807					Sgol2	1.04107
Cops8	2.33178		Ly9	2.41145					Slamf6	1.01801
Coq10b	3.94881		Ly96	2.03857					Slc39a10	2.45618
Cox5b	1.71874		Mapkapk2	2.23443					Slc41a1	1.30629
Cr2	1.31405		Marco	6.86395					Slc45a3	2.68366
Creb1	1.9222		Mars2	3.10713					Slco5a1	1.05829
Creg1	9.1024		Mcm6	2.44939					Spp2	4.12397
Crygd	1.11176		Mgst3	19.7386					Steap3	2.53121
Crygf	1.15157		Mterfd2	2.81056					Stk36	2.75632
Cspp1	1.20006		Myeov2	2.03579					Tbc1d8	1.22733
Csrp1	13.8671		Nbeal1	2.73479					Tcea1	2.31863
Ctdsp1	3.06022		Ndufa10	3.56709					Tmem131	1.08726
Cul3	1.00639		Ndufb3	2.0571					Tmem198	2.31464
D1Bwg0212e	1.53744		Ndufs2	3.31259					Tmem70	1.32364
D1Ertd622e	1.82842		Neu2	2.03071					Tor3a	1.72523
Daf2	8.6553		Nhej1	3.50067					Tram1	1.01406
Darc	1.12176		Nit1	5.84319					Trip12	1.27981
Dars	1.73		Nme7	2.00081					Trpa1	1.16824
Dbi	3.49333		Nuak2	5.97282					Trpm8	1.10867
Ddx59	1.2023		Nucks1	2.40355					Ube2t	1.45788
Dedd	2.12313		Nvl	2.099					Ube2w	2.11001
Degs1	2.83091		Olfml2b	3.14514					Usp21	1.03952
Dis3l2	2.9126		Otos	2.90036					Vamp4	1.51712
Disp1	1.57485		Pbx1	2.66981					Vangl2	1.01568
Dnajb2	1.69811		Pdcl3	4.38108					Vash2	4.10493
Dnpep	3.53818		Pea15a	3.62682					Vcpip1	1.03922
Dsel	1.42154		Pfkfb2	2.22435					Wdr75	1.72548
Dst	1.07503		Phlda3	13.4413					Zbtb37	1.15964
Dtl	1.15503		Plxna2	3.51462					Zfp451	1.71079
Dtymk	2.3189		Pnkd	2.49491
Dusp10	11.4071		Ppil3	2.73383
Dusp12	1.0427		Ppp1r7	2.95433
Dusp23	5.22018		Prdx6	3.42894
Dusp28	2.84795		Prkag3	3.04835
Dyrk3	15.0716		Psen2	4.03911
Edem3	1.87138		Psmd1	2.73489
Eef1b2	1.16161		Ptp4a1	2.47528
Efcab2	2.34473		Ptpn14	2.919
Eif4e2	2.53817		Ptpn18	12.5261
Elk4	2.11855		Ptprc	3.83549
Epb4.1l5	1.13488		Qsox1	3.44409
Ephx1	37.5696		Rab17	4.85675
Ercc5	3.64621		Rab7l1	5.07054
Etnk2	1.34768		Ralb	5.23251
Exo1	1.76299		Rc3h1	2.66054
F11r	149.968		Rcsd1	15.2303
F5	4.17055		Rdh10	17.4594
Faim3	31.5313		Rftn2	8.70165
Fam119a	1.24756		Rgs16	21.5973
Fam124b	1.35835		Rgs4	9.14998
Fam129a	2.07245		Rnf149	2.44707
Fam134a	1.1137		Rnf25	2.62787
Fam20b	1.41607		Rnpep	2.06435
Fbxo28	1.38745		Rnpepl1	3.71746
Fbxo36	1.22649		Scly	3.66663
Fcer1g	53.7566		Sdpr	2.42867
Fcgr2b	85.3368		Sell	2.18797
Fcgr3	49.748		Selp	5.65835
Fcgr4	68.3897		Sft2d2	3.08212
Fh1	1.19192		Sgk3	2.6948
Fhl2	12.9566		Shisa4	2.35679
Fmo2	4.3574		Slamf9	6.05131
Fmo3	1.01465		Slc19a2	6.02117
Fmod	1.2861		Slc23a3	21.0106
Fn1	1.37229		Slc30a1	2.44384
Fzd5	7.2204		Slc35f5	2.1465
Fzd7	1.28926		Slc40a1	5.63093
G0s2	2.00486		Slc4a3	2.8272
Gal3st2	14.8996		Smarcal1	2.24391
Glb1l	1.30461		Sned1	3.16767
Glrp1	1.44937		Soat1	2.29731
Glrx2	1.44903		Sox17	4.44366
Gls	1.38095		Srp9	2.07317
Glul	8.55571		Stk11ip	2.94098
Gm101	1.19208		Stk16	2.93314
Gmppa	1.29691		Stk17b	3.51285
Golt1a	1.89515		Stk25	7.86894
Gpatch2	2.42494		Sulf1	8.22767
Gpc1	2.82725		Tagln2	8.37049
Gpr161	1.24555		Tcfcp2l1	16.3807
Gpr35	1.7379		Timm17a	4.8506
Gpr37l1	1.02094		Tmbim1	5.25946
Gpr39	1.61431		Tmcc2	2.56717
Gsta3	154.46		Tmem14a	4.08581
Gtf3c3	1.62662		Tmem183a	2.17108
Gulp1	1.24732		Tmem185b	2.67343
H3f3a	1.42933		Tmem63a	2.94427
Hdac4	1.66872		Tnfrsf11a	3.77443
Hdlbp	2.01575		Tns1	25.9983
Hecw2	3.78419		Tomm40l	4.81033
Hes6	3.17392		Tor1aip1	2.20717
Hs6st1	4.23289		Tor1aip2	2.82773
Hsd11b1	2.28018		Tpp2	3.33471
Hsd17b7	10.9661		Trak2	3.0876
Iars2	1.8315		Tuba4a	9.90611
Ica1l	5.1173		Twist2	4.71471
Icos	1.39041		Ube2f	3.25181
Idh1	2.36876		Uhmk1	7.18975
Ier5	3.22316		Uxs1	2.24137
Igfbp2	39.7456		Vps4b	2.05657
Igfbp5	2.30091		Wdr26	2.34163
Igsf8	2.54334		Zc3h11a	2.20985
Igsf9	3.10018		Zfand2b	2.4139
Ihh	1.44568
Ikbke	4.54123
Ikzf2	4.6245
Il1r1	4.47515
Il20	1.22748
Il24	1.6524
Ilkap	1.66292
Imp4	2.68655
Ing5	1.13795
Inpp4a	1.62889
Insig2	1.1726
Ipo9	2.15444
Irf6	1.62273
Itpkb	1.00277
Kctd18	1.09904
Kctd3	3.29743
Kifap3	2.63428
Klf7	2.05032
Klhl12	1.33889
Klhl20	1.68845
Kmo	2.01734
Lactb2	1.69993
Lamc2	49.2175
Lefty1	2.09046
Lefty2	1.66978
Lgr6	2.40065
Lgtn	2.47888
Lin9	1.17168
Lman2l	3.04171
Lmbrd1	1.75978
Lpgat1	5.28554
Lrrfip1	2.48807
Ly9	2.41145
Ly96	2.03857
Lypla1	1.45289
Lyplal1	1.36909
Map4k4	1.66782
Mapkapk2	2.23443
Marco	6.86395
Mars2	3.10713
Mcm3	1.18965
Mcm6	2.44939
Mdh1b	1.93247
Mdm4	1.90937
Mff	1.44262
Mfsd7b	1.36109
Mfsd9	1.10845
Mgst3	19.7386
Mia3	1.43969
Mki67ip	1.29722
Mobkl3	1.98272
Mosc2	1.16652
Mpp4	1.20407
Mpzl1	1.85986
Mrpl15	1.00626
Mrpl30	1.08589
Mrpl44	1.61924
Mrps14	1.31993
Mrps9	1.40424
Mterfd2	2.81056
Mybl1	1.07406
Myeov2	2.03579
Myoc	1.32215
Nab1	1.15955
Nav1	1.21696
Nbeal1	2.73479
Ncoa2	1.48258
Ncstn	1.05001
Ndufa10	3.56709
Ndufb3	2.0571
Ndufs1	1.79498
Ndufs2	3.31259
Nek7	1.50378
Nenf	1.82894
Neu2	2.03071
Nhej1	3.50067
Nhlh1	1.1389
Nif3l1	1.68615
Nit1	5.84319
Nme7	2.00081
Nos1ap	1.40161
Nphs2	1.19898
Nuak2	5.97282
Nucks1	2.40355
Nvl	2.099
Obfc2a	1.18655
Olfml2b	3.14514
Opn3	1.61161
Ormdl1	1.82071
Osgepl1	1.25381
Otos	2.90036
Pam	1.9828
Pappa2	1.02403
Pard3b	1.28185
Pask	1.47461
Pbx1	2.66981
Pdcd1	1.70407
Pdcl3	4.38108
Pde6d	1.10053
Pea15a	3.62682
Per2	1.57488
Pex19	1.69713
Pfkfb2	2.22435
Phf3	1.27266
Phlda3	13.4413
Pigc	1.49561
Pign	1.18542
Pkhd1	1.18044
Plxna2	3.51462
Pms1	1.36191
Pnkd	2.49491
Pou2f1	1.74699
Ppfia4	1.1612
Ppil3	2.73383
Ppox	1.66434
Ppp1r7	2.95433
Prdx6	3.42894
Prkag3	3.04835
Psen2	4.03911
Psmd1	2.73489
Ptp4a1	2.47528
Ptpn14	2.919
Ptpn18	12.5261
Ptprc	3.83549
Ptprn	1.47238
Pycr2	1.34344
Qsox1	3.44409
Rab17	4.85675
Rab3gap1	1.94562
Rab3gap2	1.98045
Rab7l1	5.07054
Rabif	1.95862
Ralb	5.23251
Ramp1	1.29592
Rasal2	1.41563
Rassf5	1.5273
Rc3h1	2.66054
Rcor3	1.81669
Rcsd1	15.2303
Rd3	1.01891
Rdh10	17.4594
Rftn2	8.70165
Rfwd2	1.25433
Rgl1	1.75457
Rgs16	21.5973
Rgs4	9.14998
Rgs7	1.78323
Rgs8	1.29654
Rhbdd1	1.54301
Rnf149	2.44707
Rnf25	2.62787
Rnpep	2.06435
Rnpepl1	3.71746
Rpl31	1.09494
Sccpdh	1.83057
Scly	3.66663
Scyl3	1.36013
Sdhc	1.85562
Sdpr	2.42867
Sec16b	1.99565
Sell	2.18797
Selp	5.65835
Serpinb8	1.14446
Serpinc1	1.11138
Sft2d2	3.08212
Sgk3	2.6948
Sh3bp4	1.56614
Shisa4	2.35679
Slamf9	6.05131
Slc16a14	1.1927
Slc19a2	6.02117
Slc19a3	1.5694
Slc23a3	21.0106
Slc30a1	2.44384
Slc35f5	2.1465
Slc40a1	5.63093
Slc4a3	2.8272
Smarcal1	2.24391
Smg7	1.73277
Smyd2	1.16902
Smyd3	1.31995
Sned1	3.16767
Snrpe	1.4351
Soat1	2.29731
Sox13	1.04258
Sox17	4.44366
Sp100	1.87298
Spata3	1.41141
Spna1	1.18547
Srgap2	1.61857
Srp9	2.07317
Stau2	1.00446
Stk11ip	2.94098
Stk16	2.93314
Stk17b	3.51285
Stk25	7.86894
Stx6	1.18221
Sulf1	8.22767
Sumo1	1.93327
Tagln2	8.37049
Tatdn3	1.82294
Tceb1	1.32277
Tcfcp2l1	16.3807
Tfb2m	1.56932
Tgfbrap1	1.21767
Thap4	1.12538
Timm17a	4.8506
Tiprl	1.3564
Tmbim1	5.25946
Tmcc2	2.56717
Tmem14a	4.08581
Tmem177	1.00229
Tmem183a	2.17108
Tmem185b	2.67343
Tmem206	1.32354
Tmem63a	2.94427
Tmem81	1.115
Tmem9	1.37296
Tnfrsf11a	3.77443
Tnp1	1.32982
Tnr	1.53638
Tns1	25.9983
Tomm40l	4.81033
Tor1aip1	2.20717
Tor1aip2	2.82773
Tpp2	3.33471
Tpr	1.45949
Traf5	1.7685
Trak2	3.0876
Tram2	1.31177
Trove2	1.19995
Tsen15	1.21206
Tsga10	1.39744
Tsn	1.68813
Ttll4	1.95943
Tuba4a	9.90611
Twist2	4.71471
Txndc9	1.74359
Ube2f	3.25181
Uchl5	1.23529
Uck2	1.55821
Ufc1	1.96442
Uhmk1	7.18975
Unc50	1.82126
Usf1	1.06246
Usp37	1.62979
Usp40	1.59484
Uxs1	2.24137
Vps4b	2.05657
Wdfy1	1.67828
Wdr12	1.47996
Wdr26	2.34163
Xpr1	1.80696
Xrcc5	1.16194
Yod1	1.56371
Zap70	1.0337
Zbtb41	1.71041
Zc3h11a	2.20985
Zcchc2	1.24675
Zfand2b	2.4139
Zfp142	1.67574
Zfp238	1.3763
Zranb3	1.59842

[truncated: 12 more sheets: TC5 vs ATII, TC5 vs CDBL, TC5 vs CD8LL, TC5 vs basal cell, TC5 vs duct cell, TCs vs stem, TCs vs fibro, TCs vs ATII, TCs vs CD8BL, TCs vs CD8LL, TCs vs basal cell, TCs vs duct cell]
