# Supplementary material for: Differences in the expression of chromosome 1 genes between lung telocytes and other cells: mesenchymal stem cells, fibroblasts, alveolar type II cells, airway epithelial cells and lymphocytes
Source: J Cell Mol Med. 2014 May 15;18(5):801–10. doi: 10.1111/jcmm.12302 (PMC4119386; doi:10.1111/jcmm.12302)
Supplement: Supplementary file 4 — Data S1 The profiles for entire genes. [file jcmm0018-0801-SD4.xlsx]

## Sheet: Raw data
# Column A:Gene Symbol
#Column B~J: Raw Intensity of each sample
Symbol	TC10	TC5	fibroblast	stem	ATII	CD8_T_BL	CD8_T_LL	basal_cell	duct_cell
0610010K06Rik	123.274	110.648	154.867	114.54	2287.62	687.4	643	665.385	570.548
1110028C15Rik	164.405	370.868	129.828	449.786	1404.12	91.7833	107.017	359.548	280.908
1110034B05Rik	2325.31	3741	1388.34	1658.62	400.133	307.4	409.9	1165.98	1119.77
1110058L19Rik	1819.34	2649.98	1102.29	1100.97	3359.33	203.6	125	889.204	583.718
1190005F20Rik	203.796	210.798	62.7242	142.99	594.467	145.5	104.567	164.67	83.6736
1200016B10Rik	385.821	566.724	242.578	458.143	4954.05	316.1	301.7	462.116	483.859
1700001G17Rik	63.9998	75.3541	32.7107	49.941	253.333	5.2	13.5	98.6162	92.3186
1700009P17Rik	194.584	251.449	147.279	106.185	9267.8	7.5	42	508.19	330.729
1700019D03Rik	110.747	165.539	105.804	98.5109	226.683	19.5	30	218.662	144.711
1700019O17Rik	121.347	170.108	185.934	169.21	36.8333	16.3	6.2	113.951	90.5174
1700025G04Rik	1768.77	2159.96	2395.89	4193.67	1078.51	237.867	251.267	628.703	593.543
1700029F09Rik	1146.38	2020.23	1841.54	1926.47	1364.47	613.8	677	626.476	986.802
1700034H15Rik	66.2726	70.5263	58.4862	41.7577	86.5333	5.25	17.7	57.2435	20.8269
1700056E22Rik	372.096	884.573	2145.79	1818.68	123.133	35.8	53.1	27.0693	46.6093
1700057K13Rik	46.1534	60.9845	51.9346	49.4228	79.2333	3.9	3.3	16.2163	35.6447
1700066M21Rik	42.6857	36.2361	75.385	31.7625	282.717	36	59.75	154.353	92.1636
1810031K17Rik	4426.11	3574.02	5544.18	1832.95	7733.53	614.9	517.5	1519.18	1482.62
2010300C02Rik	69.0722	67.5422	39.0315	35.4629	6720.53	47.4	53.6	477.096	494.252
2310006M14Rik	36.2076	120.907	26.6624	44.2756	306.767	3.6	11	242.537	114.484
2310009B15Rik	1070.01	1779.87	1738.16	1212.7	310.383	33.2	13.75	85.3615	54.7428
2310035C23Rik	107.54	128.946	37.7824	33.2871	718.289	331.233	309.95	481.296	332.683
2610017I09Rik	32	38.8861	38.1234	35.8695	204.367	31.4	85.2	75.3158	169.732
2810025M15Rik	1184.54	1063.2	2065.79	825.722	483.833	4.5	10	334.979	423.45
2810422O20Rik	583.9	1294.56	1153.03	432.742	440.9	352.9	245	288.159	79.89
2810459M11Rik	63.0418	79.9542	111.575	79.4144	351.8	16.8	26	166.218	106.254
3110009E18Rik	341.679	343.017	860.602	391.128	1038.8	124.5	77	546.239	242.976
41337	72.8708	61.214	57.1653	42.8562	160.3	24.4	12.9	242.286	22.8361
4632411B12Rik	3472.65	5945.12	5990.28	10079.4	1414.53	465.55	564.1	556.366	507.727
4930455F23Rik	592.886	1132.61	1545.16	384.74	1268.97	57.8	68.7	1694.12	1266.71
4930558K02Rik	62.0118	88.6077	223.773	214.239	54.7333	13.4	8.5	22.5305	29.675
4930568G15Rik	37.5367	35.8332	48.0308	45.1558	186.033	1.1	2.2	146.161	166.85
5430435G22Rik	3531.6	1097.3	200.493	1710.41	593.756	7.83333	28.4333	255.01	667.283
5730559C18Rik	576.932	5994.15	42.3861	1524.38	894.283	22.45	19.65	285.341	378.53
5830403L16Rik	145.079	187.184	107.706	89.0031	57.9667	3.9	12.2	19.3202	7.43988
6330578E17Rik	829.738	1152.72	1194.78	433.787	3275.35	1269.55	535.9	1864.58	1549.31
9130024F11Rik	28.7647	33.636	219.624	300.567	9.26667	1	8.5	12.7033	21.234
9430016H08Rik	1666.57	2887.19	1886.19	1790.56	1304.88	120.6	102.8	408.247	398.96
9430070O13Rik	40.2577	583.285	169.833	209.807	75.6333	11	12.9	34.2242	40.2619
A030005L19Rik	50.4222	209.547	170.588	98.9054	126.1	31.5	86.8	71.6908	86.4277
A030014E15Rik	31.1505	60.6744	71.6569	76.0343	130.667	3.5	17.2	50.642	77.5777
A130010J15Rik	37.9126	41.0546	22.9208	39.8846	420.533	50.9	37.65	839.52	1990.75
A330023F24Rik	128.991	138.568	281.492	138.577	41.5	29.5	4.9	7.17812	25.5158
A630001G21Rik	200.511	146.995	310.918	88.0828	246.767	119.1	135.4	134.999	83.5509
A730054J21Rik	47.2991	53.9742	33.3764	32.0476	644.033	4.5	4.2	66.909	64.4239
AA408296	91.7324	122.664	200.249	199.911	435.767	114.167	75.4667	253.606	267.228
AA986860	331.528	4693.16	80.3207	475.699	6834.9	22.95	15.6	1045.6	1973.77
Aamp	1423.3	1378.19	1166.75	883.115	9284.13	544.2	451.4	606.802	770.853
Abcb6	1351.47	1265.09	2466.15	887.442	2546.73	61.6	50.6	583.654	516.194
Abi2	386.304	338.242	345.037	858.648	1031.62	46	75.8333	301.723	400.356
Abl2	1731.8	1909.85	1503.16	1538.01	1710.41	264.433	238.167	525.84	1187.37
Acadl	1436.26	3482.1	3972.61	1328.7	6593.08	456.2	328.4	631.41	482.365
Acbd3	3093.12	3734.87	2468.4	1695.27	1807.41	208.65	233.8	1254.06	1386.71
Acbd6	1229.65	1941.34	1981.98	1885.64	1818.03	111	103.6	873.638	720.197
Acsl3	99.7736	132.931	505.417	523.887	1424.36	58.1333	70.0333	1952.03	2792.34
Actr1b	201.946	272.323	58.9579	107.042	917.142	35.55	46.65	368.583	427.346
Actr3	40142.3	60945.1	14557.5	27343.2	20990.1	4591.77	3794.2	2602.31	5321.6
Adamts4	221.076	429.67	47.5815	2483.18	355.783	10.45	22.05	67.3149	44.1048
Adipor1	16510	19063.8	13196.5	7280.42	7984.97	280.133	204.733	1141.23	965.414
Adss	1259.24	1909.12	1394.46	1160.87	7730.77	733.9	842.9	3196.64	3282.7
Agap1	1567.55	1291.11	7017.15	3219.3	765.517	16.6	18.65	392.026	290.074
Agfg1	1015.78	1651.75	1365.57	861.25	2206.96	503.74	505.02	629.55	509.238
Ahctf1	2362.36	3471.22	1354.63	2903.35	1380.45	343.75	424.6	374.372	437.958
AI597479	1149.68	1995.44	1945.85	2049.71	1335.73	215.1	200.1	588.194	292.872
AI607873	463.951	136.173	1244.55	603.683	1377.13	7.2	29.9	16.6852	43.0154
AI848100	335.469	428.064	243.187	177.811	4078.78	434.85	1061.97	2031.68	4555.21
Aldh9a1	3784.45	4125.67	8089.05	2808.48	11770.3	961.1	474.6	870.948	1039.17
Alpi	35.6153	25.082	38.5278	27.7318	260.767	30.3	30.9	69.6544	76.8416
Als2	81.8071	64.664	54.1421	39.3646	410.608	49	62.55	100.888	94.5028
Als2cr12	85.8249	102.589	17.4094	29.1789	61.0667	4.65	33.8	41.2857	47.2454
Angel2	926.482	1046.87	1303.53	527.746	1717.84	545.667	536.067	1011	669.235
Ankrd23	124.489	1009.8	222.297	215.575	70.5333	59.2	48.2	67.3686	92.6192
Ankrd39	1034.9	2120.28	596.816	1371.93	280.511	61	65.3667	54.2795	36.7965
Ankrd45	88.981	276.95	1100.12	1245.33	57.1333	9.2	17.7	45.6208	39.6489
Ankzf1	470.483	616.577	1518.01	752.518	498.773	151.74	109.68	181.863	144.136
Aox1	806.621	636.515	342.976	155.038	8071.83	7.7	11	527.973	255.683
Ap1s3	122.958	1993.46	22.3858	354.352	558.033	496.1	322.2	1333.31	1368.72
Apcs	76.2696	130.621	68.2006	81.6878	38.3667	3.1	5	7.95151	3.40635
Apoa2	827.335	1245.9	1085.85	1365.15	412.567	24.9	28.1	151.567	74.7759
Aqp12	27.9612	30.237	32.3646	29.0307	64.6	9.4	18.2	62.1898	17.0898
Arfgef1	2179.48	3159.68	1757.93	3358.84	2732.64	359	265.433	1391.85	1034.59
Arid5a	1433.83	2886.13	633.179	3128.94	3013.23	516	712.3	99.7124	192.192
Arl4c	1697.09	6598.36	3079.86	4713.97	5734.08	2176.7	1184.2	6033.53	3169.72
Arl8a	16753.3	18978.5	11677.7	5983.38	2011.9	71.7	94.6	2126.88	1771.38
Armc9	87.0434	169.83	40.1896	58.093	237.476	27.4286	23.5857	220.082	85.794
Arpc2	101331	119680	31235.2	36230.8	19800	2776.2	3107.2	3288.63	4946
Arpc5	18224.6	33290.6	9738.55	6836.58	5952.2	1746	1588.95	2167.91	2647.84
Asb1	225.011	256.447	285.118	85.5013	604	48.6	52.8	172.053	66.5304
Asb18	73.325	65.6875	76.8079	42.2063	101.767	11.7	18.9	16.6692	11.1495
Asnsd1	6296.27	6994.75	8008.23	4272.44	2593.73	638.9	416.3	973.758	692.814
Aspm	505.818	728.617	922.216	1659.97	178.967	21.08	25.4	403.427	594.284
Atf3	3004.48	1187.14	108.7	387.93	40784	49.3	245.5	12812.1	14291.8
Atf6	388.961	271.759	536.11	533.812	1570.17	19.4333	35.6333	657.493	744.667
Atg16l1	550.01	477.638	447.066	371.818	1418.57	267.05	264.9	219.885	94.443
Atg4b	368.845	441.571	185.276	290.019	2616.85	343.1	374.8	334.41	387.801
Atg9a	40.1242	72.5897	184.567	34.542	2157.6	59.9	60.1	376.494	358.304
Atic	3512.26	5323.16	3517.93	4141.17	2605.77	174.95	149.35	1088.1	1278.5
Atp1b1	6425.63	7617.96	27.802	22.6135	33603.3	507.083	412.883	7757.08	5742.62
Atp2b4	114.683	153.329	190.792	71.7517	45.3333	12.2	74.8	75.3284	33.3004
Atp5k	12922.3	21121.9	24250.5	10801.6	12310.1	1027.13	940.433	5018.9	6831.54
Atp6v1h	982.666	851.855	1027.3	556.751	2590.83	160.467	207.967	368.707	366.961
B230369F24Rik	501.243	783.196	1642.99	552.588	11.4	2.2	2.5	87.868	63.7636
B3gnt7	49.4796	45.2054	36.2959	23.9128	794.3	23.7	27.4	158.742	127.537
B430105G09Rik	259.99	320.722	173.693	208.56	374.567	27.5	8.4	9.9026	10.9969
B4galt3	1481.92	3535.53	2467.34	1428.05	3911.47	530.6	463.5	231.028	224.224
Bag2	3239.77	3731.67	1527.46	1457.71	1295.37	34.2	35.6	199.71	398.462
Bard1	321.992	452.462	458.332	1070.85	37.4	4.4	24.9	86.4909	37.4556
Batf3	77.6866	73.3588	36.5498	154.201	67.0667	4	5.8	15.5193	15.6106
BC003331	731.341	831.418	1261.42	742.823	1496.9	248.7	234.6	1617.98	1306.73
BC026782	560.06	717.215	1629.92	1470.95	115.033	20.8	36.4	209.252	55.5196
BC031781	709.969	665.944	888.227	475.347	1379.74	169.78	174.54	328.752	661.849
BC055324	250.41	367.344	426.974	253.608	139.117	54.05	63.8	174.339	168.357
Bcl2	130.361	139.693	121.143	47.0442	279.287	134.9	353.66	367.097	349.575
Bcs1l	1897.4	2939.89	5136.61	5230.25	1387.93	167.6	93.1	521.15	331.283
Bivm	787.955	1296.05	1313.11	976.271	652.767	112.3	62.5	311.082	120.173
Bmpr2	474.245	1218.64	87.7398	150.099	3005	118.1	245.133	1072.7	1185.49
Bok	2780.24	4683.02	1677.3	1130.11	1310.67	6.9	47.1	634.628	1058.62
Bpnt1	377.992	554.593	144.076	264.501	910.367	21.6	5.4	655.899	878.442
Brp44	4717	5957.52	4608.4	2645.79	6739.83	787.45	598.3	4233.23	4127.04
Btg2	3726.68	7279.56	302.475	1023.98	14003.6	1082.15	760.45	2673.59	2180.64
Bzw1	5269.05	8787.78	9309.84	5056.93	3815.75	909.4	984.22	2130.86	3687.99
C1ql2	42.168	38.5272	35.9944	25.2504	70.6	2.9	10.6	11.3199	35.8597
Cab39	5293.77	9886.9	5702.24	4413.2	4183.57	613.5	611.9	1927	2175.13
Cacna1s	56.4232	65.4402	58.5175	43.9229	1114.07	8	10.7	74.4699	59.0209
Cacybp	7101.5	9522.58	9431.65	11698.4	4647.63	1375.2	1661.6	1804.71	3267.88
Cadm3	33.1234	39.3966	40.9046	33.07	64.1222	6.33333	23.9667	44.7683	77.5979
Camsap1l1	111.223	152.128	105.203	68.8542	1659.72	390.475	348.025	1788.03	1618.55
Capn10	764.328	1043.75	700.939	536.667	581.433	30.25	37.45	137.55	45.1505
Capn2	54978.2	89197.3	20026.8	10005	10093.8	401.6	403.1	2454.95	2885.41
Capn8	16.8507	42.1316	20.6712	18.7821	363.083	30.05	47.7	64.4971	54.6252
Carf	50.2657	57.1532	24.5783	33.6319	180.667	9.9	45	148.488	198.208
Casp8	1423.5	1241.11	846.04	322.536	2518.77	440.9	383.9	619.113	489.944
Ccdc115	1115.53	980.213	570.99	325.265	790.867	146.7	146.5	1034.97	902.786
Ccdc93	248.64	341.944	260.261	351.641	583.75	201.025	109.525	113.668	86.7907
Ccnt2	64.3733	108.335	39.7095	55.5678	647.3	470.66	632.12	543.599	346.686
Ccnyl1	1638.31	1614.27	390.368	505.032	2052.23	214.8	377.5	870.537	1466.35
Cd244	336.843	502.332	681.99	146.976	90.9	8.4	2.9	152.675	130.194
Cd247	82.209	73.3899	50.3345	43.8558	630.092	326.25	265.075	878.402	599.51
Cd28	393.529	425.667	64.2981	84.6195	576.789	767.967	1246	39.6827	23.2168
Cd48	4581.27	989.44	58.6538	34.6122	1233.17	810.5	437.6	29.9542	40.8172
Cd84	56.8052	39.8758	39.3139	61.7295	884.217	94.25	111.15	311.228	256.386
Cdc42bpa	890.216	1148.79	429.093	852.811	836.292	12.225	28.925	96.333	115.819
Cdc73	1001.64	1475.15	1094.7	1516.02	954.69	161.429	157.157	228.681	265.732
Cdh20	94.3244	88.9538	46.0012	30.2613	56.2333	5.4	35.9	62.7125	38.2741
Cenpl	439.242	531.326	396.788	292.23	620.967	241.6	136	83.2054	76.9144
Cep170	924.814	941.252	659.749	1469.51	582.133	49.65	83.4	152.84	147.271
Cep350	610.765	910.54	548.06	472.617	1434.53	167.6	189.967	690.358	680.921
Cflar	328.694	345.971	213.533	86.5011	1310.07	141.46	144.24	540.356	411.96
Chit1	45.9178	59.425	86.1159	45.2584	384.833	4.5	34.9	27.0475	2306.84
Chml	276.451	573.167	1433.67	550.72	318.383	42.1	28.7	164.627	178.81
Chpf	8309.42	9828.6	11674.6	5896.77	1477.87	114.1	63	11.3262	19.8648
Chrng	58.0502	62.7045	63.1572	52.9248	102.411	4.8	8.4	21.8831	31.8775
Chst10	77.568	79.1961	111.028	35.8091	398.833	41.3	41.9	46.6424	27.2545
Clasp1	2448.79	6138.13	2110.47	1917.01	1314.46	187.875	168.025	202.443	287.083
Clk1	806.818	1118.12	1681.39	1650.08	6381.7	5959.5	8176.8	4379.83	5479.1
Cnih4	13837.7	21631.1	12819.6	10176	3319.85	1013.35	697.15	907.552	1432.03
Cnnm3	1584.72	1509.31	2091.09	862.598	1132.87	171.54	86.2	907.151	500.226
Cnnm4	2420.65	8850.17	1149.74	3332.8	491.667	55.2333	64.8333	243.307	213.709
Cntn2	36.825	41.7148	41.2588	28.2619	175.742	19.85	16.45	19.3375	21.7125
Col3a1	61458	40728.3	67.1175	100259	4669.35	2.1	45.6	20.6279	101.106
Col4a4	498.147	2796.59	53.6334	58.7029	1973.23	4.33333	15.8333	38.2131	52.8321
Col5a2	1800.21	1041.25	106.953	520.308	461.15	14.1	10.85	46.5885	17.7101
Col9a1	72.7179	59.1425	68.4005	38.3101	232	24.9	35.45	76.6993	58.4796
Copa	6721.92	9876.29	11050.3	12317.6	14773.3	1141.45	692.45	1434.07	1735.15
Cops5	14550.7	26181.9	11075.3	15163.9	2590.42	294.7	236.95	980.923	1083.8
Cops7b	342.557	527.83	421.27	228.152	1106.05	181.05	180.35	744.569	539.55
Cops8	840.678	825.144	460.637	353.869	3723.3	527.7	569	743.669	818.467
Coq10b	2150.72	3141.49	951.695	795.555	6099.55	383.85	568.4	4660.65	7096.83
Cox5b	24545.1	36966.3	31850.1	21507.9	20731.7	1576.28	1213.55	6540.55	8228.23
Cps1	59.8469	85.1988	106.651	98.7362	235.367	10.6	24.9	110.146	107.962
Cr2	56.159	61.5213	65.2994	46.8182	262.3	43.5	16.5	83.2704	104.211
Creb1	127.658	195.367	61.1837	101.637	1218.48	283.633	296	669.755	517.87
Creg1	31271.9	10203.6	6326.76	1120.98	19997	191.55	255.05	575.192	695.442
Crygd	101.431	130.529	312.888	117.407	37.2333	6	4.8	51.1777	87.5312
Crygf	78.4329	91.3235	87.169	79.3033	220.433	7.1	7.4	26.7074	36.4551
Cspp1	420.293	709.151	581.107	590.932	722	190.025	174.475	192.074	196.592
Csrp1	87331.2	145726	5125.36	10508.8	18304.7	24.3	34.3	6243.84	7957.66
Ctdsp1	6335.97	5210.62	5297.62	1702.69	12068	425.7	359.7	2112.99	1151.19
Cul3	1116.58	1442.54	1095.01	1433.38	1852	374.68	369.98	1068.56	1332.29
Cyb5r1	2766.85	1877.73	8614.14	5652.53	2754.53	374.1	262.2	1083.37	775.457
Cyp20a1	1099.04	812.353	1220.75	813.919	1497.11	127.567	86	903.224	689.455
Cyp27a1	39.8653	56.2247	95.4749	87.67	238.667	11.95	19.7	57.0126	170.369
D1Bwg0212e	550.118	764.703	376.316	497.386	1249.57	135.6	118.467	388.929	269.219
D1Ertd622e	3623.1	3927.54	3801.84	2148.05	1029.08	247.25	146.25	510.646	521.386
Daf2	292.584	573.186	99.8769	66.2237	68.25	13.35	4.7	117.601	32.4171
Darc	39.3029	42.8118	42.7209	38.1648	399.7	33.1	33.4	106.9	129.53
Dars	138.153	173.939	169.879	100.543	2763.83	298.6	146.3	538.16	473.577
Dbi	39218.9	49760.8	53446.4	14244.5	27898.2	209.025	221.9	6541.07	11843
Ddr2	973.951	829.099	1234.71	2567.18	446.85	13.55	26.9	68.693	60.4223
Ddx59	116.355	117.109	105.397	97.4038	725.333	201.1	124.2	1410.58	472.692
Dedd	227.361	418.042	267.706	196.899	1367.62	115.8	108.8	890.685	737.608
Degs1	20778.1	16227.6	16312.1	5732.28	20257.8	793.55	669.75	4533.06	4727.97
Dgkd	1067.04	1899.37	3823.83	3025.14	1113.04	233.7	180.5	471.413	300.668
Dis3l2	457.119	863.915	396.488	296.614	313.244	36.3333	46.9	160.766	125.359
Disp1	293.603	240.006	200.223	152.399	488.283	54.7	64.45	162.888	120.343
Dnajb2	184.055	254.388	100.895	149.806	5895.53	243.9	252.2	1644.65	1865.94
Dnpep	12885.9	22386.4	15894.7	6327.09	12059.9	677.96	656.58	4246.96	2906.51
Dpp10	71.3832	108.204	209.155	131.767	70.5222	14.6333	13.1333	39.9713	52.8156
Dsel	862.122	915.988	1443.81	644.363	759.467	91.7	60	890.88	603.402
Dst	2213.57	2371.63	1375.27	2206.1	480.583	7.875	42.05	2617.01	3759.37
Dtl	537.056	732.877	996.345	634.51	198.067	29.8	55.2	71.6541	94.0639
Dtymk	3797.47	7197.32	4381.07	3103.77	2328.34	766.767	573.667	1065.4	966.498
Dusp10	808.657	1924.25	307.75	168.688	1416.5	263.35	471.9	579.636	975.114
Dusp12	1099.52	1143.09	2822.4	1096.28	379.1	102.433	85.8667	175.881	167.658
Dusp23	1146.64	812.157	515.244	155.58	1047.57	2.7	56.2	201.597	95.4951
Dusp28	435.756	599.351	380.489	210.45	1181.1	71.2	50.3	66.294	29.3564
Dyrk3	711.484	2636.27	963.583	174.917	2285.7	16.3	26.8	76.6205	63.638
Ecel1	28.3871	41.2362	31.32	52.6779	119.933	32.1	6.9	68.8397	42.3666
Edem3	881.478	1078.25	1048	576.177	2945.25	409.15	523.55	286.683	334.723
Eef1b2	38119.2	52031.5	44805.3	44792.6	51586.7	7539.8	8824	16439.6	19231.6
Efcab2	98.8481	146.552	80.0081	62.503	260.483	96.5	91.5	225.155	171.345
Eif4e2	3688.45	6025.64	1980.71	2374.01	2690.79	378.54	371.08	1039.05	1486.08
Elk4	118.322	150.471	71.8466	71.0253	1589.02	958.675	711.525	1176.57	1001.29
Enah	371.317	735.909	51.7851	1058.92	1306.89	3.5	18.78	881.672	676.596
Epb4.1l5	34.8111	70.4589	173.109	62.085	1506.03	20.25	32.275	681.175	738.81
Ephx1	18053.8	13637.1	8250.24	362.982	20118.5	3890.7	1337.6	2564.59	2013.38
Eprs	55.4655	72.0633	132.386	170.42	3390.12	321.225	332.875	1143.52	1500.93
Ercc5	253.811	345.021	86.5235	94.6245	400	133.8	189.9	482.722	388.042
Etnk2	51.8699	99.1625	24.6433	73.5799	411.067	44.2	6.9	46.443	90.1256
Exo1	748.008	1373.69	1502.61	779.183	148.944	24.0667	15.6667	50.9788	73.474
Eya1	1838.68	5668.14	7880.44	6715.74	644.267	18.4667	19.3333	625.046	562.781
F11r	3952.71	11354.6	6422.24	75.7135	7030.47	21.55	53.7	1573.36	1371.92
F5	93.4957	104.229	34.5637	24.9917	368.05	8.6	12	1406.21	262.222
Faim3	90.9564	884.184	38.0256	28.0415	732.2	178	23.2	58.5517	9.80753
Fam119a	965.599	1044.46	1687.9	837.201	1095.31	113.533	101.4	322.349	230.923
Fam123c	37.5119	54.3912	60.6586	60.5962	75.5	3.4	26.4	31.3479	5.88169
Fam124b	71.9522	84.9052	71.8017	62.506	348.467	47.7	55.4	24.8533	15.511
Fam129a	1545.97	1963.43	2539.62	947.397	4188.32	32.5	289.65	408.538	230.136
Fam134a	553.792	406.91	1278.97	365.366	6435.83	380	355.8	1555.15	844.716
Fam135a	778.185	1754.42	1252.66	1977.05	305.558	10.925	9.125	229.253	322.485
Fam168b	9428.05	12704.7	16370.9	18591.1	2881.5	1375.2	864.8	2726.47	2627.32
Fam20b	197.25	292.124	320.451	206.291	1158.12	89.975	59.725	316.802	301.565
Farp2	308.236	307.03	382.452	1130.91	771.9	33.8333	27.4	215.769	225.375
Farsb	2446.43	2495.61	3747.98	4213.43	3038.1	380.275	252.65	661.698	838.974
Fbxo28	1312.73	1608.98	700.042	1159.67	2322.8	350.267	356.3	791.127	685.282
Fbxo36	236.582	398.202	725.088	324.667	2073.87	52.3	69.95	326.63	106.568
Fcer1g	44915.9	13092.3	267.164	243.548	5969.9	21.7	51.2	66.2792	78.6476
Fcgr2b	3290.16	1864.78	21.9085	21.8521	1032.97	110.1	64.58	29.1452	144.327
Fcgr3	3715.86	1190.09	24.7578	23.9225	2596.47	5.3	72.5	85.1274	80.6802
Fcgr4	4609.14	1369.01	321.244	20.0178	1269.7	13.9	55.4	33.9519	62.1211
Fev	237.466	505.71	2307.9	2426.58	325.667	13	40.3	14.1505	10.736
Fh1	5776.34	7645.12	11043.3	6414.14	11881.3	984.1	829.7	1451.72	2105.16
Fhl2	13500.6	18424.2	129.035	1421.99	2537.93	3.3	49.1	148.712	531.582
Fmn2	238.487	201.91	145.224	247.488	85.7333	7.56667	12.8	366.196	334.874
Fmo2	42.8359	126.036	41.8555	28.9245	2369.73	10.22	21.74	3660.85	2062.93
Fmo3	60.6765	57.803	74.3314	56.9682	4996.13	4.6	3.5	8022.15	3626.43
Fmo4	150.754	251.785	333.954	566.874	225.433	13.2	37.1	175.203	58.8939
Fmod	101.287	81.3607	58.0225	63.2617	335.228	16.8333	24.7833	49.9421	64.4949
Fn1	181603	252783	14483.8	184206	2427.55	28.9	71.4	204.789	174.857
Fzd5	73.8732	193.229	45.705	26.7616	2653.6	75.2	93.45	883.541	958.437
Fzd7	1953.61	1133.85	201.316	879.464	3143.48	17.1	17.8	603.157	687.125
G0s2	164.449	114.897	721.461	57.309	443.967	52.4	73	110.323	62.1647
Gal3st2	1031.59	359.55	27.4736	24.1316	394.433	37.7	69.4	483.774	140.855
Gas5	570.892	1187.72	1292.6	1602.76	3462.57	1284.88	1569.42	9076.65	9749.26
Glb1l	280.069	306.948	77.2943	235.279	296.3	35.2	36.65	233.756	225.897
Glrp1	185.106	194.817	2272.62	134.415	273.467	16.7	28.3	45.3135	68.9126
Glrx2	2805.9	4155.77	2546.23	2867.97	3208.11	390.033	342.233	657.622	790.039
Gls	2473.4	3094.11	1912.99	2240.57	1180.47	332.625	339.95	524.595	916.836
Glul	7353.87	8656.42	709.841	1011.77	21693.8	826.7	785.45	10788.5	9609.61
Gm101	91.0652	107.398	103.623	90.0929	435.467	3	18.8	67.5552	29.6889
Gmppa	1088.62	1314.3	2980.54	1013.41	2897.37	188.52	177.3	660.224	549.772
Golt1a	41.917	50.8768	47.8819	26.8458	477.5	32.7	10.7	66.9267	48.2454
Gpa33	636.091	1985.59	2379.93	2011.69	214.867	4.05	2.3	101.77	35.1706
Gpatch2	133.186	170.61	79.8023	70.3565	374.775	60.875	66.7	192.029	135.639
Gpc1	2374.57	5606.03	15084.6	1982.86	693.1	17.1	34.2	480.493	527.955
Gpr161	80.9104	101.519	72.8685	81.5052	174.333	3.2	3.3	53.8042	97.9265
Gpr35	73.3331	64.5134	73.7471	37.1215	305.033	16.9	22.4	30.5659	70.5215
Gpr37l1	58.5137	78.6521	105.952	77.0391	126.4	13.7	34.2	37.5028	13.6034
Gpr39	79.7856	89.8116	65.5583	55.6346	620	29.7	18.4	117.543	100.9
Gpr45	66.7134	84.7657	105.944	170.117	159.5	36.7	42.45	5.27045	30.8728
Gsta3	5171.55	8842.77	61.7196	57.2494	2739.73	6.85	4.5	4373.37	3255.93
Gtf3c3	898.109	1596.41	635.313	981.428	866.6	159.1	129.8	154.923	114.782
Gulp1	2631.65	3773.12	2110.34	3024.99	150.8	9.83333	18.2667	275.63	164.671
H3f3a	18083	28330.5	33787.3	19820.8	10573.6	1164.6	1102.75	4293	4397.07
Hdac4	1010.46	829.384	1581.13	497.018	621.544	110.467	95.7667	304.153	303.375
Hdlbp	15950.6	22291.3	12294	11058.6	5339.08	248.82	229.04	1644.65	2163.27
Hecw2	45.6949	105.092	36.3811	27.7714	202.55	9.3	12.55	21.0712	11.33
Hes6	1028.66	2880.52	34.1312	907.56	2193.47	133.9	91.75	456.701	157.993
Hhat	341.741	622.666	190.038	769.803	173.35	24.25	29.1	151.985	167.339
Hibch	1230.4	1323.28	1144.92	1502.97	827.7	68.6	39.55	827.635	612.732
Hlx	52.0503	31.4816	57.9319	31.8684	174.1	6.8	11	81.7578	35.9755
Hs6st1	155.689	867.891	73.0041	205.035	1993.2	31	51.9	1159.25	1213.87
Hsd11b1	2618.73	2376.57	1272.87	1042.28	646.533	183	282.5	73.5369	95.751
Hsd17b7	578.474	1839.85	110.547	167.777	965.583	72.35	72.925	174.755	438.696
Hspd1	13084.7	19554.1	44500.9	25405.4	18689.2	975.8	1792.5	5630.61	11151.6
Hspe1	21212	28498.5	39071.5	55022.6	11379.2	848.25	1059.2	2928.46	6194.73
Iars2	466.756	524.687	363.754	286.48	1138.37	181.55	173.6	431.646	318.527
Ica1l	1144.89	533.391	158.619	104.233	49.8	1.1	0.6	108.035	38.3545
Icos	84.6634	128.904	113.571	92.7094	740.489	744.633	2554.17	60.2311	48.5962
Idh1	1756.29	1485.04	1229.4	626.924	13159.4	85.95	149.6	5765.34	4627.57
Ier5	476.671	764.813	116.653	237.287	14010.6	382.567	481.667	1802.53	4251.22
Ifi202b	72.1156	1181.46	11832	23889.2	175.067	15	34.2	1684.54	8589.04
Ifi203	106.026	62.9696	3582.87	7087.3	357.917	392.2	320.55	131.972	479.661
Ifi204	1259.56	518.26	6858.53	13361	288.05	42.25	42.55	44.206	58.8522
Igfbp2	4470.9	1552.82	31.3854	39.0689	582.267	30.8	34.3	122.922	1813.85
Igfbp5	3213.52	2563.17	7699.31	1113.98	5323.87	26.1	63.35	9602.88	6278.34
Igsf8	11360.4	10778.1	2480.87	4237.76	3174.8	72.9	136.4	470.699	409.848
Igsf9	360.977	3460.29	647.251	1116.16	105.7	13.8	12.25	180.923	165.365
Ihh	77.4402	42.824	27.6002	29.6221	395.167	44.2	50.5	116.671	85.8344
Ikbke	108.978	173.029	51.8608	38.1018	279.2	970.6	566.8	230.802	233.258
Ikzf2	110.058	443.426	51.8283	95.8863	704.367	486.267	794.433	1103.22	1010.16
Il10	34.8559	53.219	80.6119	84.0265	567.533	22.9	76.8	15.4659	44.5937
Il1r1	2572.86	3511.48	598.854	784.663	542.717	7.45	25.5	495.601	330.585
Il20	96.3488	130.558	127.965	106.362	320.167	14.7	60	129.119	109.91
Il24	61.9267	117.469	63.3323	71.0902	206.967	16.4	41.3	83.91	104.031
Ilkap	5168.27	7462.07	7032.62	4487.33	2320.82	201.35	173.35	924.89	738.959
Imp4	3050.11	3958.89	2246.09	1473.6	1482.47	203.2	159.8	996.064	1325.59
Ing5	314.438	389.919	668.004	342.651	1028.38	227.425	336.625	489.652	288.729
Inha	37.6915	131.194	132.348	218.052	337.133	31.5	21.9	101.602	53.8635
Inpp4a	104.405	115.414	60.7006	70.8548	725.5	119.65	232.25	249.007	269.113
Insig2	1723.27	2029.14	3895.7	1730.46	2296.97	303.033	236.567	1327.7	1192.47
Ints7	354.913	562.243	395.138	602.626	930.825	188	100.325	435.701	421.877
Ipo9	336.427	288.656	352.265	133.982	1802.93	174	131.333	1041.11	1030.59
Irf6	164.316	611.075	531.968	376.572	2945.6	27	37.1	4916.76	8616.03
Irs1	2859.9	2276.57	5930.64	2587.89	5765.17	9.2	10.8	155.394	66.0876
Itpkb	50.7225	62.8854	78.3572	62.7118	2658.32	571.6	622.2	559.859	323.353
Ivns1abp	2959.55	4394.25	5170.62	5570.33	4490.26	867.4	1222.7	4756.9	7627.02
Kctd18	58.768	57.0395	48.4308	51.8995	462.4	223.1	279.5	870.605	396.035
Kctd3	1472.46	4725.1	2228.25	1432.96	2533.68	221.75	195.85	320.709	369.443
Kdelc1	569.535	583.122	328.163	788.778	1356.68	138.15	168.1	582.345	231.882
Khdrbs2	28.4546	31.3253	34.086	37.0776	367.667	26.2	6.5	27.4628	17.8614
Kif21b	813.287	866.909	5002.14	3659.11	528.95	165.6	183.5	161.001	102.313
Kifap3	2208.3	3744.18	3583.75	1421.33	2365.37	82.95	53.65	1541.94	1071.9
Klf7	5686.95	7616.87	2051.07	3714.96	1627.55	518.725	526.4	527.315	932.297
Klhl12	1305.09	2146.53	1341.33	1603.21	1606.73	649	490.7	696.944	614.553
Klhl20	1452.33	1938.42	1636.85	1148.05	351	133.3	110.4	209.511	223.806
Kmo	58.4562	65.3694	59.6608	32.4037	234.6	14.8	20.2	106.775	106.642
Lactb2	1118.12	2141.37	1420.61	1259.68	2069.13	91.45	172.5	307.86	221.148
Lamc1	17269.4	14430.3	26298.1	18072.3	1272.42	9.8	9.05	972.845	1254.87
Lamc2	3299.09	17894	1372.9	363.57	1720	16.25	48.6	211.496	354.007
Lancl1	1433.44	2277.93	4129.96	5270.52	3114.73	394.3	202.6	1136.11	1042.11
Lbr	1334.11	1897.63	3367.06	3229.43	10023.6	3813.1	2725.5	1342.63	1757.05
Lefty1	295.411	247.534	130.751	118.412	576.133	54.2	65.6	7.28975	8.89201
Lefty2	38.5087	37.6589	44.3169	22.5532	91.6667	1.7	38.9	270.812	179.688
Lgr6	30.4451	50.4792	38.535	21.0273	349.617	11.9	16.45	3967.16	953.305
Lgtn	1201.45	1964.85	923.042	792.638	1949.1	203.68	205	475.531	402.126
Lin9	307.413	491.477	566.195	419.463	186.417	53.65	94.05	295.123	335.089
Lman2l	1309.38	3194.4	1660.42	1050.2	2930.1	176.95	151.85	599.003	557.841
Lmbrd1	1392.07	1191.2	1940.64	676.903	3076.79	293.033	345.8	457.014	400.769
Lpgat1	984.217	2135	722.689	403.933	2397.88	208.5	218.7	728.337	739.785
Lrrfip1	4975.99	6797.28	2232.1	2731.95	8497.77	871.4	1572.8	2124.52	2786.88
Ly9	704.153	129.465	95.1486	53.6877	197.167	114.6	75.3	18.8981	41.3725
Ly96	1480.49	1173.53	405.277	575.662	435.733	35.6	87.5	533.144	891.693
Lypla1	531.148	572.92	607.461	394.332	2525.54	329.967	250.267	518.165	533.396
Lyplal1	75.4862	116.508	23.7046	85.0988	2499.83	36.1	23.3	373.079	197.587
Map4k4	8525.32	8986.63	7089.78	5388.26	892.247	518.26	534.16	492.628	980.13
Mapkapk2	2332.53	3185.52	1331.97	1425.65	9178.57	280.2	195.2	123.325	184.55
Marco	4136.2	631.874	117.771	92.057	1777.25	9.75	5.85	57.8606	53.6234
Mars2	189.805	210.186	164.11	67.6463	201.467	21.7	11.1	38.9228	42.4652
Mcm3	3171.61	4323.4	1896.74	3634.18	915.1	209.72	121.14	297.824	787.367
Mcm6	11674.4	19910.8	15172.7	8128.88	2721.43	376.567	278.967	1321.96	1520.5
Mdh1b	67.2983	60.5875	163.828	31.3523	1062.4	2	34.4	117.019	62.7381
Mdm4	45.5819	53.6152	38.1142	28.08	394.717	187.825	186.7	534.517	287.43
Mff	9854.25	12194	16931	8452.7	7404.83	1720.63	1679.87	1414.14	866.944
Mfsd4	173.238	338.153	1659.99	1769.15	262.483	13.3	13.975	159.87	85.9462
Mfsd7b	1845.17	1074.75	2114.08	789.625	1101.42	424.2	490.25	718.374	1287.1
Mfsd9	55.7059	66.6137	39.4526	60.0962	351	58.8	42.7	168.968	114.888
Mgst3	1638.9	4860.95	6398.08	246.267	2476.85	32.8	3.15	777.04	1328.89
Mia3	4957.49	5212.41	7842.52	3620.5	2552.01	407.2	390	1267.26	1078.23
Mitd1	203.167	191.371	133.322	408.847	543.1	146.2	117.75	331.762	214.393
Mki67ip	4179.22	6700.74	5967.46	5165.48	1830.17	211.5	149.1	1369.82	1900.07
Mobkl3	2286.73	4123.4	1873.69	2079.66	4078.04	1038.83	889.467	1515.76	1251.29
Mosc2	9904.75	11344.8	8035.16	9725.31	15590.4	592	421	1681.96	1599.52
Mpp4	62.7095	64.0919	158.196	53.2293	10.4333	1	4.3	62.3604	21.7845
Mpz	41.2727	72.2732	71.3487	77.6465	230.1	6.7	4.9	84.666	101.763
Mpzl1	6002.45	11351.3	4158.55	6103.34	1457.08	33.1	55	1553.39	1144.63
Mr1	555.401	252.316	128.793	298.443	373.95	48.9	37.05	358.082	197.71
Mreg	494.044	189.792	3082.73	3665.91	1268.5	31.3	102	1559.94	2005.21
Mrpl15	2000.71	2764.83	4094.98	2747.64	1640.65	188.863	162.85	403.333	486.793
Mrpl30	7154	9452.66	8064.54	8704.96	5371.52	443.15	222.2	1696.88	1607.69
Mrpl44	1403.35	2228.95	1884.15	1376.54	3770.54	293.325	272.125	1566.31	1057.06
Mrps14	495.811	726.53	541.08	550.43	3053.49	344.333	197.433	734.441	893.089
Mrps9	831.101	1110.38	746.695	790.735	1702.28	308.15	340.125	553.764	601.122
Mterfd2	826.174	1565.06	629.803	556.852	1645.77	129.3	124.2	673.246	462.563
Mybl1	42.1806	65.7071	49.8819	61.1764	74.5333	11.55	15.1	90.0893	115.896
Myeov2	32259.7	39449.9	29781.2	19378.2	8768.88	932.467	560.733	5377.04	6103.98
Myoc	63.3544	72.5815	69.9209	54.8964	128	14.75	11.3	26.4913	13.929
Myog	26.2026	31.9028	34.66	33.1445	42.1	12.7	3.2	62.6281	83.2369
Nab1	1835.08	1957.05	1691.53	1687.77	2997	490.967	572.667	1633.87	3035.12
Nav1	1230.46	1480.03	679.254	1216.16	341.975	15.3	42.975	88.763	67.3697
Nbeal1	2072.19	4699.83	1466.74	1718.54	2359.83	232.5	329.75	246.119	263.041
Ncl	1867.02	1520.93	1478.22	1582.04	5917.36	1072.5	967.125	7659.74	10268.1
Ncoa2	987.087	1703.57	1575.47	1149.06	1980.02	671.975	558.625	735.883	654.405
Ncstn	38.0012	50.8254	24.4478	48.4047	1342.8	36.6	58.85	227.796	256.53
Ndufa10	1628.32	2054.92	1281.53	576.077	8997.87	397.1	267	1632.33	2022.06
Ndufb3	8969.09	11640.1	11351.5	5658.49	11807.4	1002.5	807.6	4577.25	4194.19
Ndufs1	8641.91	10226.8	17199.8	5697.48	4167.93	895.2	691.8	871.146	1092.76
Ndufs2	1309	1458.41	974	440.262	18473.1	1331.5	952.6	2213.22	2822.59
Nek2	342.949	365.533	1185.78	652.935	766.978	32.2333	51.1333	220.734	274.711
Nek7	1815.56	2674.66	725.774	1778.63	3554.82	631.15	410.05	3267.16	1752.16
Nenf	3429.16	6199.07	4010.25	3389.44	3534.9	36.2	6.2	1391.52	904.493
Neu2	128.045	299.707	170.903	147.588	418.2	9.2	2.3	127.103	47.0219
Nfasc	156.71	264.418	336.264	318.31	146.856	25.0333	34.5333	104.346	82.4221
Nhej1	1089.03	903.638	656.76	258.133	277.7	33.65	37.25	130.433	114.428
Nhlh1	62.1399	77.9849	82.271	68.474	140.933	31	3.5	56.4122	64.8585
Nif3l1	2896.88	4954.93	1829.8	2938.61	1274.73	121.45	91.95	193.929	201.355
Nit1	3175.97	6590.31	1654.87	1127.86	3584.75	261.2	216.75	941.7	665.412
Nme7	283.74	407.186	410.905	203.511	1329.68	102.65	70.2	313.215	292.041
Nos1ap	73.4565	107.079	67.5509	76.3968	298.067	16.2	12.7	156.563	104.2
Nphs2	39.6649	48.6456	42.5518	40.5723	152.45	14.6	23.95	83.022	87.6291
Nr5a2	53.4578	42.2647	58.1413	65.2276	109.5	7.83333	19.1333	84.9744	34.4809
Nrp2	7445.71	3572.45	5782.38	5437.23	1089.93	16.6333	36.8667	120.809	146.959
Nsl1	486.466	491.234	1179.1	583.023	164.8	20.9	33.45	67.3615	44.8705
Nuak2	287.817	1240.9	111.431	207.758	2782.43	46.3	139.5	659.796	368.48
Nucks1	1528.31	2223.12	1364.24	924.934	2781.87	723.933	465.083	2338	2721.04
Nvl	37.3431	52.7856	28.6722	25.148	588.717	3557.35	3202.45	876.139	594.321
Obfc2a	233.498	217.148	216.045	183.009	2541.49	522.96	838.44	998.129	1989.48
Obsl1	86.026	93.2859	285.731	109.573	181.687	29.36	13.28	179.168	114.842
Ogfrl1	219.307	280.715	335.611	443.115	709.2	27.2667	26.1667	453.305	364.705
Olfml2b	400.942	211.182	231.827	67.1455	746.133	6.9	5.4	156.59	93.2973
Opn3	161.072	272.575	138.073	169.132	447.067	92.8	116.4	66.2631	44.9608
Ormdl1	1962.19	3074.92	5369.82	1688.86	3613.3	993.9	596.5	263.438	249.602
Osgepl1	406.161	774.833	1669.45	617.982	479.875	74.525	56.325	224.855	98.838
Otos	56.0962	104.999	121.727	36.2019	143.567	10.5	33.7	139.087	107.422
Pam	130.392	178.405	155.052	89.9765	720.933	17.2	37.5	5883.56	2283.2
Pappa2	21.2096	25.8571	29.9908	25.2504	78.2667	4.1	3.2	23.062	33.4729
Pard3b	38.8308	35.9351	36.7123	28.0338	421.767	5.73333	15.9333	150.533	159.283
Parp1	537.748	675.589	1008.56	822.945	3171.5	322.275	243.325	422.107	423.261
Pask	335.282	542.731	626.731	368.05	133.3	36.3	62.5	88.4581	162.88
Pbx1	2267.66	3368.1	1350.24	1261.55	1514.77	21.62	39.32	2306.17	1751.35
Pcmtd1	698.712	750.753	634.808	2013.77	1430.49	358.08	367	1270.31	969.848
Pdcd1	57.4738	52.5079	31.7519	30.8133	442.5	67.1	361.6	71.0845	10.4011
Pdcl3	840.749	1930.3	451.041	440.599	3931.4	743.1	591.2	1315.63	1734.43
Pde6d	664.808	665.854	585.075	605.029	1245.87	192.8	123.7	509.675	554.233
Pea15a	8938.94	8705.68	847.926	2400.36	3966.92	439.2	350.25	710.04	776.778
Pecr	998.965	1070.83	1894.65	1960.83	557.217	14.1	46.55	151.43	229.619
Per2	132.58	211.149	492.537	134.073	806.844	19.4333	28.6	317.844	451.588
Pex19	936.797	1266.3	698.655	746.138	1519.42	54.65	65.6	510.373	345.142
Pfdn2	1212.25	1416.69	969.458	1772.4	3851.53	287.5	343.1	3379.01	5286.07
Pfkfb2	171.175	226.044	320.002	101.622	883.058	28.35	32.925	563.976	821.589
Phf3	2907.69	5213.56	2412.16	4096.58	1198.07	236.613	240.725	1290.64	1139.24
Phlda3	25100.1	27572.2	3373.49	2051.31	2736.6	13	54.8	1317.82	1443.91
Pigc	144.126	133.114	229.953	89.0033	1205.67	174	187.15	502.439	318.609
Pigm	484.158	849.863	1408.27	1410.34	384.45	41.75	33	247.585	273.402
Pign	198.368	220.178	176.8	185.738	270.617	15.8	19.475	186.932	136.492
Pkhd1	450.923	6400.8	5409.16	5422.37	26.8333	12.2	9.6	34.5302	33.3491
Pla2g4a	13062.3	19502.1	1073.27	36445.2	3092.23	25	30.7	1135.84	1056.37
Plcd4	1743.39	2515.89	11828.9	2673.4	297.922	2.83333	13.9667	82.3002	43.8684
Plekhb2	929.481	844.591	618.456	1024	7403.58	266.45	210.45	228.19	309.261
Plekhm3	2895.62	3646.33	9597.38	11069.1	818.4	88.9	101.25	61.0195	125.043
Plxna2	1784.19	540.465	2435.62	153.776	2594.91	16.5	12.6	195.953	401.799
Pms1	126.54	176.043	485.854	129.262	268.767	146	102.6	221.488	89.061
Pnkd	532.392	586.436	749.528	235.053	1831.58	150.8	174.1	437.243	257.477
Pogk	326.411	349.931	1213.45	429.645	466.844	91.4333	95.3667	168.183	164.482
Pou2f1	492.444	835.352	660.074	478.168	558.6	79.1333	110.067	282.356	307.21
Pou3f3	46.7214	31.3264	18.2341	37.9303	60.05	10.1	38.2	58.7894	84.6292
Ppfia4	168.237	97.6431	90.2226	84.0879	304.6	33.2667	51.8333	80.2676	68.5227
Ppil3	1972.61	2862.61	1278.52	1047.11	1157.27	419.35	290.45	933.761	958.711
Ppox	742.182	1202.27	508.282	722.372	843.933	46.85	34.95	142.966	215.277
Ppp1r15b	252.155	356.551	164.718	393.647	4404.08	385.2	283.25	1927.4	3010.81
Ppp1r7	3296.6	5075.64	1601.69	1718.03	2138.23	439.9	314.95	865.223	936.935
Prdx6	17171.4	30224.7	11247.9	8814.6	29619.2	984.85	1054.1	7192.17	4523.17
Prkag3	154.889	196.117	103.125	64.3356	62.4333	7.7	4.5	102.707	92.3481
Prrx1	763.897	711.829	47.5391	3264.91	89.2944	16.5333	14.95	39.0883	35.8243
Psen2	5702.86	4212.29	3375.8	1042.87	2683.18	88.6	214	314.868	199.91
Psmd1	13255.7	22057.9	7604.16	8065.37	5677.3	343.9	280.35	783.28	1022.02
Ptp4a1	10934.8	14443.6	4226.8	5835.13	9605.27	292.15	359.25	1451.16	1624.18
Ptpn14	482.261	1158.26	261.112	396.799	1207.7	41.1	41.9667	704.506	653.641
Ptpn18	1137.99	2860.63	74.9912	228.373	1575.05	504.35	328.6	172.306	148.053
Ptprc	805.105	189.68	54.7507	49.4539	6876.33	5493.5	7154.2	225.073	222.752
Ptprn	95.4307	66.3624	35.4817	45.0716	525.1	24	10	69.1856	51.7955
Pycr2	5319.73	6388.43	4312.94	4755.28	3786.1	1125.6	1222.3	805.822	729.255
Qsox1	14220.6	23467.7	3452.01	6813.91	1894.15	19.9	31.825	829.926	734.042
R3hdm1	5694.86	6480.46	6074.05	6906.19	994.433	526.433	684.5	982.329	1079.74
Rab17	77.212	180.073	137.144	37.0769	245.883	10.8	21.25	241.211	90.4609
Rab23	176.203	134.796	151.997	145.484	557.056	56.6667	60.2333	413.564	189.281
Rab3gap1	362.111	710.394	482.55	365.125	4546.07	547.3	487.5	341.726	418.897
Rab3gap2	7137.24	6581.67	3565.66	3323.31	1050.9	165.15	219.6	89.7769	147.686
Rab7l1	2189.2	1962.94	101.46	387.128	1579.6	388.1	293.4	375.959	170.481
Rabif	382.322	396.617	367.877	202.498	541.517	118.675	90.725	296.307	163.664
Ralb	13187.3	26003.8	11510.7	4969.66	4267.02	48.45	81.6	1241.09	1325.08
Ramp1	147.88	305.276	179.373	235.567	4495.62	76	73.2	54.4393	42.7647
Rasal2	103.736	85.9852	66.5988	60.7398	728.267	9.96667	14.0667	156.936	179.099
Rassf5	1426.29	1013.75	314.442	663.753	1019.52	2507.9	1725.6	277.304	545.913
Rb1cc1	531.674	971.345	528.948	1096.74	980.156	146.1	154.9	590.691	528.453
Rbbp5	264.224	314.892	423.399	434.866	2119.83	437.1	293.6	465.425	350.553
Rc3h1	958.883	2378.85	1151.44	894.125	2918.77	807.6	718.4	3704.78	3986.18
Rcor3	252.012	733.206	810.72	403.594	634.372	97.5833	98.8167	338.353	201.248
Rcsd1	654.412	623.173	22.7667	40.9166	595.908	321.55	280.9	75.228	50.5141
Rd3	36.9223	47.5329	56.7451	46.6507	188.65	7.25	15.35	47.7941	9.93373
Rdh10	284.396	4207.97	229.815	241.015	3237.58	132.95	148.6	1669.41	1137.11
Rev1	88.3712	92.0479	109.754	186.749	507.967	149.6	203.6	243.707	208.613
Rftn2	1199.48	785.433	34.8599	90.2626	302.422	20.9	28.0667	54.2329	63.7188
Rfwd2	4418.36	7083.87	4804.03	5647.51	5983.03	822.3	679.6	2358.85	2476.65
Rgl1	856.675	560.181	1131.53	319.27	566.45	12.3	28.05	70.037	47.9568
Rgs16	1960.58	1034.94	55.0378	47.9197	1461.28	9.56667	128.767	96.5025	105.623
Rgs20	5119.47	4734.14	7246.4	12726.7	139.589	8.2	28.4333	220.104	332.821
Rgs4	229.663	269.283	53.4605	29.4299	205.389	14.6333	12.4333	25.2542	25.0128
Rgs7	54.4233	65.5711	37.5096	36.7711	51.9333	2.9	20.1	71.8867	27.3377
Rgs8	71.4689	72.8419	56.332	56.1816	139.4	41.7	44.7	52.7512	24.7824
Rhbdd1	35.9212	28.0592	21.2419	18.1847	2894.07	98.3	88	363.8	393.812
Rims1	51.6682	49.0593	50.788	62.6808	162.083	22.95	31.2	44.4455	29.5224
Rnf149	17610.3	7002.11	3786	2861.43	4084.13	922.9	1419	611	930.208
Rnf2	1826.26	3219.08	3840.55	3226.93	1352.51	391.38	295.9	411.191	546.203
Rnf25	1092	1230.26	745.414	468.159	2135.43	102.5	84.9	155.073	219.127
Rnpep	5503.95	7584.78	3646.08	3674.17	5269.9	131.9	104.6	754.492	848.941
Rnpepl1	4241.6	6515.42	4224.03	1752.65	6437.37	483.55	263	391.355	481.839
Rpe	106.943	124.209	120.309	124.268	921.144	100.6	132.467	616.413	525.843
Rpl31	38470.3	64096.9	70643.4	58539.2	1345.57	830.7	435.6	2124.32	3091.55
Rps6kc1	83.2832	104.957	124.377	122.666	1028.5	27.7	4.9	168.19	286.207
Rqcd1	192.469	199.4	230.617	202.158	1942.07	220.8	134.9	290.316	364.625
Rrp15	3236.17	4507.64	5343.86	4813.41	1014.97	95.3	166.5	603.403	994.125
Rrs1	1388.35	1937.63	3707.43	4005.17	2532.43	521.85	505.95	3695.27	4602.1
Rxrg	674.329	1086.81	2428.99	1829.91	379.133	1.5	10	19.492	10.2686
	72.4814	56.2517	385.334	349.248	82.15	10.8	5	85.7669	38.4867
Sccpdh	3767.34	5333.62	5240.55	2913.64	537.167	19.15	23.85	213.672	113.048
Scly	1165.27	1287.04	4621.12	351.013	618.65	43.55	16.95	220.898	191.396
Sctr	87.9845	138.067	218.434	212.051	256.133	20.8	42.9	144.992	103.609
Scyl3	345.403	486.402	495.414	357.613	917.111	300.5	248.867	488.06	225.159
Sdhc	7151.93	8045.78	12636.7	4335.89	7017.78	93.75	96.25	4877.89	5476.39
Sdpr	31900.2	34025.6	21.5755	14010	7242.84	9.56667	19.5	2180.51	916.289
Sec16b	385.827	451.733	504.192	226.359	170.733	13.1	28.4	11.7754	19.6144
Sell	27.9751	52.3387	34.5376	23.9211	1047.52	3619	2786	75.3542	49.1695
Selp	1538.06	541.111	109.867	95.6304	387.678	10.7	44.6333	51.9321	20.3254
Sema4c	2097.49	6911.01	8916.72	8710.13	714.533	36.3	28.7	2908.55	1507.11
Serpinb8	527.757	1312.77	1183.72	1147.06	657.233	17	4.95	497.306	746.64
Serpinc1	30.9297	37.6305	26.7013	33.8593	279.4	29.4	64.2	113.643	66.1716
Serpine2	374.551	210.927	21.8268	232.38	15122.1	24.2	19.7	301.619	1546.24
Sf3b1	214.026	217.029	447.734	356.327	11584.8	3795.2	4249.18	3370.97	4133.09
Sft2d2	719.568	1380.51	1410.23	447.909	3476.53	381.85	350	1019.26	818.177
Sgk3	2920.2	3812.21	5072.69	1414.65	775.856	161.767	131.767	907.578	817.787
Sgol2	188.522	232.456	159.712	242.003	245.633	29.5	71.2	332.158	309.084
Sh3bp4	266.597	342.37	251.334	218.608	1325.52	17.2	25.5	532.148	913.107
Shisa4	973.793	1849.62	307.011	784.805	558.533	9.3	14.6	232.329	206.792
Slamf6	49.7156	48.5898	44.3368	49.4647	288.222	286.567	313.2	59.1741	69.7277
Slamf9	765.711	1276.07	21.5893	210.875	1669.9	26.8	42.6	211.475	187.22
Slc16a14	47.2206	52.6968	92.6301	44.1829	105.017	11.2	29.7	151.248	162.277
Slc19a2	3981.49	4699.94	5512.98	780.569	647.8	106.333	95.0333	198.804	632.074
Slc19a3	32.5218	33.1986	18.8689	21.1537	1130.48	17.3	30.05	67.1877	72.1436
Slc23a3	85.1226	911.251	416.694	43.3711	264.633	26.9	35.6	180.26	159.417
Slc30a1	413.422	271.879	1253.64	111.25	2079.02	143.6	58.8	998.969	1949.49
Slc35f5	1395.43	2071.34	35.1268	964.984	2027.17	51.1	59.2	665.755	1055.23
Slc39a10	680.777	647.091	493.989	1589.37	1357.05	394.9	300.85	731.367	556.413
Slc40a1	3654.41	1410.89	73.634	250.561	296.383	23.45	33.25	269.425	114.972
Slc41a1	199.256	204.675	164.822	267.364	2148.07	244.6	223.5	279.677	325.106
Slc45a3	792.714	1494.23	3663.73	4009.99	838.717	16.4	41.25	451.216	775.959
Slc4a3	452.411	523.737	775.582	185.249	273.167	18.45	7	147.992	48.0878
Slco5a1	35.3736	41.7361	26.4008	44.1689	58	7.55	2.9	39.6281	14.6447
Smarcal1	715.537	979.094	796.364	436.335	1496.66	102.067	89.1	327.643	131.701
Smg7	2313.42	2981.37	3166.37	1720.58	2537.93	148.7	179.6	4119.24	4678.34
Smyd2	8605.56	11616.4	10227.4	9936.83	959.5	64.3	53.7	788.597	936.784
Smyd3	54.8823	53.2056	87.3066	40.3089	494.9	82.7	53.5	125.443	173.645
Sned1	158.738	477.636	1007.8	150.785	117.6	3.4	4.6	1204.38	758.133
Snrpe	8577.22	18313.4	17382.3	12761	19598.3	5332.1	4467.1	9617.52	10832.8
Soat1	2113.71	1138.15	2069.43	495.426	11502.5	156.475	143.65	727.63	402.143
Sox13	227.362	369.684	250.367	354.585	681.433	20.1	8.6	229.863	216.734
Sox17	571.619	134.15	29.5626	30.1892	375.933	11.05	13.75	12.9003	28.5601
Sp100	75.0631	68.5663	47.8724	36.6082	298.15	114.6	127.8	582.38	155.096
Spata3	59.4342	54.7959	50.2846	38.8234	205.322	21.5	23.2667	84.0869	71.7221
Spna1	224.989	77.1381	67.9691	65.0697	202.817	15.4	10.75	43.3674	111.111
Spp2	47.5009	68.0142	200.042	280.488	105.517	7.6	18.35	4.59076	26.7108
Srgap2	219.933	290.3	262.791	179.356	1151.36	98.575	143.125	409.938	488.558
Srp9	3340.1	3689.54	4583.29	1779.66	4237.87	1402.45	1153.75	3056.87	3128.92
Stau2	210.894	512.97	765.193	510.691	523.689	35.2	11	297.805	231.763
Steap3	295.516	293.299	1497.22	742.403	90.4444	4.56667	12.8	72.6806	50.2028
Stk11ip	254.713	354.252	934.438	120.454	846.4	283.8	402	509.65	185.476
Stk16	798.474	847.481	504.672	288.933	1278.9	173.2	140.2	428.276	479.589
Stk17b	2167.47	3212.46	1028.85	914.49	2533.3	4862.53	4880.83	735.557	2007.47
Stk25	6045.08	11437.5	6904.25	1453.51	2209.77	48.2	49.9	598.38	371.752
Stk36	219.216	411.591	699.745	1134.47	325.717	7.4	3.35	12.6298	22.3334
Stx6	2167.74	2496.16	959.583	2111.44	3437.36	414.02	351.36	283.266	307.152
Sulf1	6034.39	4226.61	27.3359	513.706	515.856	2.46667	5.43333	524.376	259.396
Sumo1	16326.1	28491.3	10522.4	14737.3	7876.11	2689.93	2721.2	6340.4	7346.68
Tagln2	27515.9	51009.9	2015.68	6094.02	15169.6	489.967	588.4	623.516	924.081
Tatdn3	936.411	1326.54	1652.25	727.692	227	64	16.85	56.6594	113.354
Tbc1d8	29.2854	33.3721	44.2714	40.9584	2445	5.35	7.7	923.838	1001.3
Tcea1	1588.24	1791.65	6218	4154.16	4175.3	438.9	345.75	2026.24	2146.45
Tceb1	15876.7	31363.5	11978.8	23710.5	1029.92	183.45	107.3	963.128	784.114
Tcfcp2l1	18.3842	401.614	537.916	24.5175	2006.98	6.06667	12.9667	66.427	115.106
Tfb2m	2449.21	3400.88	2312.59	2167.1	2094.6	416	435.6	255.772	422.2
Tgfbrap1	69.9023	72.201	90.0172	59.2945	4066.85	185.8	126.1	721.191	569.838
Thap4	1959.9	2663.4	2981.16	2366.67	1393.18	76.5	78.175	1103.02	1068.34
Timm17a	16287.7	23486.3	7259.93	4841.93	4042.2	543.6	346.8	3442.82	4523.2
Tiprl	1190.01	1441.89	1052.69	1063.03	2104.33	585.95	596.75	749.459	1125.85
Tmbim1	13605.7	23326.7	4214.13	4435.19	14913.7	25	134.3	8256.4	9053.62
Tmcc2	142.245	154.234	47.8494	60.0794	2378.13	14.5	6.1	458.573	71.4992
Tmem131	6219.92	6534.73	4169.54	7104.95	9099.77	898.2	725.1	1358.11	1080.62
Tmem14a	800.932	1407.96	827.198	344.597	1164.57	56.8	81.8	132.036	478.807
Tmem177	165.639	186.198	349.696	185.774	303.517	43.35	25.15	246.376	178.547
Tmem183a	668.548	1034.69	900.273	476.578	1841.99	400.7	369.7	771.025	1059.33
Tmem185b	1575.27	1966.07	434.95	735.411	2081.8	417.4	342.7	321.002	349.576
Tmem198	348.907	480.203	1083.94	1111.5	408.7	35.6	51.3	543.586	232.707
Tmem206	477.912	555.912	155.038	420.019	411.4	111.14	167.18	606.578	1102.64
Tmem63a	3258.68	3390.04	1214.21	1151.4	4548.17	217	222.7	4056.03	3286.11
Tmem70	4097.23	6452.15	4331.33	8540.34	1700.63	230.6	206.2	668.527	561.185
Tmem81	168.47	152.157	221.803	136.463	526.4	62.5	112.6	251.184	88.4511
Tmem9	2072.78	4623.58	924.338	3367.59	1791.97	68.7	46.9	327.96	196.635
Tnfrsf11a	210.903	369.056	109.857	97.778	534.1	20.9	9.05	71.816	72.6709
Tnp1	20.1375	28.9199	28.2237	21.7472	74.15	1.75	1.7	131.225	54.4046
Tnr	58.1213	70.6162	48.9484	45.9626	14.9333	15.6	5.5	26.2066	1.41504
Tns1	12936.1	11533.9	4205.25	443.64	10243.8	26.8333	63.3333	1351.76	789.566
Tomm40l	624.065	683.698	649.582	142.131	1733.67	109.6	78.85	715.727	499.01
Tor1aip1	1366.42	1611.83	544.15	730.268	3394.73	560.85	452.5	865.523	738.03
Tor1aip2	3129.04	4559.38	2579.23	1612.38	5075.77	341.45	420.775	1783.87	3365.24
Tor3a	925.448	779.434	544.962	1344.7	996.022	38.6	34.8667	651.243	651.117
Tpp2	12407.3	17425.2	11994	5225.42	1260.86	332.1	416.9	638.296	782.159
Tpr	83.0941	97.6524	65.9124	66.9087	2439.28	941.975	822.575	2213.47	2138.7
Traf5	1870.99	1559.82	324.645	881.999	420.367	155.25	179.4	273.283	384.905
Trak2	543.357	538.943	545.307	174.551	1213.95	346.7	170.9	180.691	164.55
Tram1	644.811	656.217	1256.64	665.446	5793.25	633.75	413.1	1433.69	1127.61
Tram2	269.543	364.403	116.875	277.796	421.55	50.05	32.65	379.769	253.437
Trip12	2382.67	3217.64	3440.16	4117.98	2152.25	555.643	555.829	787.439	785.033
Trove2	159.572	297.275	211.974	247.738	2538.87	52.125	47.85	1257.37	639.41
Trpa1	29.1009	46.063	47.7576	53.8127	121.333	22.8	9.7	95.5349	40.1146
Trpm8	111.154	162.17	194.49	179.793	29.3667	2.1	24.3	57.6212	45.5178
Tsen15	2007.19	2448.24	3869.3	2019.9	1486.37	120.3	75.9	418.564	243.341
Tsga10	45.6165	37.1367	50.2115	26.5748	406.35	31.9	31.1	109.898	122.001
Tsn	4175.94	6819.75	5119.96	4039.82	3658.28	850.1	607.525	782.855	777.839
Ttll4	576.164	1162.46	546.365	593.265	647.642	112.85	137.125	265.522	284.978
Tuba4a	6350.2	11508.7	2107.43	1161.78	19389.8	2429.43	2767.83	8379.67	11088.7
Twist2	1410.5	1302.07	3784.62	276.171	297.4	7.8	6.6	41.3255	30.3224
Txndc9	1127.53	1800.67	718.215	1032.74	4161.67	363.767	366.933	1010.79	913.434
Ube2f	3747.96	6988.13	2581.21	2149	3876.66	369.375	333.275	1086.79	1444.15
Ube2t	108.382	148.042	133.865	215.827	398.567	107	104.3	143.339	147.78
Ube2w	668.695	799.22	1379.44	1686.37	850.35	90.575	95.525	840.526	785.515
Uchl5	2491.02	4144.08	3861.38	3354.74	719.044	266.033	234.9	624.231	999.76
Uck2	12615.9	18462.6	6799.07	11848.6	1237.98	143.517	88.0667	271.364	519.218
Ufc1	16037.4	22115.4	20909.7	11258	9027.4	739.9	573	1604.45	1441.19
Uhmk1	198.58	277.209	48.3907	38.5562	673.72	164.54	138.5	1156.91	727.591
Unc50	4633.32	5761.53	4850.92	3163.48	2397.17	1121.23	706.167	1941.36	1344.98
Usf1	147.984	154.593	117.311	145.504	663.278	63.1	55.1667	301.205	192.922
Usp21	3965.36	5847.55	4564.26	6078.66	1496.8	82.9	82.2	417.517	170.461
Usp37	39.7733	63.1527	89.0396	38.749	1502.65	98.3	129.45	340.631	378.11
Usp40	218.011	259.616	193.265	162.786	413.292	65.425	46.425	173.548	146.239
Uxs1	403.947	543.179	281.351	242.343	885.122	64.6	73.0333	450.788	448.58
Vamp4	1062.43	812.358	1161.74	1232.44	1770.99	468.033	466.033	484.969	418.997
Vangl2	450.626	1257.56	999.407	1277.27	408.789	33.7333	43.7667	554.612	481.577
Vash2	54.5181	56.7535	18.5295	232.969	157.467	15.6	3.2	75.0013	86.8764
Vcpip1	1444.1	2038.22	1882.41	2118.17	1161.17	180.35	249.85	477.384	471.978
Vps4b	1689.04	2887.27	2355.11	1403.92	3747.62	1874.4	1953	1605.7	1678.94
Wdfy1	786.938	1830.02	1844.56	1090.41	2508.83	65.04	76.28	211.315	81.7096
Wdr12	866.245	901.444	831.575	609.1	370.2	48.3	42.3333	509.959	329.309
Wdr26	1192.18	1441.92	712.443	615.777	4116.91	1028.48	1010.07	2859.53	2938.76
Wdr75	1779.69	2343.51	2441.73	4043.66	861.983	225.7	238.2	491.076	627.422
Xpr1	3969.66	3695.89	2345.75	2045.37	572.067	128.386	115.4	1146.62	916.413
Xrcc5	560.829	1021.42	612.945	879.061	1690.23	161.5	107.4	935.486	700.87
Yod1	433.548	598.458	695.052	382.716	1450.5	303.8	391.9	1701.37	1951.29
Zap70	53.4306	59.4004	58.874	57.4637	798.544	301.667	352.4	142.43	169.249
Zbtb37	34.9182	60.4378	20.7254	70.0862	132.933	38.35	44.05	52.4624	61.2713
Zbtb41	93.8393	107.627	52.35	62.9247	992.317	280.35	239.55	445.404	391.038
Zc3h11a	7741.85	15014.2	7352.99	6794.2	4742.15	1332.47	1376.67	1603.32	1942.27
Zcchc2	528.074	441.643	1105.96	354.236	1393.05	482.35	257.1	972.374	837.192
Zfand2b	1438.45	1688.8	1055.66	699.616	1375.73	177.15	150.55	821.499	550.09
Zfp142	147.521	138.052	141.757	82.3828	317.214	63.3143	77.9429	182.685	144.077
Zfp238	702.226	2818.11	1822.45	2047.6	3610.63	417	1123.2	1911.1	1552.71
Zfp451	525.725	568.919	691.529	973.303	810.133	219.4	210.94	266.012	233.22
Zranb3	1909.19	459.312	470.666	287.353	185.45	32.6	20.7	109.815	115.189

## Sheet: Normalized data
# Column A:Gene Symbol
#Column B~J: Normalized of Raw Intensity of each sample
Symbol	TC10	TC5	fibroblast	stem	ATII	CD8_T_BL	CD8_T_LL	basal_cell	duct_cell
0610010K06Rik	123.274	110.648	154.867	114.54	4109.77	12813.4	11506.3	5618.96	4210.51
1110028C15Rik	164.405	370.868	129.828	449.786	2522.54	1710.88	1915.04	3036.27	2073.03
1110034B05Rik	2325.31	3741	1388.34	1658.62	718.851	5730.06	7335.06	9846.37	8263.63
1110058L19Rik	1819.34	2649.98	1102.29	1100.97	6035.14	3795.19	2236.84	7509.04	4307.7
1190005F20Rik	203.796	210.798	62.7242	142.99	1067.98	2712.18	1871.2	1390.58	617.491
1200016B10Rik	385.821	566.724	242.578	458.143	8900.1	5892.23	5398.85	3902.42	3570.76
1700001G17Rik	63.9998	75.3541	32.7107	49.941	455.121	96.9301	241.579	832.783	681.289
1700009P17Rik	194.584	251.449	147.279	106.185	16649.9	139.803	751.58	4291.5	2440.7
1700019D03Rik	110.747	165.539	105.804	98.5109	407.243	363.488	536.843	1846.53	1067.93
1700019O17Rik	121.347	170.108	185.934	169.21	66.1722	303.839	110.947	962.282	667.997
1700025G04Rik	1768.77	2159.96	2395.89	4193.67	1937.58	4433.93	4496.36	5309.2	4380.2
1700029F09Rik	1146.38	2020.23	1841.54	1926.47	2451.3	11441.5	12114.8	5290.39	7282.36
1700034H15Rik	66.2726	70.5263	58.4862	41.7577	155.46	97.8621	316.737	483.403	153.697
1700056E22Rik	372.096	884.573	2145.79	1818.68	221.213	667.326	950.212	228.591	343.965
1700057K13Rik	46.1534	60.9845	51.9346	49.4228	142.345	72.6976	59.0527	136.942	263.049
1700066M21Rik	42.6857	36.2361	75.385	31.7625	507.909	671.054	1069.21	1303.46	680.145
1810031K17Rik	4426.11	3574.02	5544.18	1832.95	13893.5	11462	9260.54	12829	10941.3
2010300C02Rik	69.0722	67.5422	39.0315	35.4629	12073.6	883.555	959.159	4028.93	3647.46
2310006M14Rik	36.2076	120.907	26.6624	44.2756	551.115	67.1054	196.842	2048.15	844.862
2310009B15Rik	1070.01	1779.87	1738.16	1212.7	557.613	618.861	246.053	720.851	403.988
2310035C23Rik	107.54	128.946	37.7824	33.2871	1290.43	6174.32	5546.48	4064.39	2455.12
2610017I09Rik	32	38.8861	38.1234	35.8695	367.151	585.309	1524.63	636.018	1252.58
2810025M15Rik	1184.54	1063.2	2065.79	825.722	869.221	83.8818	178.948	2828.8	3124.96
2810422O20Rik	583.9	1294.56	1153.03	432.742	792.09	6578.2	4384.22	2433.41	589.569
2810459M11Rik	63.0418	79.9542	111.575	79.4144	632.019	313.159	465.264	1403.66	784.133
3110009E18Rik	341.679	343.017	860.602	391.128	1866.24	2320.73	1377.9	4612.81	1793.1
41337	72.8708	61.214	57.1653	42.8562	287.984	454.826	230.842	2046.03	168.525
4632411B12Rik	3472.65	5945.12	5990.28	10079.4	2541.25	8678.04	10094.4	4698.34	3746.9
4930455F23Rik	592.886	1132.61	1545.16	384.74	2279.74	1077.42	1229.37	14306.3	9348.01
4930558K02Rik	62.0118	88.6077	223.773	214.239	98.3301	249.781	152.105	190.263	218.994
4930568G15Rik	37.5367	35.8332	48.0308	45.1558	334.214	20.5044	39.3685	1234.28	1231.31
5430435G22Rik	3531.6	1097.3	200.493	1710.41	1066.7	146.016	508.808	2153.47	4924.39
5730559C18Rik	576.932	5994.15	42.3861	1524.38	1606.61	418.477	351.632	2409.61	2793.46
5830403L16Rik	145.079	187.184	107.706	89.0031	104.139	72.6976	218.316	163.153	54.9045
6330578E17Rik	829.738	1152.72	1194.78	433.787	5884.26	23664.9	9589.8	15745.7	11433.5
9130024F11Rik	28.7647	33.636	219.624	300.567	16.6478	18.6404	152.105	107.275	156.702
9430016H08Rik	1666.57	2887.19	1886.19	1790.56	2344.26	2248.03	1839.58	3447.51	2944.23
9430070O13Rik	40.2577	583.285	169.833	209.807	135.878	205.044	230.842	289.012	297.123
A030005L19Rik	50.4222	209.547	170.588	98.9054	226.542	587.173	1553.26	605.406	637.816
A030014E15Rik	31.1505	60.6744	71.6569	76.0343	234.747	65.2414	307.79	427.655	572.504
A130010J15Rik	37.9126	41.0546	22.9208	39.8846	755.501	948.796	673.738	7089.48	14691.2
A330023F24Rik	128.991	138.568	281.492	138.577	74.556	549.892	87.6843	60.6169	188.3
A630001G21Rik	200.511	146.995	310.918	88.0828	443.324	2220.07	2422.95	1140.02	616.586
A730054J21Rik	47.2991	53.9742	33.3764	32.0476	1157.03	83.8818	75.158	565.026	475.433
AA408296	91.7324	122.664	200.249	199.911	782.868	2128.11	1350.46	2141.62	1972.08
AA986860	331.528	4693.16	80.3207	475.699	12279.1	427.797	279.158	8829.77	14566
Aamp	1423.3	1378.19	1166.75	883.115	16679.2	10144.1	8077.69	5124.25	5688.71
Abcb6	1351.47	1265.09	2466.15	887.442	4575.28	1148.25	905.475	4928.77	3809.39
Abi2	386.304	338.242	345.037	858.648	1853.34	857.458	1357.02	2547.95	2954.53
Abl2	1731.8	1909.85	1503.16	1538.01	3072.8	4929.14	4261.93	4440.55	8762.48
Acadl	1436.26	3482.1	3972.61	1328.7	11844.7	8503.75	5876.64	5332.05	3559.74
Acbd3	3093.12	3734.87	2468.4	1695.27	3247.06	3889.32	4183.79	10590.1	10233.6
Acbd6	1229.65	1941.34	1981.98	1885.64	3266.15	2069.08	1853.9	7377.59	5314.88
Acsl3	99.7736	132.931	505.417	523.887	2558.9	1083.63	1253.23	16484.3	20606.8
Actr1b	201.946	272.323	58.9579	107.042	1647.67	662.666	834.79	3112.56	3153.71
Actr3	40142.3	60945.1	14557.5	27343.2	37709.4	85592.4	67896.3	21975.7	39272.1
Adamts4	221.076	429.67	47.5815	2483.18	639.175	194.792	394.579	568.453	325.483
Adipor1	16510	19063.8	13196.5	7280.42	14345.2	5221.8	3663.65	9637.34	7124.52
Adss	1259.24	1909.12	1394.46	1160.87	13888.6	13680.2	15083.5	26994.6	24225.5
Agap1	1567.55	1291.11	7017.15	3219.3	1375.27	309.431	333.737	3310.53	2140.68
Agfg1	1015.78	1651.75	1365.57	861.25	3964.87	9389.92	9037.21	5316.35	3758.05
Ahctf1	2362.36	3471.22	1354.63	2903.35	2480.02	6407.64	7598.11	3161.45	3232.02
AI597479	1149.68	1995.44	1945.85	2049.71	2399.68	4009.55	3580.74	4967.11	2161.32
AI607873	463.951	136.173	1244.55	603.683	2474.06	134.211	535.053	140.901	317.443
AI848100	335.469	428.064	243.187	177.811	7327.66	8105.78	19003.8	17156.9	33616.3
Aldh9a1	3784.45	4125.67	8089.05	2808.48	21145.8	17915.3	8492.85	7354.88	7668.86
Alpi	35.6153	25.082	38.5278	27.7318	468.475	564.804	552.948	588.209	567.073
Als2	81.8071	64.664	54.1421	39.3646	737.67	913.38	1119.32	851.971	697.408
Als2cr12	85.8249	102.589	17.4094	29.1789	109.708	86.6779	604.843	348.645	348.66
Angel2	926.482	1046.87	1303.53	527.746	3086.16	10171.4	9592.78	8537.61	4938.79
Ankrd23	124.489	1009.8	222.297	215.575	126.715	1103.51	862.527	568.906	683.507
Ankrd39	1034.9	2120.28	596.816	1371.93	503.947	1137.06	1169.72	458.373	271.549
Ankrd45	88.981	276.95	1100.12	1245.33	102.642	171.492	316.737	385.253	292.599
Ankzf1	470.483	616.577	1518.01	752.518	896.061	2828.49	1962.7	1535.77	1063.69
Aox1	806.621	636.515	342.976	155.038	14501.3	143.531	196.842	4458.56	1886.88
Ap1s3	122.958	1993.46	22.3858	354.352	1002.52	9247.5	5765.69	11259.3	10100.8
Apcs	76.2696	130.621	68.2006	81.6878	68.9269	57.7852	89.4738	67.148	25.138
Apoa2	827.335	1245.9	1085.85	1365.15	741.188	464.146	502.843	1279.94	551.829
Aqp12	27.9612	30.237	32.3646	29.0307	116.056	175.22	325.685	525.173	126.119
Arfgef1	2179.48	3159.68	1757.93	3358.84	4909.28	6691.9	4749.86	11753.7	7635.03
Arid5a	1433.83	2886.13	633.179	3128.94	5413.36	9618.45	12746.4	842.039	1418.33
Arl4c	1697.09	6598.36	3079.86	4713.97	10301.5	40574.6	21191	50951.3	23391.8
Arl8a	16753.3	18978.5	11677.7	5983.38	3614.44	1336.52	1692.84	17960.8	13072.3
Armc9	87.0434	169.83	40.1896	58.093	426.633	511.28	422.061	1858.52	633.139
Arpc2	101331	119680	31235.2	36230.8	35571.3	51749.5	55602.6	27771.4	36500.3
Arpc5	18224.6	33290.6	9738.55	6836.58	10693.3	32546.1	28433.9	18307.3	19540.4
Asb1	225.011	256.447	285.118	85.5013	1085.1	905.924	944.843	1452.94	490.978
Asb18	73.325	65.6875	76.8079	42.2063	182.827	218.093	338.211	140.766	82.281
Asnsd1	6296.27	6994.75	8008.23	4272.44	4659.72	11909.4	7449.59	8223.07	5112.8
Aspm	505.818	728.617	922.216	1659.97	321.519	392.94	454.527	3406.81	4385.67
Atf3	3004.48	1187.14	108.7	387.93	73269.6	918.972	4393.16	108194	105470
Atf6	388.961	271.759	536.11	533.812	2820.85	362.245	637.65	5552.32	5495.46
Atg16l1	550.01	477.638	447.066	371.818	2548.5	4977.92	4740.32	1856.86	696.967
Atg4b	368.845	441.571	185.276	290.019	4701.25	6395.52	6706.95	2823.99	2861.88
Atg9a	40.1242	72.5897	184.567	34.542	3876.19	1116.56	1075.47	3179.37	2644.2
Atic	3512.26	5323.16	3517.93	4141.17	4681.34	3261.14	2672.58	9188.63	9435
Atp1b1	6425.63	7617.96	27.802	22.6135	60369.3	9452.24	7388.45	65506	42379.2
Atp2b4	114.683	153.329	190.792	71.7517	81.4427	227.413	1338.53	636.124	245.749
Atp5k	12922.3	21121.9	24250.5	10801.6	22115.5	19146.2	16828.8	42383	50415.1
Atp6v1h	982.666	851.855	1027.3	556.751	4654.51	2991.16	3721.51	3113.62	2708.08
B230369F24Rik	501.243	783.196	1642.99	552.588	20.4804	41.0089	44.7369	742.018	470.56
B3gnt7	49.4796	45.2054	36.2959	23.9128	1426.98	441.778	490.316	1340.52	941.191
B430105G09Rik	259.99	320.722	173.693	208.56	672.92	512.611	150.316	83.6243	81.1541
B4galt3	1481.92	3535.53	2467.34	1428.05	7027.07	9890.6	8294.22	1950.95	1654.72
Bag2	3239.77	3731.67	1527.46	1457.71	2327.16	637.502	637.053	1686.49	2940.55
Bard1	321.992	452.462	458.332	1070.85	67.1902	82.0178	445.579	730.388	276.413
Batf3	77.6866	73.3588	36.5498	154.201	120.487	74.5616	103.79	131.056	115.202
BC003331	731.341	831.418	1261.42	742.823	2689.23	4635.87	4198.11	13663.3	9643.32
BC026782	560.06	717.215	1629.92	1470.95	206.661	387.72	651.369	1767.07	409.721
BC031781	709.969	665.944	888.227	475.347	2478.74	3164.77	3123.35	2776.21	4884.28
BC055324	250.41	367.344	426.974	253.608	249.927	1007.51	1141.69	1472.24	1242.43
Bcl2	130.361	139.693	121.143	47.0442	501.747	2514.59	6328.66	3100.02	2579.78
Bcs1l	1897.4	2939.89	5136.61	5230.25	2493.46	3124.13	1666	4400.95	2444.79
Bivm	787.955	1296.05	1313.11	976.271	1172.71	2093.32	1118.42	2626.99	886.85
Bmpr2	474.245	1218.64	87.7398	150.099	5398.57	2201.43	4386.6	9058.63	8748.65
Bok	2780.24	4683.02	1677.3	1130.11	2354.65	128.619	842.843	5359.23	7812.35
Bpnt1	377.992	554.593	144.076	264.501	1635.5	402.633	96.6317	5538.86	6482.69
Brp44	4717	5957.52	4608.4	2645.79	12108.3	14678.4	10706.4	35748.3	30456.6
Btg2	3726.68	7279.56	302.475	1023.98	25157.8	20171.7	13608.1	22577.6	16092.6
Bzw1	5269.05	8787.78	9309.84	5056.93	6855.1	16951.6	17612.4	17994.4	27216.4
C1ql2	42.168	38.5272	35.9944	25.2504	126.835	54.0572	189.684	95.5932	264.636
Cab39	5293.77	9886.9	5702.24	4413.2	7515.9	11435.9	10949.8	16272.9	16051.9
Cacna1s	56.4232	65.4402	58.5175	43.9229	2001.45	149.123	191.474	628.875	435.56
Cacybp	7101.5	9522.58	9431.65	11698.4	8349.61	25634.3	29733.9	15240.2	24116.1
Cadm3	33.1234	39.3966	40.9046	33.07	115.197	118.056	428.878	378.054	572.654
Camsap1l1	111.223	152.128	105.203	68.8542	2981.75	7278.61	6227.82	15099.3	11944.5
Capn10	764.328	1043.75	700.939	536.667	1044.56	563.872	670.159	1161.56	333.2
Capn2	54978.2	89197.3	20026.8	10005	18133.9	7485.99	7213.38	20731.3	21293.7
Capn8	16.8507	42.1316	20.6712	18.7821	652.29	560.144	853.58	544.658	403.121
Carf	50.2657	57.1532	24.5783	33.6319	324.573	184.54	805.264	1253.93	1462.73
Casp8	1423.5	1241.11	846.04	322.536	4525.04	8218.55	6869.8	5228.21	3615.67
Ccdc115	1115.53	980.213	570.99	325.265	1420.82	2734.55	2621.58	8740	6662.34
Ccdc93	248.64	341.944	260.261	351.641	1048.72	3747.19	1959.92	959.888	640.495
Ccnt2	64.3733	108.335	39.7095	55.5678	1162.89	8773.29	11311.6	4590.52	2558.46
Ccnyl1	1638.31	1614.27	390.368	505.032	3686.9	4003.96	6755.27	7351.4	10821.3
Cd244	336.843	502.332	681.99	146.976	163.305	156.579	51.8948	1289.29	960.797
Cd247	82.209	73.3899	50.3345	43.8558	1131.98	6081.43	4743.45	7417.83	4424.24
Cd28	393.529	425.667	64.2981	84.6195	1036.22	14315.2	22296.9	335.108	171.335
Cd48	4581.27	989.44	58.6538	34.6122	2215.42	15108	7830.75	252.954	301.221
Cd84	56.8052	39.8758	39.3139	61.7295	1588.52	1756.86	1989	2628.22	1892.07
Cdc42bpa	890.216	1148.79	429.093	852.811	1502.42	227.879	517.606	813.502	854.719
Cdc73	1001.64	1475.15	1094.7	1516.02	1715.13	3009.09	2812.29	1931.14	1961.04
Cdh20	94.3244	88.9538	46.0012	30.2613	101.025	100.658	642.422	529.587	282.454
Cenpl	439.242	531.326	396.788	292.23	1115.59	4503.52	2433.69	702.643	567.61
Cep170	924.814	941.252	659.749	1469.51	1045.82	925.496	1492.42	1290.68	1086.82
Cep350	610.765	910.54	548.06	472.617	2577.18	3124.13	3399.41	5829.86	5025.03
Cflar	328.694	345.971	213.533	86.5011	2353.59	2636.87	2581.14	4563.13	3040.17
Chit1	45.9178	59.425	86.1159	45.2584	691.365	83.8818	624.527	228.408	17023.9
Chml	276.451	573.167	1433.67	550.72	571.985	784.761	513.58	1390.22	1319.57
Chpf	8309.42	9828.6	11674.6	5896.77	2655.03	2126.87	1127.37	95.646	146.597
Chrng	58.0502	62.7045	63.1572	52.9248	183.985	89.4739	150.316	184.796	235.249
Chst10	77.568	79.1961	111.028	35.8091	716.516	769.849	749.79	393.88	201.132
Clasp1	2448.79	6138.13	2110.47	1917.01	2361.46	3502.07	3006.77	1709.56	2118.61
Clk1	806.818	1118.12	1681.39	1650.08	11464.9	111087	146322	36986.3	40434.4
Cnih4	13837.7	21631.1	12819.6	10176	5964.21	18889.3	12475.3	7663.98	10568.1
Cnnm3	1584.72	1509.31	2091.09	862.598	2035.24	3197.57	1542.53	7660.6	3691.55
Cnnm4	2420.65	8850.17	1149.74	3332.8	883.294	1029.57	1160.18	2054.65	1577.12
Cntn2	36.825	41.7148	41.2588	28.2619	315.725	370.012	294.369	163.299	160.233
Col3a1	61458	40728.3	67.1175	100259	8388.63	39.1448	816.001	174.196	746.14
Col4a4	498.147	2796.59	53.6334	58.7029	3544.97	80.7751	283.334	322.697	389.889
Col5a2	1800.21	1041.25	106.953	520.308	828.47	262.83	194.158	393.425	130.696
Col9a1	72.7179	59.1425	68.4005	38.3101	416.795	464.146	634.369	647.701	431.565
Copa	6721.92	9876.29	11050.3	12317.6	26540.7	21277.1	12391.2	12110.3	12805
Cops5	14550.7	26181.9	11075.3	15163.9	4653.76	5493.33	4240.16	8283.58	7998.17
Cops7b	342.557	527.83	421.27	228.152	1987.05	3374.84	3227.32	6287.65	3981.75
Cops8	840.678	825.144	460.637	353.869	6689.02	9836.54	10182.1	6280.05	6040.09
Coq10b	2150.72	3141.49	951.695	795.555	10958	7155.12	10171.4	39357.7	52372.9
Cox5b	24545.1	36966.3	31850.1	21507.9	37245.1	29382.6	21716.2	55232.9	60722.3
Cps1	59.8469	85.1988	106.651	98.7362	422.843	197.588	445.579	930.145	796.736
Cr2	56.159	61.5213	65.2994	46.8182	471.23	810.857	295.263	703.192	769.054
Creb1	127.658	195.367	61.1837	101.637	2189.04	5287.04	5296.85	5655.87	3821.76
Creg1	31271.9	10203.6	6326.76	1120.98	35925.1	3570.57	4564.06	4857.31	5132.19
Crygd	101.431	130.529	312.888	117.407	66.8908	111.842	85.8948	432.179	645.959
Crygf	78.4329	91.3235	87.169	79.3033	396.015	132.347	132.421	225.535	269.03
Cspp1	420.293	709.151	581.107	590.932	1297.09	3542.14	3122.19	1622	1450.8
Csrp1	87331.2	145726	5125.36	10508.8	32884.8	452.962	613.79	52727.3	58725.6
Ctdsp1	6335.97	5210.62	5297.62	1702.69	21680.6	7935.22	6436.74	17843.5	8495.5
Cul3	1116.58	1442.54	1095.01	1433.38	3327.17	6984.19	6620.7	9023.64	9831.96
Cyb5r1	2766.85	1877.73	8614.14	5652.53	4948.6	6973.37	4692.01	9148.75	5722.69
Cyp20a1	1099.04	812.353	1220.75	813.919	2689.6	2377.89	1538.95	7627.44	5088.01
Cyp27a1	39.8653	56.2247	95.4749	87.67	428.772	222.753	352.527	481.453	1257.28
D1Bwg0212e	550.118	764.703	376.316	497.386	2244.88	2527.64	2119.93	3284.38	1986.77
D1Ertd622e	3623.1	3927.54	3801.84	2148.05	1848.78	4608.84	2617.11	4312.24	3847.71
Daf2	292.584	573.186	99.8769	66.2237	122.613	248.849	84.1054	993.1	239.231
Darc	39.3029	42.8118	42.7209	38.1648	718.073	616.997	597.685	902.738	955.902
Dars	138.153	173.939	169.879	100.543	4965.31	5566.02	2618	4544.59	3494.88
Dbi	39218.9	49760.8	53446.4	14244.5	50119.9	3896.31	3970.85	55237.2	87398.6
Ddr2	973.951	829.099	1234.71	2567.18	802.779	252.577	481.369	580.091	445.902
Ddx59	116.355	117.109	105.397	97.4038	1303.08	3748.58	2222.53	11911.9	3488.36
Dedd	227.361	418.042	267.706	196.899	2456.97	2158.56	1946.95	7521.55	5443.37
Degs1	20778.1	16227.6	16312.1	5732.28	36393.7	14792.1	11985	38280.3	34891.2
Dgkd	1067.04	1899.37	3823.83	3025.14	1999.61	4356.26	3230	3980.93	2218.86
Dis3l2	457.119	863.915	396.488	296.614	562.753	677.268	839.264	1357.61	925.12
Disp1	293.603	240.006	200.223	152.399	877.216	1019.63	1153.32	1375.53	888.1
Dnajb2	184.055	254.388	100.895	149.806	10591.5	4546.39	4513.06	13888.5	13770.2
Dnpep	12885.9	22386.4	15894.7	6327.09	21665.9	12637.4	11749.3	35864.3	21449.4
Dpp10	71.3832	108.204	209.155	131.767	126.695	272.771	235.018	337.545	389.766
Dsel	862.122	915.988	1443.81	644.363	1364.4	1709.32	1073.69	7523.19	4452.96
Dst	2213.57	2371.63	1375.27	2206.1	863.382	146.793	752.475	22099.8	27743.3
Dtl	537.056	732.877	996.345	634.51	355.833	555.484	987.791	605.096	694.169
Dtymk	3797.47	7197.32	4381.07	3103.77	4182.94	14292.8	10265.6	8997	7132.52
Dusp10	808.657	1924.25	307.75	168.688	2544.78	4908.95	8444.54	4894.84	7196.11
Dusp12	1099.52	1143.09	2822.4	1096.28	681.064	1909.4	1536.56	1485.26	1237.28
Dusp23	1146.64	812.157	515.244	155.58	1881.98	50.3291	1005.69	1702.42	704.731
Dusp28	435.756	599.351	380.489	210.45	2121.88	1327.2	900.106	559.832	216.643
Dyrk3	711.484	2636.27	963.583	174.917	4106.33	303.839	479.579	647.036	469.633
Ecel1	28.3871	41.2362	31.32	52.6779	215.464	598.357	123.474	581.329	312.655
Edem3	881.478	1078.25	1048	576.177	5291.23	7626.72	9368.8	2420.95	2470.18
Eef1b2	38119.2	52031.5	44805.3	44792.6	92677	140545	157903	138827	141925
Efcab2	98.8481	146.552	80.0081	62.503	467.966	1798.8	1637.37	1901.36	1264.48
Eif4e2	3688.45	6025.64	1980.71	2374.01	4834.09	7056.14	6640.39	8774.44	10966.9
Elk4	118.322	150.471	71.8466	71.0253	2854.72	17870.1	12732.6	9935.76	7389.29
Enah	371.317	735.909	51.7851	1058.92	2347.86	65.2414	336.064	7445.44	4993.11
Epb4.1l5	34.8111	70.4589	173.109	62.085	2705.62	377.468	577.553	5752.31	5452.24
Ephx1	18053.8	13637.1	8250.24	362.982	36143.4	72524.2	23936	21657.1	14858.3
Eprs	55.4655	72.0633	132.386	170.42	6090.46	5987.76	5956.72	9656.67	11076.5
Ercc5	253.811	345.021	86.5235	94.6245	718.612	2494.09	3398.21	4076.43	2863.65
Etnk2	51.8699	99.1625	24.6433	73.5799	738.493	823.906	123.474	392.196	665.106
Exo1	748.008	1373.69	1502.61	779.183	267.583	448.612	280.351	430.5	542.22
Eya1	1838.68	5668.14	7880.44	6715.74	1157.44	344.226	345.965	5278.31	4153.18
F11r	3952.71	11354.6	6422.24	75.7135	12630.4	401.701	960.948	13286.5	10124.4
F5	93.4957	104.229	34.5637	24.9917	661.213	160.307	214.737	11875	1935.13
Faim3	90.9564	884.184	38.0256	28.0415	1315.42	3317.99	415.158	494.45	72.3772
Fam119a	965.599	1044.46	1687.9	837.201	1967.76	2116.31	1814.53	2722.13	1704.15
Fam123c	37.5119	54.3912	60.6586	60.5962	135.638	63.3774	472.422	264.723	43.4055
Fam124b	71.9522	84.9052	71.8017	62.506	626.031	889.147	991.37	209.878	114.467
Fam129a	1545.97	1963.43	2539.62	947.397	7524.44	605.813	5183.22	3449.97	1698.35
Fam134a	553.792	406.91	1278.97	365.366	11562.2	7083.35	6366.95	13132.7	6233.8
Fam135a	778.185	1754.42	1252.66	1977.05	548.945	203.646	163.29	1935.97	2379.86
Fam168b	9428.05	12704.7	16370.9	18591.1	5176.7	25634.3	15475.4	23024.1	19389
Fam20b	197.25	292.124	320.451	206.291	2080.61	1677.17	1068.76	2675.29	2225.48
Farp2	308.236	307.03	382.452	1130.91	1386.74	630.667	490.316	1822.1	1663.21
Farsb	2446.43	2495.61	3747.98	4213.43	5458.04	7088.48	4521.11	5587.83	6191.43
Fbxo28	1312.73	1608.98	700.042	1159.67	4172.98	6529.11	6375.9	6680.81	5057.21
Fbxo36	236.582	398.202	725.088	324.667	3725.76	974.893	1251.74	2758.29	786.444
Fcer1g	44915.9	13092.3	267.164	243.548	10725.1	404.497	916.212	559.707	580.401
Fcgr2b	3290.16	1864.78	21.9085	21.8521	1855.77	2052.31	1155.64	246.122	1065.1
Fcgr3	3715.86	1190.09	24.7578	23.9225	4664.63	98.7941	1297.37	718.874	595.4
Fcgr4	4609.14	1369.01	321.244	20.0178	2281.05	259.102	991.37	286.713	458.439
Fev	237.466	505.71	2307.9	2426.58	585.07	242.325	721.159	119.497	79.229
Fh1	5776.34	7645.12	11043.3	6414.14	21345	18344	14847.3	12259.3	15535.5
Fhl2	13500.6	18424.2	129.035	1421.99	4559.47	61.5133	878.633	1255.83	3922.95
Fmn2	238.487	201.91	145.224	247.488	154.022	141.046	229.053	3092.41	2471.29
Fmo2	42.8359	126.036	41.8555	28.9245	4257.3	190.505	389.032	30914.7	15224
Fmo3	60.6765	57.803	74.3314	56.9682	8975.7	85.7458	62.6316	67744.5	26762.2
Fmo4	150.754	251.785	333.954	566.874	404.998	246.053	663.895	1479.54	434.622
Fmod	101.287	81.3607	58.0225	63.2617	602.247	313.78	443.492	421.745	475.957
Fn1	181603	252783	14483.8	184206	4361.17	538.708	1277.69	1729.38	1290.4
Fzd5	73.8732	193.229	45.705	26.7616	4767.27	1401.76	1672.26	7461.23	7073.04
Fzd7	1953.61	1133.85	201.316	879.464	5647.36	318.751	318.527	5093.47	5070.81
G0s2	164.449	114.897	721.461	57.309	797.599	976.757	1306.32	931.638	458.761
Gal3st2	1031.59	359.55	27.4736	24.1316	708.611	702.743	1241.9	4085.32	1039.48
Gas5	570.892	1187.72	1292.6	1602.76	6220.62	23950.6	28084.5	76649.4	71947.2
Glb1l	280.069	306.948	77.2943	235.279	532.312	656.142	655.843	1973.99	1667.06
Glrp1	185.106	194.817	2272.62	134.415	491.291	311.295	506.422	382.658	508.559
Glrx2	2805.9	4155.77	2546.23	2867.97	5763.47	7270.38	6124.18	5553.41	5830.3
Gls	2473.4	3094.11	1912.99	2240.57	2120.74	6200.26	6083.32	4430.04	6766.03
Glul	7353.87	8656.42	709.841	1011.77	38973.6	15410	14055.4	91105.8	70916.6
Gm101	91.0652	107.398	103.623	90.0929	782.329	55.9212	336.421	570.482	219.097
Gmppa	1088.62	1314.3	2980.54	1013.41	5205.22	3514.09	3172.74	5575.38	4057.18
Golt1a	41.917	50.8768	47.8819	26.8458	857.843	609.541	191.474	565.175	356.039
Gpa33	636.091	1985.59	2379.93	2011.69	386.014	75.4936	41.1579	859.414	259.551
Gpatch2	133.186	170.61	79.8023	70.3565	673.294	1134.73	1193.58	1621.62	1000.98
Gpc1	2374.57	5606.03	15084.6	1982.86	1245.17	318.751	612.001	4057.61	3896.18
Gpr161	80.9104	101.519	72.8685	81.5052	313.195	59.6493	59.0527	454.359	722.674
Gpr35	73.3331	64.5134	73.7471	37.1215	548.001	315.023	400.843	258.119	520.432
Gpr37l1	58.5137	78.6521	105.952	77.0391	227.081	255.374	612.001	316.699	100.39
Gpr39	79.7856	89.8116	65.5583	55.6346	1113.85	553.62	329.264	992.617	744.621
Gpr45	66.7134	84.7657	105.944	170.117	286.546	684.103	759.632	44.5073	227.834
Gsta3	5171.55	8842.77	61.7196	57.2494	4922.01	127.687	80.5264	36931.7	24027.9
Gtf3c3	898.109	1596.41	635.313	981.428	1556.87	2965.69	2322.74	1308.28	847.062
Gulp1	2631.65	3773.12	2110.34	3024.99	270.917	183.297	326.878	2327.61	1215.23
H3f3a	18083	28330.5	33787.3	19820.8	18995.7	21708.6	19733.4	36253	32449.3
Hdac4	1010.46	829.384	1581.13	497.018	1116.62	2059.14	1713.72	2568.48	2238.84
Hdlbp	15950.6	22291.3	12294	11058.6	9591.82	4638.1	4098.62	13888.6	15964.4
Hecw2	45.6949	105.092	36.3811	27.7714	363.887	173.356	224.579	177.94	83.6124
Hes6	1028.66	2880.52	34.1312	907.56	3940.63	2495.95	1641.84	3856.69	1165.95
Hhat	341.741	622.666	190.038	769.803	311.428	452.03	520.737	1283.47	1234.92
Hibch	1230.4	1323.28	1144.92	1502.97	1486.99	1278.73	707.738	6989.11	4521.81
Hlx	52.0503	31.4816	57.9319	31.8684	312.776	126.755	196.842	690.418	265.491
Hs6st1	155.689	867.891	73.0041	205.035	3580.84	577.852	928.738	9789.53	8958.03
Hsd11b1	2618.73	2376.57	1272.87	1042.28	1161.52	3411.19	5055.27	620.996	706.619
Hsd17b7	578.474	1839.85	110.547	167.777	1734.7	1348.63	1304.98	1475.75	3237.47
Hspd1	13084.7	19554.1	44500.9	25405.4	33575.6	18189.3	32076.4	47548.7	82296.1
Hspe1	21212	28498.5	39071.5	55022.6	20443.1	15811.7	18954.1	24729.9	45715.6
Iars2	466.756	524.687	363.754	286.48	2045.11	3384.16	3106.53	3645.11	2350.65
Ica1l	1144.89	533.391	158.619	104.233	89.4672	20.5044	10.7369	912.323	283.047
Icos	84.6634	128.904	113.571	92.7094	1330.31	13880.3	45706.2	508.633	358.628
Idh1	1756.29	1485.04	1229.4	626.924	23641.2	1602.14	2677.06	48686.5	34150.4
Ier5	476.671	764.813	116.653	237.287	25170.4	7131.2	8619.31	15221.8	31373
Ifi202b	72.1156	1181.46	11832	23889.2	314.512	279.606	612.001	14225.4	63385.1
Ifi203	106.026	62.9696	3582.87	7087.3	643.008	7310.77	5736.16	1114.46	3539.78
Ifi204	1259.56	518.26	6858.53	13361	517.49	787.557	761.422	373.306	434.315
Igfbp2	4470.9	1552.82	31.3854	39.0689	1046.06	574.124	613.79	1038.04	13385.7
Igfbp5	3213.52	2563.17	7699.31	1113.98	9564.48	486.514	1133.63	81093.3	46332.6
Igsf8	11360.4	10778.1	2480.87	4237.76	5703.62	1358.89	2440.84	3974.9	3024.58
Igsf9	360.977	3460.29	647.251	1116.16	189.893	257.238	219.211	1527.83	1220.36
Ihh	77.4402	42.824	27.6002	29.6221	709.929	823.906	903.685	985.245	633.437
Ikbke	108.978	173.029	51.8608	38.1018	501.591	18092.4	10142.7	1949.05	1721.39
Ikzf2	110.058	443.426	51.8283	95.8863	1265.42	9064.21	14216.2	9316.31	7454.76
Il10	34.8559	53.219	80.6119	84.0265	1019.59	426.865	1374.32	130.604	329.091
Il1r1	2572.86	3511.48	598.854	784.663	975.007	138.871	456.316	4185.19	2439.64
Il20	96.3488	130.558	127.965	106.362	575.189	274.014	1073.69	1090.37	811.108
Il24	61.9267	117.469	63.3323	71.0902	371.822	305.703	739.053	708.594	767.723
Ilkap	5168.27	7462.07	7032.62	4487.33	4169.42	3753.24	3102.06	7810.4	5453.34
Imp4	3050.11	3958.89	2246.09	1473.6	2663.3	3787.73	2859.58	8411.45	9782.57
Ing5	314.438	389.919	668.004	342.651	1847.52	4239.29	6023.82	4134.96	2130.75
Inha	37.6915	131.194	132.348	218.052	605.67	587.173	391.895	858	397.5
Inpp4a	104.405	115.414	60.7006	70.8548	1303.38	2230.32	4156.06	2102.78	1985.99
Insig2	1723.27	2029.14	3895.7	1730.46	4126.57	5648.66	4233.3	11212	8800.11
Ints7	354.913	562.243	395.138	602.626	1672.25	3504.4	1795.29	3679.35	3113.35
Ipo9	336.427	288.656	352.265	133.982	3239.02	3243.43	2350.18	8791.83	7605.53
Irf6	164.316	611.075	531.968	376.572	5291.86	503.291	663.895	41520.4	63584.2
Irs1	2859.9	2276.57	5930.64	2587.89	10357.3	171.492	193.263	1312.25	487.711
Itpkb	50.7225	62.8854	78.3572	62.7118	4775.74	10654.9	11134.1	4727.83	2386.26
Ivns1abp	2959.55	4394.25	5170.62	5570.33	8066.88	16168.7	21879.9	40170.5	56285.5
Kctd18	58.768	57.0395	48.4308	51.8995	830.715	4158.67	5001.58	7351.98	2922.64
Kctd3	1472.46	4725.1	2228.25	1432.96	4551.84	4133.51	3504.69	2708.28	2726.4
Kdelc1	569.535	583.122	328.163	788.778	2437.32	2575.17	3008.11	4917.72	1711.23
Khdrbs2	28.4546	31.3253	34.086	37.0776	660.524	488.379	116.316	231.915	131.812
Kif21b	813.287	866.909	5002.14	3659.11	950.274	3086.85	3283.69	1359.6	755.044
Kifap3	2208.3	3744.18	3583.75	1421.33	4249.45	1546.22	960.054	13021.2	7910.35
Klf7	5686.95	7616.87	2051.07	3714.96	2923.94	9669.24	9419.8	4453.01	6880.13
Klhl12	1305.09	2146.53	1341.33	1603.21	2886.54	12097.6	8780.96	5885.47	4535.25
Klhl20	1452.33	1938.42	1636.85	1148.05	630.582	2484.77	1975.58	1769.25	1651.64
Kmo	58.4562	65.3694	59.6608	32.4037	421.466	275.878	361.474	901.68	786.99
Lactb2	1118.12	2141.37	1420.61	1259.68	3717.26	1704.66	3086.85	2599.78	1632.02
Lamc1	17269.4	14430.3	26298.1	18072.3	2285.93	182.676	161.948	8215.36	9260.6
Lamc2	3299.09	17894	1372.9	363.57	3090.03	302.907	869.685	1786.01	2612.49
Lancl1	1433.44	2277.93	4129.96	5270.52	5595.71	7349.91	3625.48	9594.11	7690.53
Lbr	1334.11	1897.63	3367.06	3229.43	18007.6	71077.7	48772.2	11338.1	12966.6
Lefty1	295.411	247.534	130.751	118.412	1035.04	1010.31	1173.9	61.5596	65.6209
Lefty2	38.5087	37.6589	44.3169	22.5532	164.682	31.6887	696.106	2286.92	1326.05
Lgr6	30.4451	50.4792	38.535	21.0273	628.097	221.821	294.369	33501.4	7035.16
Lgtn	1201.45	1964.85	923.042	792.638	3501.62	3796.68	3668.43	4015.71	2967.59
Lin9	307.413	491.477	566.195	419.463	334.903	1000.06	1683	2492.22	2472.88
Lman2l	1309.38	3194.4	1660.42	1050.2	5264.01	3298.42	2717.32	5058.39	4116.73
Lmbrd1	1392.07	1191.2	1940.64	676.903	5527.54	5462.26	6188.01	3859.34	2957.58
Lpgat1	984.217	2135	722.689	403.933	4307.87	3886.52	3913.58	6150.57	5459.43
Lrrfip1	4975.99	6797.28	2232.1	2731.95	15266.5	16243.2	28144.9	17940.9	20566.5
Ly9	704.153	129.465	95.1486	53.6877	354.216	2136.19	1347.48	159.588	305.319
Ly96	1480.49	1173.53	405.277	575.662	782.808	663.598	1565.79	4502.23	6580.48
Lypla1	531.148	572.92	607.461	394.332	4537.22	6150.71	4478.46	4375.74	3936.33
Lyplal1	75.4862	116.508	23.7046	85.0988	4491.02	672.919	416.948	3150.53	1458.14
Map4k4	8525.32	8986.63	7089.78	5388.26	1602.95	9660.57	9558.66	4160.08	7233.13
Mapkapk2	2332.53	3185.52	1331.97	1425.65	16489.6	5223.04	3493.06	1041.44	1361.94
Marco	4136.2	631.874	117.771	92.057	3192.88	181.744	104.684	488.614	395.728
Mars2	189.805	210.186	164.11	67.6463	361.941	404.497	198.632	328.69	313.383
Mcm3	3171.61	4323.4	1896.74	3634.18	1644	3909.27	2167.77	2515.03	5810.58
Mcm6	11674.4	19910.8	15172.7	8128.88	4889.14	7019.35	4992.04	11163.5	11221
Mdh1b	67.2983	60.5875	163.828	31.3523	1908.63	37.2808	615.58	988.189	462.992
Mdm4	45.5819	53.6152	38.1142	28.08	709.12	3501.13	3340.95	4513.82	2121.17
Mff	9854.25	12194	16931	8452.7	13303	32073.3	30060.8	11942	6397.84
Mfsd4	173.238	338.153	1659.99	1769.15	471.559	247.917	250.079	1350.05	634.262
Mfsd7b	1845.17	1074.75	2114.08	789.625	1978.73	7907.26	8772.9	6066.44	9498.52
Mfsd9	55.7059	66.6137	39.4526	60.0962	630.582	1096.06	764.106	1426.88	847.846
Mgst3	1638.9	4860.95	6398.08	246.267	4449.73	611.405	56.3685	6561.85	9806.87
Mia3	4957.49	5212.41	7842.52	3620.5	4584.76	7590.37	6978.95	10701.6	7957.08
Mitd1	203.167	191.371	133.322	408.847	975.695	2725.23	2107.11	2801.62	1582.17
Mki67ip	4179.22	6700.74	5967.46	5165.48	3287.95	3942.44	2668.11	11567.7	14022.1
Mobkl3	2286.73	4123.4	1873.69	2079.66	7326.33	19364.3	15916.8	12800.1	9234.19
Mosc2	9904.75	11344.8	8035.16	9725.31	28008.7	11035.1	7533.69	14203.6	11804
Mpp4	62.7095	64.0919	158.196	53.2293	18.7438	18.6404	76.9475	526.614	160.764
Mpz	41.2727	72.2732	71.3487	77.6465	413.381	124.891	87.6843	714.977	750.986
Mpzl1	6002.45	11351.3	4158.55	6103.34	2617.69	616.997	984.212	13117.9	8447.11
Mr1	555.401	252.316	128.793	298.443	671.812	911.516	663.001	3023.89	1459.05
Mreg	494.044	189.792	3082.73	3665.91	2278.9	583.445	1825.27	13173.2	14798
Mrpl15	2000.71	2764.83	4094.98	2747.64	2947.48	3520.47	2914.16	3406.02	3592.42
Mrpl30	7154	9452.66	8064.54	8704.96	9650.09	8260.49	3976.21	14329.6	11864.4
Mrpl44	1403.35	2228.95	1884.15	1376.54	6773.89	5467.7	4869.61	13227	7800.82
Mrps14	495.811	726.53	541.08	550.43	5485.68	6418.51	3533.02	6202.12	6590.78
Mrps9	831.101	1110.38	746.695	790.735	3058.2	5744.04	6086.45	4676.36	4436.13
Mterfd2	826.174	1565.06	629.803	556.852	2956.67	2410.2	2222.53	5685.35	3413.6
Mybl1	42.1806	65.7071	49.8819	61.1764	133.901	215.297	270.211	760.775	855.286
Myeov2	32259.7	39449.9	29781.2	19378.2	15753.5	17381.6	10034.2	45407.4	45045.9
Myoc	63.3544	72.5815	69.9209	54.8964	229.956	274.946	202.211	223.71	102.793
Myog	26.2026	31.9028	34.66	33.1445	75.6339	236.733	57.2632	528.875	614.268
Nab1	1835.08	1957.05	1691.53	1687.77	5384.2	9151.82	10247.7	13797.5	22398.5
Nav1	1230.46	1480.03	679.254	1216.16	614.368	285.198	769.027	749.576	497.172
Nbeal1	2072.19	4699.83	1466.74	1718.54	4239.51	4333.89	5900.8	2078.4	1941.18
Ncl	1867.02	1520.93	1478.22	1582.04	10630.7	19991.8	17306.5	64684.1	75775.8
Ncoa2	987.087	1703.57	1575.47	1149.06	3557.16	12525.9	9996.46	6214.3	4829.35
Ncstn	38.0012	50.8254	24.4478	48.4047	2412.38	682.239	1053.11	1923.66	1893.13
Ndufa10	1628.32	2054.92	1281.53	576.077	16164.9	7402.1	4777.9	13784.5	14922.3
Ndufb3	8969.09	11640.1	11351.5	5658.49	21212.3	18687	14451.8	38653.4	30952.1
Ndufs1	8641.91	10226.8	17199.8	5697.48	7487.82	16686.9	12379.6	7356.55	8064.34
Ndufs2	1309	1458.41	974	440.262	33187.4	24819.7	17046.5	18689.9	20830.1
Nek2	342.949	365.533	1185.78	652.935	1377.9	600.842	915.019	1864.03	2027.3
Nek7	1815.56	2674.66	725.774	1778.63	6386.35	11764.9	7337.74	27590.1	12930.5
Nenf	3429.16	6199.07	4010.25	3389.44	6350.55	674.783	110.947	11750.9	6674.94
Neu2	128.045	299.707	170.903	147.588	751.309	171.492	41.1579	1073.34	347.01
Nfasc	156.71	264.418	336.264	318.31	263.83	466.631	617.966	881.166	608.255
Nhej1	1089.03	903.638	656.76	258.133	498.896	627.25	666.58	1101.46	844.449
Nhlh1	62.1399	77.9849	82.271	68.474	253.191	577.852	62.6316	476.383	478.64
Nif3l1	2896.88	4954.93	1829.8	2938.61	2290.1	2263.88	1645.42	1637.66	1485.95
Nit1	3175.97	6590.31	1654.87	1127.86	6440.11	4868.87	3878.69	7952.36	4910.58
Nme7	283.74	407.186	410.905	203.511	2388.82	1913.44	1256.21	2645	2155.2
Nos1ap	73.4565	107.079	67.5509	76.3968	535.486	301.975	227.263	1322.12	768.974
Nphs2	39.6649	48.6456	42.5518	40.5723	273.881	272.15	428.579	701.095	646.682
Nr5a2	53.4578	42.2647	58.1413	65.2276	196.72	146.016	342.386	717.582	254.46
Nrp2	7445.71	3572.45	5782.38	5437.23	1958.1	310.052	659.72	1020.2	1084.52
Nsl1	486.466	491.234	1179.1	583.023	296.068	389.584	598.58	568.847	331.133
Nuak2	287.817	1240.9	111.431	207.758	4998.72	863.051	2496.32	5571.77	2719.29
Nucks1	1528.31	2223.12	1364.24	924.934	4997.71	13494.4	8322.55	19743.7	20080.6
Nvl	37.3431	52.7856	28.6722	25.148	1057.65	66310.4	57307.1	7398.71	4385.95
Obfc2a	233.498	217.148	216.045	183.009	4565.87	9748.18	15003.7	8428.88	14681.8
Obsl1	86.026	93.2859	285.731	109.573	326.405	547.282	237.642	1513.01	847.505
Ogfrl1	219.307	280.715	335.611	443.115	1274.1	508.262	468.246	3828.02	2691.44
Olfml2b	400.942	211.182	231.827	67.1455	1340.45	128.619	96.6317	1322.35	688.512
Opn3	161.072	272.575	138.073	169.132	803.169	1729.83	2082.95	559.571	331.8
Ormdl1	1962.19	3074.92	5369.82	1688.86	6491.4	18526.7	10674.2	2224.65	1842
Osgepl1	406.161	774.833	1669.45	617.982	862.11	1389.18	1007.92	1898.83	729.401
Otos	56.0962	104.999	121.727	36.2019	257.922	195.724	603.053	1174.54	792.748
Pam	130.392	178.405	155.052	89.9765	1295.18	320.615	671.053	49684.8	16849.5
Pappa2	21.2096	25.8571	29.9908	25.2504	140.608	76.4256	57.2632	194.752	247.022
Pard3b	38.8308	35.9351	36.7123	28.0338	757.716	106.872	285.123	1271.21	1175.47
Parp1	537.748	675.589	1008.56	822.945	5697.69	6007.34	4354.24	3564.56	3123.57
Pask	335.282	542.731	626.731	368.05	239.477	676.647	1118.42	747	1202.01
Pbx1	2267.66	3368.1	1350.24	1261.55	2721.32	403.005	703.622	19474.9	12924.5
Pcmtd1	698.712	750.753	634.808	2013.77	2569.91	6674.76	6567.38	10727.3	7157.25
Pdcd1	57.4738	52.5079	31.7519	30.8133	794.964	1250.77	6470.74	600.286	76.7575
Pdcl3	840.749	1930.3	451.041	440.599	7062.88	13851.7	10579.4	11110.1	12799.7
Pde6d	664.808	665.854	585.075	605.029	2238.24	3593.87	2213.58	4304.05	4090.11
Pea15a	8938.94	8705.68	847.926	2400.36	7126.68	8186.86	6267.64	5996.06	5732.43
Pecr	998.965	1070.83	1894.65	1960.83	1001.06	262.83	833.001	1278.78	1694.53
Per2	132.58	211.149	492.537	134.073	1449.52	362.245	511.79	2684.09	3332.61
Pex19	936.797	1266.3	698.655	746.138	2729.69	1018.7	1173.9	4309.94	2547.06
Pfdn2	1212.25	1416.69	969.458	1772.4	6919.39	5359.12	6139.69	28534.6	39010
Pfkfb2	171.175	226.044	320.002	101.622	1586.44	528.455	589.185	4762.6	6063.13
Phf3	2907.69	5213.56	2412.16	4096.58	2152.37	4410.55	4307.72	10899	8407.3
Phlda3	25100.1	27572.2	3373.49	2051.31	4916.38	242.325	980.633	11128.5	10655.7
Pigc	144.126	133.114	229.953	89.0033	2166.02	3243.43	3349	4242.94	2351.25
Pigm	484.158	849.863	1408.27	1410.34	690.676	778.237	590.527	2090.77	2017.64
Pign	198.368	220.178	176.8	185.738	486.171	294.518	348.5	1578.58	1007.28
Pkhd1	450.923	6400.8	5409.16	5422.37	48.2069	227.413	171.79	291.597	246.108
Pla2g4a	13062.3	19502.1	1073.27	36445.2	5555.29	466.01	549.369	9591.84	7795.74
Plcd4	1743.39	2515.89	11828.9	2673.4	535.226	52.8145	249.93	694.999	323.738
Plekhb2	929.481	844.591	618.456	1024	13300.8	4966.74	3765.95	1926.99	2282.27
Plekhm3	2895.62	3646.33	9597.38	11069.1	1470.28	1657.13	1811.84	515.29	922.788
Plxna2	1784.19	540.465	2435.62	153.776	4661.83	307.567	225.474	1654.76	2965.18
Pms1	126.54	176.043	485.854	129.262	482.847	2721.5	1836	1870.4	657.249
Pnkd	532.392	586.436	749.528	235.053	3290.49	2810.97	3115.48	3692.38	1900.12
Pogk	326.411	349.931	1213.45	429.645	838.7	1704.35	1706.56	1420.25	1213.84
Pou2f1	492.444	835.352	660.074	478.168	1003.54	1475.08	1969.62	2384.41	2267.14
Pou3f3	46.7214	31.3264	18.2341	37.9303	107.882	188.268	683.58	496.458	624.543
Ppfia4	168.237	97.6431	90.2226	84.0879	547.223	620.104	927.545	677.834	505.681
Ppil3	1972.61	2862.61	1278.52	1047.11	2079.06	7816.85	5197.53	7885.31	7075.06
Ppox	742.182	1202.27	508.282	722.372	1516.15	873.303	625.422	1207.3	1588.69
Ppp1r15b	252.155	356.551	164.718	393.647	7912.07	7180.28	5068.69	16276.3	22219.1
Ppp1r7	3296.6	5075.64	1601.69	1718.03	3841.4	8199.91	5635.95	7306.53	6914.36
Prdx6	17171.4	30224.7	11247.9	8814.6	53211.9	18358	18862.9	60735.6	33379.9
Prkag3	154.889	196.117	103.125	64.3356	112.163	143.531	80.5264	867.329	681.506
Prrx1	763.897	711.829	47.5391	3264.91	160.42	308.188	267.527	330.089	264.375
Psen2	5702.86	4212.29	3375.8	1042.87	4820.42	1651.54	3829.48	2658.96	1475.29
Psmd1	13255.7	22057.9	7604.16	8065.37	10199.4	6410.43	5016.79	6614.55	7542.22
Ptp4a1	10934.8	14443.6	4226.8	5835.13	17256.1	5445.79	6428.69	12254.6	11986.1
Ptpn14	482.261	1158.26	261.112	396.799	2169.67	766.121	750.983	5949.33	4823.71
Ptpn18	1137.99	2860.63	74.9912	228.373	2829.62	9401.29	5880.22	1455.07	1092.59
Ptprc	805.105	189.68	54.7507	49.4539	12353.5	102401	128023	1900.67	1643.86
Ptprn	95.4307	66.3624	35.4817	45.0716	943.358	447.37	178.948	584.25	382.239
Pycr2	5319.73	6388.43	4312.94	4755.28	6801.84	20981.6	21872.8	6804.91	5381.73
Qsox1	14220.6	23467.7	3452.01	6813.91	3402.9	370.944	569.501	7008.46	5417.06
R3hdm1	5694.86	6480.46	6074.05	6906.19	1786.53	9812.93	12249	8295.45	7968.23
Rab17	77.212	180.073	137.144	37.0769	441.737	201.316	380.264	2036.95	667.58
Rab23	176.203	134.796	151.997	145.484	1000.77	1056.29	1077.86	3492.42	1396.85
Rab3gap1	362.111	710.394	482.55	365.125	8167.14	10201.9	8723.69	2885.76	3091.36
Rab3gap2	7137.24	6581.67	3565.66	3323.31	1887.97	3078.46	3929.69	758.137	1089.89
Rab7l1	2189.2	1962.94	101.46	387.128	2837.8	7234.34	5250.32	3174.86	1258.11
Rabif	382.322	396.617	367.877	202.498	972.851	2212.15	1623.5	2502.22	1207.8
Ralb	13187.3	26003.8	11510.7	4969.66	7665.82	903.127	1460.21	10480.6	9778.8
Ramp1	147.88	305.276	179.373	235.567	8076.52	1416.67	1309.9	459.722	315.593
Rasal2	103.736	85.9852	66.5988	60.7398	1308.35	185.783	251.72	1325.28	1321.71
Rassf5	1426.29	1013.75	314.442	663.753	1831.59	46748.3	30879.2	2341.74	4028.71
Rb1cc1	531.674	971.345	528.948	1096.74	1760.88	2723.36	2771.9	4988.2	3899.86
Rbbp5	264.224	314.892	423.399	434.866	3808.34	8147.72	5253.9	3930.37	2586.99
Rc3h1	958.883	2378.85	1151.44	894.125	5243.65	15054	12855.6	31285.7	29417
Rcor3	252.012	733.206	810.72	403.594	1139.67	1818.99	1768.3	2857.28	1485.16
Rcsd1	654.412	623.173	22.7667	40.9166	1070.57	5993.82	5026.64	635.276	372.782
Rd3	36.9223	47.5329	56.7451	46.6507	338.915	135.143	274.685	403.606	73.3086
Rdh10	284.396	4207.97	229.815	241.015	5816.41	2478.24	2659.16	14097.6	8391.58
Rev1	88.3712	92.0479	109.754	186.749	912.577	2788.6	3643.37	2058.02	1539.52
Rftn2	1199.48	785.433	34.8599	90.2626	543.311	389.584	502.246	457.98	470.23
Rfwd2	4418.36	7083.87	4804.03	5647.51	10748.7	15328	12161.3	19919.7	18277.1
Rgl1	856.675	560.181	1131.53	319.27	1017.64	229.277	501.948	591.44	353.91
Rgs16	1960.58	1034.94	55.0378	47.9197	2625.23	178.327	2304.25	814.933	779.474
Rgs20	5119.47	4734.14	7246.4	12726.7	250.776	152.851	508.808	1858.71	2456.14
Rgs4	229.663	269.283	53.4605	29.4299	368.987	272.771	222.491	213.264	184.589
Rgs7	54.4233	65.5711	37.5096	36.7711	93.2998	54.0572	359.685	607.06	201.746
Rgs8	71.4689	72.8419	56.332	56.1816	250.436	777.305	799.896	445.467	182.888
Rhbdd1	35.9212	28.0592	21.2419	18.1847	5199.28	1832.35	1574.74	3072.17	2906.24
Rims1	51.6682	49.0593	50.788	62.6808	291.188	427.797	558.316	375.328	217.868
Rnf149	17610.3	7002.11	3786	2861.43	7337.27	17203.2	25392.7	5159.7	6864.71
Rnf2	1826.26	3219.08	3840.55	3226.93	2429.83	7295.48	5295.06	3472.37	4030.84
Rnf25	1092	1230.26	745.414	468.159	3836.37	1910.64	1519.26	1309.55	1617.11
Rnpep	5503.95	7584.78	3646.08	3674.17	9467.53	2458.67	1871.79	6371.44	6264.98
Rnpepl1	4241.6	6515.42	4224.03	1752.65	11564.9	9013.57	4706.32	3304.87	3555.85
Rpe	106.943	124.209	120.309	124.268	1654.86	1875.22	2370.46	5205.41	3880.59
Rpl31	38470.3	64096.9	70643.4	58539.2	2417.35	15484.6	7794.96	17939.2	22814.9
Rps6kc1	83.2832	104.957	124.377	122.666	1847.73	516.339	87.6843	1420.32	2112.14
Rqcd1	192.469	199.4	230.617	202.158	3488.98	4115.8	2414	2451.63	2690.85
Rrp15	3236.17	4507.64	5343.86	4813.41	1823.42	1776.43	2979.48	5095.55	7336.4
Rrs1	1388.35	1937.63	3707.43	4005.17	4549.59	9727.49	9053.85	31205.4	33962.4
Rxrg	674.329	1086.81	2428.99	1829.91	681.124	27.9606	178.948	164.604	75.7797
	72.4814	56.2517	385.334	349.248	147.585	201.316	89.4738	724.274	284.023
Sccpdh	3767.34	5333.62	5240.55	2913.64	965.036	356.964	426.79	1804.4	834.268
Scly	1165.27	1287.04	4621.12	351.013	1111.42	811.79	303.316	1865.42	1412.46
Sctr	87.9845	138.067	218.434	212.051	460.151	387.72	767.685	1224.41	764.609
Scyl3	345.403	486.402	495.414	357.613	1647.62	5601.44	4453.41	4121.51	1661.62
Sdhc	7151.93	8045.78	12636.7	4335.89	12607.7	1747.54	1722.37	41192.2	40414.5
Sdpr	31900.2	34025.6	21.5755	14010	13012	178.327	348.948	18413.7	6762
Sec16b	385.827	451.733	504.192	226.359	306.728	244.189	508.211	99.4393	144.749
Sell	27.9751	52.3387	34.5376	23.9211	1881.89	67459.6	49854.8	636.342	362.859
Selp	1538.06	541.111	109.867	95.6304	696.475	199.452	798.703	438.55	149.997
Sema4c	2097.49	6911.01	8916.72	8710.13	1283.68	676.647	513.58	24561.8	11122.1
Serpinb8	527.757	1312.77	1183.72	1147.06	1180.74	316.887	88.579	4199.59	5510.03
Serpinc1	30.9297	37.6305	26.7013	33.8593	501.95	548.028	1148.84	959.683	488.331
Serpine2	374.551	210.927	21.8268	232.38	27167.4	451.098	352.527	2547.08	11410.9
Sf3b1	214.026	217.029	447.734	356.327	20812.4	70744.1	76038	28466.8	30501.2
Sft2d2	719.568	1380.51	1410.23	447.909	6245.68	7117.84	6263.16	8607.34	6037.95
Sgk3	2920.2	3812.21	5072.69	1414.65	1393.85	3015.4	2357.93	7664.21	6035.07
Sgol2	188.522	232.456	159.712	242.003	441.288	549.892	1274.11	2804.96	2280.97
Sh3bp4	266.597	342.37	251.334	218.608	2381.33	320.615	456.316	4493.82	6738.51
Shisa4	973.793	1849.62	307.011	784.805	1003.42	173.356	261.263	1961.94	1526.07
Slamf6	49.7156	48.5898	44.3368	49.4647	517.8	5341.72	5604.64	499.707	514.574
Slamf9	765.711	1276.07	21.5893	210.875	3000.02	499.563	762.317	1785.83	1381.64
Slc16a14	47.2206	52.6968	92.6301	44.1829	188.666	208.773	531.474	1277.24	1197.56
Slc19a2	3981.49	4699.94	5512.98	780.569	1163.79	1982.1	1700.6	1678.84	4664.56
Slc19a3	32.5218	33.1986	18.8689	21.1537	2030.95	322.479	537.737	567.378	532.402
Slc23a3	85.1226	911.251	416.694	43.3711	475.422	501.427	637.053	1522.23	1176.46
Slc30a1	413.422	271.879	1253.64	111.25	3735.02	2676.76	1052.21	8435.98	14386.8
Slc35f5	1395.43	2071.34	35.1268	964.984	3641.87	952.525	1059.37	5622.08	7787.36
Slc39a10	680.777	647.091	493.989	1589.37	2437.98	7361.09	5383.64	6176.16	4106.19
Slc40a1	3654.41	1410.89	73.634	250.561	532.461	437.117	595.001	2275.2	848.466
Slc41a1	199.256	204.675	164.822	267.364	3859.07	4559.44	3999.48	2361.78	2399.2
Slc45a3	792.714	1494.23	3663.73	4009.99	1506.78	305.703	738.159	3810.38	5726.39
Slc4a3	452.411	523.737	775.582	185.249	490.752	343.915	125.263	1249.74	354.876
Slco5a1	35.3736	41.7361	26.4008	44.1689	104.199	140.735	51.8948	334.647	108.074
Smarcal1	715.537	979.094	796.364	436.335	2688.79	1902.56	1594.42	2766.84	971.925
Smg7	2313.42	2981.37	3166.37	1720.58	4559.47	2771.83	3213.9	34785.7	34525
Smyd2	8605.56	11616.4	10227.4	9936.83	1723.77	1198.58	960.948	6659.45	6913.24
Smyd3	54.8823	53.2056	87.3066	40.3089	889.103	1541.56	957.369	1059.32	1281.46
Sned1	158.738	477.636	1007.8	150.785	211.272	63.3774	82.3159	10170.6	5594.84
Snrpe	8577.22	18313.4	17382.3	12761	35208.9	99392.5	79937.7	81216.9	79943.1
Soat1	2113.71	1138.15	2069.43	495.426	20664.7	2916.76	2570.58	6144.6	2967.72
Sox13	227.362	369.684	250.367	354.585	1224.22	374.672	153.895	1941.12	1599.45
Sox17	571.619	134.15	29.5626	30.1892	675.375	205.976	246.053	108.939	210.767
Sp100	75.0631	68.5663	47.8724	36.6082	535.635	2136.19	2286.95	4918.02	1144.57
Spata3	59.4342	54.7959	50.2846	38.8234	368.867	400.769	416.351	710.087	529.292
Spna1	224.989	77.1381	67.9691	65.0697	364.366	287.062	192.369	366.224	819.971
Spp2	47.5009	68.0142	200.042	280.488	189.564	141.667	328.369	38.7675	197.119
Srgap2	219.933	290.3	262.791	179.356	2068.45	1837.48	2561.19	3461.8	3605.44
Srp9	3340.1	3689.54	4583.29	1779.66	7613.45	26142.2	20646.1	25814.3	23090.7
Stau2	210.894	512.97	765.193	510.691	940.823	656.142	196.842	2514.87	1710.36
Steap3	295.516	293.299	1497.22	742.403	162.486	85.1245	229.053	613.764	370.484
Stk11ip	254.713	354.252	934.438	120.454	1520.58	5290.15	7193.69	4303.83	1368.77
Stk16	798.474	847.481	504.672	288.933	2297.58	3228.52	2508.84	3616.66	3539.25
Stk17b	2167.47	3212.46	1028.85	914.49	4551.15	90639.6	87341.3	6211.54	14814.6
Stk25	6045.08	11437.5	6904.25	1453.51	3969.91	898.467	892.948	5053.12	2743.44
Stk36	219.216	411.591	699.745	1134.47	585.16	137.939	59.9474	106.655	164.815
Stx6	2167.74	2496.16	959.583	2111.44	6175.32	7717.5	6287.5	2392.1	2266.7
Sulf1	6034.39	4226.61	27.3359	513.706	926.75	45.9797	97.2282	4428.19	1914.28
Sumo1	16326.1	28491.3	10522.4	14737.3	14149.7	50141.4	48695.2	53542.7	54216.7
Tagln2	27515.9	51009.9	2015.68	6094.02	27252.7	9133.18	10529.3	5265.4	6819.49
Tatdn3	936.411	1326.54	1652.25	727.692	407.812	1192.99	301.527	478.471	836.522
Tbc1d8	29.2854	33.3721	44.2714	40.9584	4392.52	99.7261	137.79	7801.52	7389.39
Tcea1	1588.24	1791.65	6218	4154.16	7501.05	8181.27	6187.11	17110.9	15840.3
Tceb1	15876.7	31363.5	11978.8	23710.5	1850.28	3419.58	1920.11	8133.3	5786.57
Tcfcp2l1	18.3842	401.614	537.916	24.5175	3605.6	113.085	232.035	560.955	849.456
Tfb2m	2449.21	3400.88	2312.59	2167.1	3763.01	7754.41	7794.96	2159.91	3115.73
Tgfbrap1	69.9023	72.201	90.0172	59.2945	7306.22	3463.39	2256.53	6090.23	4205.27
Thap4	1959.9	2663.4	2981.16	2366.67	2502.9	1425.99	1398.92	9314.69	7884.07
Timm17a	16287.7	23486.3	7259.93	4841.93	7261.93	10132.9	6205.9	29073.6	33380.1
Tiprl	1190.01	1441.89	1052.69	1063.03	3780.5	10922.3	10678.7	6328.94	8308.5
Tmbim1	13605.7	23326.7	4214.13	4435.19	26793	466.01	2403.27	69722.7	66813.6
Tmcc2	142.245	154.234	47.8494	60.0794	4272.39	270.286	109.158	3872.51	527.647
Tmem131	6219.92	6534.73	4169.54	7104.95	16348	16742.8	12975.5	11468.8	7974.75
Tmem14a	800.932	1407.96	827.198	344.597	2092.18	1058.77	1463.79	1115	3533.48
Tmem177	165.639	186.198	349.696	185.774	545.277	808.061	450.053	2080.57	1317.64
Tmem183a	668.548	1034.69	900.273	476.578	3309.19	7469.21	6615.69	6511.06	7817.62
Tmem185b	1575.27	1966.07	434.95	735.411	3740.02	7780.5	6132.53	2710.76	2579.79
Tmem198	348.907	480.203	1083.94	1111.5	734.242	663.598	918.001	4590.41	1717.32
Tmem206	477.912	555.912	155.038	420.019	739.092	2071.69	2991.65	5122.35	8137.24
Tmem63a	3258.68	3390.04	1214.21	1151.4	8170.92	4044.97	3985.16	34251.8	24250.7
Tmem70	4097.23	6452.15	4331.33	8540.34	3055.24	4298.48	3689.9	5645.49	4141.41
Tmem81	168.47	152.157	221.803	136.463	945.693	1165.03	2014.95	2121.17	652.748
Tmem9	2072.78	4623.58	924.338	3367.59	3219.32	1280.6	839.264	2769.52	1451.12
Tnfrsf11a	210.903	369.056	109.857	97.778	959.527	389.584	161.948	606.463	536.294
Tnp1	20.1375	28.9199	28.2237	21.7472	133.213	32.6207	30.4211	1108.15	401.493
Tnr	58.1213	70.6162	48.9484	45.9626	26.8282	290.79	98.4212	221.306	10.4426
Tns1	12936.1	11533.9	4205.25	443.64	18403.3	500.184	1133.33	11415.2	5826.81
Tomm40l	624.065	683.698	649.582	142.131	3114.58	2042.99	1411	6044.08	3682.57
Tor1aip1	1366.42	1611.83	544.15	730.268	6098.74	10454.5	8097.38	7309.07	5446.48
Tor1aip2	3129.04	4559.38	2579.23	1612.38	9118.77	6364.77	7529.67	15064.2	24834.7
Tor3a	925.448	779.434	544.962	1344.7	1789.38	719.52	623.931	5499.54	4805.09
Tpp2	12407.3	17425.2	11994	5225.42	2265.17	6190.48	7460.32	5390.21	5772.15
Tpr	83.0941	97.6524	65.9124	66.9087	4382.25	17558.8	14719.8	18692.1	15783.1
Traf5	1870.99	1559.82	324.645	881.999	755.201	2893.92	3210.32	2307.79	2840.5
Trak2	543.357	538.943	545.307	174.551	2180.9	6462.63	3058.21	1525.88	1214.34
Tram1	644.811	656.217	1256.64	665.446	10407.7	11813.4	7392.32	12107	8321.47
Tram2	269.543	364.403	116.875	277.796	757.327	932.952	584.264	3207.03	1870.31
Trip12	2382.67	3217.64	3440.16	4117.98	3866.59	10357.4	9946.42	6649.67	5793.35
Trove2	159.572	297.275	211.974	247.738	4561.15	971.631	856.264	10618.1	4718.69
Trpa1	29.1009	46.063	47.7576	53.8127	217.979	425.001	173.579	806.762	296.036
Trpm8	111.154	162.17	194.49	179.793	52.7581	39.1448	434.843	486.593	335.91
Tsen15	2007.19	2448.24	3869.3	2019.9	2670.3	2242.44	1358.21	3534.64	1795.8
Tsga10	45.6165	37.1367	50.2115	26.5748	730.02	594.629	556.527	928.051	900.337
Tsn	4175.94	6819.75	5119.96	4039.82	6572.2	15846.2	10871.5	6610.96	5740.26
Ttll4	576.164	1162.46	546.365	593.265	1163.51	2103.57	2453.82	2242.25	2103.07
Tuba4a	6350.2	11508.7	2107.43	1161.78	34834.4	45285.6	49529.7	70763.7	81831.7
Twist2	1410.5	1302.07	3784.62	276.171	534.288	145.395	118.105	348.981	223.772
Txndc9	1127.53	1800.67	718.215	1032.74	7476.56	6780.76	6566.18	8535.82	6740.92
Ube2f	3747.96	6988.13	2581.21	2149	6964.53	6885.3	5963.87	9177.56	10657.5
Ube2t	108.382	148.042	133.865	215.827	716.037	1994.52	1866.42	1210.45	1090.58
Ube2w	668.695	799.22	1379.44	1686.37	1527.68	1688.35	1709.4	7097.98	5796.91
Uchl5	2491.02	4144.08	3861.38	3354.74	1291.78	4958.97	4203.48	5271.43	7377.99
Uck2	12615.9	18462.6	6799.07	11848.6	2224.07	2675.21	1575.93	2291.58	3831.71
Ufc1	16037.4	22115.4	20909.7	11258	16218	13792	10253.7	13549.1	10635.7
Uhmk1	198.58	277.209	48.3907	38.5562	1210.36	3067.09	2478.42	9769.74	5369.45
Unc50	4633.32	5761.53	4850.92	3163.48	4306.58	20900.2	12636.7	16394.1	9925.66
Usf1	147.984	154.593	117.311	145.504	1191.6	1176.21	987.194	2543.58	1423.72
Usp21	3965.36	5847.55	4564.26	6078.66	2689.05	1545.29	1470.95	3525.79	1257.96
Usp37	39.7733	63.1527	89.0396	38.749	2699.56	1832.35	2316.48	2876.52	2790.36
Usp40	218.011	259.616	193.265	162.786	742.491	1219.55	830.764	1465.56	1079.21
Uxs1	403.947	543.179	281.351	242.343	1590.15	1204.17	1306.91	3806.76	3310.41
Vamp4	1062.43	812.358	1161.74	1232.44	3181.63	8724.33	8339.55	4095.41	3092.1
Vangl2	450.626	1257.56	999.407	1277.27	734.401	628.803	783.194	4683.52	3553.92
Vash2	54.5181	56.7535	18.5295	232.969	282.894	290.79	57.2632	633.362	641.127
Vcpip1	1444.1	2038.22	1882.41	2118.17	2086.09	3361.8	4471	4031.36	3483.08
Vps4b	1689.04	2887.27	2355.11	1403.92	6732.71	34939.6	34948.5	13559.6	12390.2
Wdfy1	786.938	1830.02	1844.56	1090.41	4507.19	1212.37	1365.01	1784.49	602.997
Wdr12	866.245	901.444	831.575	609.1	665.075	900.331	757.545	4306.44	2430.22
Wdr26	1192.18	1441.92	712.443	615.777	7396.14	19171.3	18074.9	24147.8	21687.3
Wdr75	1779.69	2343.51	2441.73	4043.66	1548.58	4207.14	4262.53	4146.98	4630.22
Xpr1	3969.66	3695.89	2345.75	2045.37	1027.73	2393.16	2065.05	9682.83	6762.91
Xrcc5	560.829	1021.42	612.945	879.061	3036.55	3010.42	1921.9	7899.88	5172.25
Yod1	433.548	598.458	695.052	382.716	2605.87	5662.95	7012.96	14367.5	14400
Zap70	53.4306	59.4004	58.874	57.4637	1434.61	5623.19	6306.11	1202.78	1249.02
Zbtb37	34.9182	60.4378	20.7254	70.0862	238.819	714.859	788.264	443.028	452.168
Zbtb41	93.8393	107.627	52.35	62.9247	1782.73	5225.84	4286.69	3761.3	2885.77
Zc3h11a	7741.85	15014.2	7352.99	6794.2	8519.41	24837.9	24635.3	13539.5	14333.4
Zcchc2	528.074	441.643	1105.96	354.236	2502.66	8991.2	4600.74	8211.39	6178.27
Zfand2b	1438.45	1688.8	1055.66	699.616	2471.55	3302.15	2694.06	6937.29	4059.53
Zfp142	147.521	138.052	141.757	82.3828	569.885	1180.2	1394.77	1542.71	1063.25
Zfp238	702.226	2818.11	1822.45	2047.6	6486.61	7773.05	20099.4	16138.6	11458.6
Zfp451	525.725	568.919	691.529	973.303	1455.43	4089.7	3774.72	2246.38	1721.11
Zranb3	1909.19	459.312	470.666	287.353	333.166	607.677	370.421	927.356	850.07
			0.761428	0.928441

## Sheet: TC10 vs others
# Column A:Gene Symbol
(Column B~H: value of division method between TC10 vs other cells(>1 up-regulated,<1 down-regulated
Symbol	fibroblast	stem	ATII	CD8_T_BL	CD8_T_LL	basal_cell	duct_cell
0610010K06Rik	0.796	1.07625	0.0299953	0.0096207	0.0107136	0.0219389	0.0292777
1110028C15Rik	1.26634	0.365519	0.0651746	0.0960942	0.0858498	0.0541472	0.0793068
1110034B05Rik	1.67488	1.40196	3.23476	0.40581	0.317013	0.23616	0.281391
1110058L19Rik	1.6505	1.65249	0.301457	0.47938	0.81335	0.242286	0.422345
1190005F20Rik	3.24908	1.42524	0.190824	0.075141	0.108912	0.146554	0.330038
1200016B10Rik	1.5905	0.842141	0.0433502	0.0654796	0.0714636	0.0988671	0.10805
1700001G17Rik	1.95654	1.28151	0.140622	0.660268	0.264923	0.0768505	0.0939393
1700009P17Rik	1.3212	1.83249	0.0116868	1.39184	0.2589	0.0453417	0.0797246
1700019D03Rik	1.04672	1.12421	0.271942	0.304678	0.206292	0.0599755	0.103702
1700019O17Rik	0.652634	0.717138	1.83381	0.39938	1.09373	0.126103	0.181658
1700025G04Rik	0.73825	0.421771	0.912876	0.398916	0.393378	0.333151	0.40381
1700029F09Rik	0.622511	0.595068	0.46766	0.100195	0.0946265	0.216691	0.157418
1700034H15Rik	1.13313	1.58708	0.426301	0.677204	0.209235	0.137096	0.431189
1700056E22Rik	0.173408	0.204597	1.68207	0.557593	0.391593	1.62778	1.08178
1700057K13Rik	0.888682	0.933848	0.324236	0.634868	0.781563	0.337029	0.175455
1700066M21Rik	0.566236	1.3439	0.084042	0.0636098	0.0399226	0.0327479	0.0627596
1810031K17Rik	0.798334	2.41475	0.318573	0.386155	0.477954	0.345007	0.404531
2010300C02Rik	1.76965	1.94773	0.00572091	0.0781753	0.0720133	0.0171441	0.0189371
2310006M14Rik	1.358	0.817776	0.0656987	0.539562	0.183942	0.0176782	0.0428562
2310009B15Rik	0.615602	0.882341	1.91892	1.729	4.34871	1.48437	2.64862
2310035C23Rik	2.84628	3.23067	0.0833364	0.0174172	0.0193888	0.026459	0.0438022
2610017I09Rik	0.83938	0.892123	0.0871576	0.054672	0.0209886	0.050313	0.0255472
2810025M15Rik	0.573407	1.43455	1.36276	14.1215	6.61947	0.418743	0.379058
2810422O20Rik	0.506407	1.3493	0.737164	0.0887629	0.133182	0.239951	0.990384
2810459M11Rik	0.565019	0.793834	0.0997467	0.201309	0.135497	0.0449125	0.0803969
3110009E18Rik	0.397023	0.873572	0.183084	0.147229	0.247971	0.0740716	0.190551
41337	1.27474	1.70036	0.253038	0.160217	0.315674	0.0356157	0.432403
4632411B12Rik	0.579714	0.34453	1.36651	0.400165	0.344016	0.739123	0.926805
4930455F23Rik	0.383706	1.541	0.260068	0.550285	0.482268	0.0414422	0.0634237
4930558K02Rik	0.277119	0.289451	0.63065	0.248264	0.40769	0.325927	0.283166
4930568G15Rik	0.781513	0.831271	0.112313	1.83066	0.953471	0.0304118	0.0304852
5430435G22Rik	17.6146	2.06476	3.31077	24.1863	6.94094	1.63996	0.717166
5730559C18Rik	13.6114	0.37847	0.3591	1.37865	1.64073	0.239429	0.206529
5830403L16Rik	1.34699	1.63004	1.39313	1.99565	0.664535	0.88922	2.64238
6330578E17Rik	0.694471	1.91278	0.14101	0.0350619	0.086523	0.052696	0.0725706
9130024F11Rik	0.130973	0.0957014	1.72783	1.54314	0.18911	0.26814	0.183563
9430016H08Rik	0.883563	0.930749	0.710913	0.741344	0.905949	0.483411	0.566045
9430070O13Rik	0.237042	0.191879	0.296279	0.196336	0.174395	0.139294	0.135492
A030005L19Rik	0.29558	0.509802	0.222573	0.0858729	0.0324621	0.0832865	0.0790545
A030014E15Rik	0.434717	0.40969	0.132698	0.477465	0.101207	0.0728402	0.0544109
A130010J15Rik	1.65407	0.950557	0.0501821	0.0399587	0.0562721	0.00534773	0.00258063
A330023F24Rik	0.45824	0.93082	1.73012	0.234575	1.47108	2.12796	0.685027
A630001G21Rik	0.644899	2.27639	0.452289	0.0903171	0.0827547	0.175883	0.325195
A730054J21Rik	1.41714	1.4759	0.0408799	0.563878	0.629329	0.0837115	0.0994864
AA408296	0.458092	0.458867	0.117175	0.0431051	0.0679269	0.0428332	0.0465156
AA986860	4.12755	0.696927	0.0269994	0.774965	1.1876	0.0375466	0.0227605
Aamp	1.21988	1.61168	0.0853336	0.140308	0.176201	0.277757	0.250197
Abcb6	0.548007	1.52288	0.295384	1.17698	1.49255	0.274199	0.354772
Abi2	1.1196	0.449898	0.208436	0.450522	0.284671	0.151613	0.130749
Abl2	1.1521	1.126	0.563588	0.351338	0.406341	0.389996	0.197638
Acadl	0.361541	1.08095	0.121258	0.168897	0.244402	0.269363	0.403474
Acbd3	1.25309	1.82455	0.952589	0.795284	0.739309	0.292075	0.302251
Acbd6	0.620413	0.652112	0.376482	0.594296	0.663277	0.166673	0.231359
Acsl3	0.197409	0.190449	0.0389909	0.0920736	0.0796132	0.00605266	0.00484178
Actr1b	3.42526	1.88661	0.122564	0.304748	0.241912	0.064881	0.0640345
Actr3	2.7575	1.46809	1.06452	0.468994	0.59123	1.82667	1.02216
Adamts4	4.64625	0.0890293	0.345877	1.13493	0.560282	0.388908	0.679223
Adipor1	1.25109	2.26773	1.1509	3.16174	4.50643	1.71313	2.31735
Adss	0.903033	1.08474	0.0906675	0.0920485	0.0834847	0.0466479	0.05198
Agap1	0.223388	0.486922	1.13981	5.06591	4.69695	0.473503	0.732268
Agfg1	0.743848	1.17942	0.256195	0.108178	0.1124	0.191067	0.270294
Ahctf1	1.74392	0.813669	0.952559	0.368679	0.310915	0.74724	0.730924
AI597479	0.590838	0.560901	0.479098	0.286736	0.321074	0.231459	0.531935
AI607873	0.372788	0.768535	0.187526	3.45688	0.867113	3.29274	1.46153
AI848100	1.37947	1.88666	0.0457812	0.0413864	0.0176527	0.019553	0.00997934
Aldh9a1	0.467849	1.34751	0.17897	0.211241	0.445604	0.51455	0.493483
Alpi	0.924405	1.28428	0.0760239	0.0630578	0.0644099	0.0605487	0.0628056
Als2	1.51097	2.07819	0.110899	0.0895653	0.0730867	0.096021	0.117302
Als2cr12	4.92981	2.94133	0.782302	0.990159	0.141896	0.246167	0.246157
Angel2	0.71075	1.75554	0.300205	0.0910865	0.0965811	0.108518	0.187593
Ankrd23	0.560014	0.577476	0.982434	0.112812	0.144331	0.218822	0.182133
Ankrd39	1.73403	0.754336	2.05359	0.910149	0.88474	2.25776	3.81109
Ankrd45	0.0808829	0.0714518	0.866909	0.518865	0.28093	0.230968	0.304106
Ankzf1	0.309933	0.625212	0.525057	0.166337	0.239713	0.306349	0.442313
Aox1	2.35183	5.20272	0.0556241	5.61983	4.0978	0.180915	0.427489
Ap1s3	5.49266	0.346993	0.122648	0.0132963	0.0213257	0.0109205	0.012173
Apcs	1.11831	0.933672	1.10653	1.31988	0.852424	1.13584	3.03403
Apoa2	0.761921	0.60604	1.11623	1.78249	1.64532	0.646386	1.49926
Aqp12	0.863945	0.963161	0.240929	0.159578	0.0858538	0.0532419	0.221706
Arfgef1	1.2398	0.648879	0.443952	0.325689	0.458851	0.185429	0.285458
Arid5a	2.26449	0.458248	0.264868	0.149071	0.112489	1.70281	1.01093
Arl4c	0.55103	0.360014	0.164743	0.0418265	0.0800856	0.0333082	0.0725507
Arl8a	1.43464	2.79998	4.63511	12.5351	9.89656	0.932773	1.28159
Armc9	2.16582	1.49835	0.204024	0.170246	0.206234	0.0468348	0.137479
Arpc2	3.24414	2.79683	2.84868	1.95811	1.82242	3.64876	2.77618
Arpc5	1.87139	2.66574	1.7043	0.559961	0.640946	0.99548	0.932661
Asb1	0.789189	2.63167	0.207364	0.248378	0.238147	0.154867	0.458292
Asb18	0.954655	1.7373	0.401063	0.33621	0.216803	0.520899	0.891154
Asnsd1	0.786225	1.4737	1.35121	0.528683	0.845184	0.765683	1.23147
Aspm	0.548481	0.304715	1.57321	1.28727	1.11285	0.148472	0.115334
Atf3	27.64	7.7449	0.0410058	3.26939	0.683898	0.0277693	0.0284865
Atf6	0.725525	0.728648	0.137888	1.07375	0.609992	0.0700539	0.0707787
Atg16l1	1.23027	1.47925	0.215817	0.11049	0.116028	0.296205	0.789148
Atg4b	1.99078	1.27179	0.0784568	0.0576724	0.0549944	0.130611	0.128882
Atg9a	0.217396	1.16161	0.0103515	0.0359356	0.0373084	0.0126202	0.0151744
Atic	0.998388	0.848133	0.750269	1.077	1.31418	0.38224	0.372258
Atp1b1	231.121	284.151	0.106439	0.6798	0.869687	0.0980922	0.151622
Atp2b4	0.601089	1.59833	1.40815	0.504295	0.0856786	0.180284	0.466669
Atp5k	0.53287	1.19634	0.584312	0.67493	0.767869	0.304894	0.256318
Atp6v1h	0.956551	1.765	0.211121	0.328523	0.26405	0.315603	0.362864
B230369F24Rik	0.30508	0.907084	24.4743	12.2228	11.2043	0.675514	1.06521
B3gnt7	1.36323	2.06917	0.0346742	0.112001	0.100914	0.0369107	0.0525712
B430105G09Rik	1.49684	1.2466	0.386361	0.507188	1.72962	3.10902	3.20366
B4galt3	0.600613	1.03772	0.210887	0.149831	0.178668	0.759585	0.895571
Bag2	2.12102	2.2225	1.39215	5.08198	5.08556	1.92101	1.10176
Bard1	0.70253	0.300689	4.79225	3.92588	0.722637	0.440851	1.1649
Batf3	2.1255	0.503802	0.64477	1.04191	0.748501	0.592774	0.674349
BC003331	0.579778	0.984544	0.271952	0.157757	0.174207	0.0535258	0.0758392
BC026782	0.343613	0.380746	2.71004	1.44449	0.85982	0.316943	1.36693
BC031781	0.79931	1.49358	0.286423	0.224335	0.22731	0.255733	0.145358
BC055324	0.586476	0.98739	1.00193	0.248543	0.219334	0.170088	0.201549
Bcl2	1.07609	2.77103	0.259814	0.0518418	0.0205985	0.0420516	0.0505317
Bcs1l	0.369386	0.362773	0.760948	0.607335	1.13889	0.431134	0.776099
Bivm	0.600069	0.807107	0.671907	0.376415	0.704524	0.299946	0.888488
Bmpr2	5.40513	3.15954	0.0878465	0.215426	0.108112	0.0523529	0.0542079
Bok	1.65756	2.46016	1.18074	21.6161	3.29864	0.518776	0.355877
Bpnt1	2.62355	1.42907	0.231117	0.9388	3.91167	0.0682435	0.0583078
Brp44	1.02357	1.78283	0.389567	0.321357	0.440577	0.13195	0.154876
Btg2	12.3206	3.6394	0.148132	0.184748	0.273858	0.165061	0.231577
Bzw1	0.565965	1.04195	0.768631	0.310829	0.299167	0.292816	0.193598
C1ql2	1.17151	1.66999	0.332464	0.780063	0.222306	0.441119	0.159344
Cab39	0.928366	1.19953	0.704342	0.462908	0.483458	0.325313	0.32979
Cacna1s	0.964211	1.2846	0.0281911	0.378367	0.294679	0.0897209	0.129542
Cacybp	0.752943	0.607049	0.850519	0.277031	0.238835	0.465972	0.294471
Cadm3	0.809772	1.00162	0.287536	0.280574	0.0772327	0.0876156	0.0578419
Camsap1l1	1.05721	1.61533	0.0373012	0.0152807	0.017859	0.00736607	0.00931163
Capn10	1.09043	1.42421	0.731721	1.3555	1.14052	0.658017	2.2939
Capn2	2.74523	5.49507	3.03179	7.34415	7.6217	2.65194	2.5819
Capn8	0.815177	0.897167	0.0258331	0.0300828	0.0197412	0.0309381	0.0418006
Carf	2.04512	1.49458	0.154867	0.272384	0.0624214	0.0400864	0.0343644
Casp8	1.68254	4.41346	0.314583	0.173206	0.207211	0.272273	0.393703
Ccdc115	1.95369	3.42962	0.785137	0.407941	0.42552	0.127636	0.167439
Ccdc93	0.955349	0.707083	0.237088	0.0663537	0.126862	0.25903	0.3882
Ccnt2	1.62111	1.15847	0.0553562	0.00733742	0.0056909	0.0140231	0.025161
Ccnyl1	4.19685	3.24398	0.444361	0.409173	0.242524	0.222857	0.151397
Cd244	0.493911	2.29181	2.06267	2.15126	6.49088	0.261262	0.350587
Cd247	1.63325	1.87453	0.0726242	0.013518	0.017331	0.0110826	0.0185815
Cd28	6.12038	4.65057	0.379774	0.0274903	0.0176495	1.17433	2.29684
Cd48	78.1071	132.36	2.0679	0.303234	0.585037	18.1111	15.209
Cd84	1.44491	0.920227	0.0357598	0.0323334	0.0285596	0.0216135	0.0300228
Cdc42bpa	2.07464	1.04386	0.59252	3.90653	1.71987	1.0943	1.04153
Cdc73	0.914989	0.660704	0.584004	0.332872	0.356167	0.518681	0.510773
Cdh20	2.05048	3.11699	0.933675	0.937077	0.146826	0.178109	0.333947
Cenpl	1.10699	1.50307	0.393732	0.097533	0.180484	0.625128	0.773845
Cep170	1.40177	0.629333	0.884295	0.999263	0.619673	0.71653	0.850932
Cep350	1.11441	1.2923	0.236989	0.195499	0.179668	0.104765	0.121545
Cflar	1.53931	3.79988	0.139657	0.124653	0.127345	0.0720325	0.108117
Chit1	0.533209	1.01457	0.0664162	0.547411	0.0735241	0.201034	0.00269725
Chml	0.192827	0.501982	0.483319	0.352274	0.538283	0.198854	0.2095
Chpf	0.711751	1.40915	3.12969	3.90688	7.37062	86.8768	56.6819
Chrng	0.919138	1.09684	0.315517	0.648795	0.386188	0.314131	0.246761
Chst10	0.698632	2.16615	0.108257	0.100757	0.103453	0.196933	0.385658
Clasp1	1.16031	1.2774	1.03698	0.699242	0.814427	1.43241	1.15585
Clk1	0.479851	0.488958	0.0703728	0.00726291	0.005514	0.021814	0.0199538
Cnih4	1.07942	1.35984	2.32013	0.732572	1.10921	1.80555	1.30939
Cnnm3	0.757844	1.83714	0.778638	0.495599	1.02735	0.206866	0.429282
Cnnm4	2.10539	0.726311	2.74048	2.35112	2.08645	1.17813	1.53485
Cntn2	0.892536	1.30299	0.116636	0.0995237	0.125098	0.225507	0.229821
Col3a1	915.678	0.612991	7.32635	1570.02	75.3161	352.809	82.3679
Col4a4	9.288	8.48591	0.140522	6.16709	1.75817	1.5437	1.27767
Col5a2	16.8318	3.4599	2.17294	6.84935	9.27189	4.57574	13.774
Col9a1	1.06312	1.89814	0.174469	0.15667	0.11463	0.112271	0.168498
Copa	0.608305	0.545717	0.253269	0.315923	0.542474	0.555059	0.524945
Cops5	1.31381	0.959562	3.12666	2.6488	3.43164	1.75658	1.81926
Cops7b	0.813154	1.50144	0.172395	0.101503	0.106143	0.054481	0.0860318
Cops8	1.82503	2.37568	0.12568	0.0854648	0.0825642	0.133865	0.139183
Coq10b	2.25988	2.70342	0.196269	0.300584	0.211448	0.0546454	0.0410654
Cox5b	0.770646	1.14122	0.659015	0.835363	1.13027	0.444393	0.404219
Cps1	0.561148	0.60613	0.141535	0.302887	0.134313	0.0643415	0.0751152
Cr2	0.860024	1.19951	0.119175	0.0692588	0.1902	0.079863	0.0730235
Creb1	2.08647	1.25602	0.0583169	0.0241455	0.0241008	0.0225709	0.033403
Creg1	4.94281	27.8969	0.870475	8.75825	6.85179	6.43812	6.09329
Crygd	0.324176	0.863922	1.51636	0.906908	1.18087	0.234696	0.157024
Crygf	0.89978	0.989025	0.198055	0.592632	0.592299	0.347763	0.29154
Cspp1	0.723263	0.711239	0.324027	0.118655	0.134615	0.25912	0.289697
Csrp1	17.039	8.31033	2.65567	192.8	142.282	1.65628	1.48711
Ctdsp1	1.196	3.72115	0.292242	0.798462	0.984345	0.355085	0.745803
Cul3	1.0197	0.778988	0.335595	0.159873	0.16865	0.12374	0.113567
Cyb5r1	0.321198	0.489488	0.559117	0.396773	0.589694	0.302429	0.483487
Cyp20a1	0.900297	1.3503	0.408625	0.46219	0.714149	0.14409	0.216006
Cyp27a1	0.417548	0.45472	0.0929756	0.178967	0.113085	0.0828021	0.0317075
D1Bwg0212e	1.46185	1.10602	0.245054	0.217641	0.259498	0.167495	0.276891
D1Ertd622e	0.952985	1.68669	1.95973	0.78612	1.38439	0.84019	0.941626
Daf2	2.92944	4.41811	2.38623	1.17575	3.47878	0.294616	1.22302
Darc	0.919992	1.02982	0.0547338	0.0637002	0.0657585	0.0435374	0.041116
Dars	0.813246	1.37408	0.0278237	0.0248209	0.0527706	0.0303995	0.0395302
Dbi	0.733799	2.75327	0.782501	10.0656	9.87671	0.710008	0.448736
Ddr2	0.788812	0.379386	1.21322	3.85605	2.02329	1.67896	2.18423
Ddx59	1.10397	1.19456	0.0892919	0.0310396	0.0523524	0.00976797	0.0333552
Dedd	0.849294	1.15471	0.0925371	0.10533	0.116778	0.030228	0.0417685
Degs1	1.27379	3.62476	0.570926	1.40468	1.73368	0.54279	0.595511
Dgkd	0.27905	0.352724	0.533623	0.244944	0.330353	0.268038	0.480895
Dis3l2	1.15292	1.54113	0.812292	0.674946	0.544667	0.336708	0.494119
Disp1	1.46638	1.92654	0.334699	0.287951	0.254573	0.213447	0.330597
Dnajb2	1.82422	1.22862	0.0173776	0.0404836	0.0407827	0.0132523	0.0133661
Dnpep	0.810706	2.03662	0.594756	1.01966	1.09674	0.359297	0.60076
Dpp10	0.341294	0.541738	0.563424	0.261696	0.303735	0.211478	0.183144
Dsel	0.597115	1.33795	0.631867	0.504364	0.802956	0.114595	0.193607
Dst	1.60955	1.00338	2.56383	15.0795	2.94172	0.100162	0.0797875
Dtl	0.539026	0.846411	1.50929	0.966826	0.543695	0.887556	0.773668
Dtymk	0.866789	1.2235	0.907846	0.26569	0.369921	0.422081	0.532416
Dusp10	2.62764	4.79379	0.31777	0.164731	0.095761	0.165206	0.112374
Dusp12	0.38957	1.00296	1.61442	0.575848	0.715574	0.740293	0.888666
Dusp23	2.22543	7.37007	0.609271	22.7828	1.14016	0.673534	1.62706
Dusp28	1.14525	2.07059	0.205363	0.328328	0.484116	0.77837	2.0114
Dyrk3	0.738373	4.06756	0.173265	2.34165	1.48356	1.09961	1.51498
Ecel1	0.906356	0.53888	0.131749	0.0474418	0.229904	0.0488314	0.0907936
Edem3	0.841104	1.52987	0.166592	0.115578	0.0940865	0.364105	0.356848
Eef1b2	0.850775	0.851016	0.411312	0.271224	0.241408	0.27458	0.268588
Efcab2	1.23548	1.58149	0.211229	0.0549523	0.06037	0.051988	0.0781728
Eif4e2	1.86219	1.55368	0.763009	0.52273	0.555458	0.420364	0.336326
Elk4	1.64687	1.66591	0.0414478	0.00662122	0.00929285	0.0119087	0.0160126
Enah	7.17035	0.350655	0.158151	5.69143	1.1049	0.0498717	0.0743658
Epb4.1l5	0.201094	0.5607	0.0128662	0.0922226	0.0602734	0.00605168	0.00638473
Ephx1	2.18828	49.7375	0.499505	0.248935	0.754253	0.83362	1.21507
Eprs	0.418966	0.325463	0.00910694	0.00926313	0.00931141	0.00574375	0.0050075
Ercc5	2.93343	2.68229	0.353196	0.101765	0.0746894	0.0622629	0.0886317
Etnk2	2.10483	0.704946	0.0702374	0.0629561	0.420088	0.132255	0.0779874
Exo1	0.497805	0.95999	2.79542	1.66738	2.66811	1.73753	1.37953
Eya1	0.233322	0.273787	1.58857	5.34149	5.31464	0.348346	0.442716
F11r	0.615473	52.2062	0.312951	9.83994	4.11334	0.297498	0.390414
F5	2.70503	3.74107	0.1414	0.583227	0.435396	0.00787335	0.0483149
Faim3	2.39198	3.24364	0.0691463	0.0274131	0.219088	0.183955	1.2567
Fam119a	0.572071	1.15337	0.49071	0.456266	0.532149	0.354721	0.566615
Fam123c	0.618411	0.619048	0.276559	0.591882	0.0794035	0.141703	0.864222
Fam124b	1.0021	1.15112	0.114934	0.0809227	0.0725786	0.342828	0.628582
Fam129a	0.608743	1.63181	0.205461	2.5519	0.298266	0.448112	0.910282
Fam134a	0.433	1.51572	0.0478969	0.0781822	0.0869792	0.0421688	0.088837
Fam135a	0.621224	0.39361	1.4176	3.82126	4.76567	0.401962	0.326988
Fam168b	0.575902	0.507127	1.82125	0.367791	0.609229	0.409486	0.486257
Fam20b	0.615541	0.956174	0.0948043	0.117609	0.184559	0.0737304	0.0886329
Farp2	0.805945	0.272554	0.222273	0.488746	0.628647	0.169165	0.185326
Farsb	0.652732	0.580627	0.448225	0.345128	0.541113	0.437814	0.395132
Fbxo28	1.87522	1.13199	0.314579	0.201058	0.205889	0.196493	0.259576
Fbxo36	0.326281	0.728692	0.063499	0.242675	0.189003	0.0857714	0.300826
Fcer1g	168.121	184.423	4.18793	111.042	49.0235	80.2491	77.3878
Fcgr2b	150.177	150.565	1.77294	1.60315	2.84704	13.368	3.08906
Fcgr3	150.089	155.33	0.796604	37.6122	2.86415	5.16901	6.24095
Fcgr4	14.3478	230.252	2.02062	17.7889	4.64927	16.0758	10.054
Fev	0.102892	0.0978605	0.405876	0.979948	0.329284	1.98722	2.99721
Fh1	0.523061	0.900565	0.270618	0.31489	0.389051	0.47118	0.371815
Fhl2	104.628	9.49421	2.96101	219.475	15.3655	10.7504	3.44146
Fmn2	1.64221	0.963633	1.54839	1.69085	1.04119	0.0771203	0.0965032
Fmo2	1.02342	1.48096	0.0100618	0.224854	0.110109	0.00138561	0.00281371
Fmo3	0.816297	1.06509	0.00676008	0.707632	0.968783	0.000895667	0.00226725
Fmo4	0.451422	0.26594	0.372235	0.61269	0.227076	0.101893	0.346863
Fmod	1.74564	1.60107	0.168181	0.322795	0.228385	0.240161	0.212806
Fn1	12.5384	0.98587	41.641	337.109	142.135	105.011	140.734
Fzd5	1.6163	2.76042	0.0154959	0.0527004	0.0441755	0.00990094	0.0104443
Fzd7	9.70421	2.22137	0.345934	6.12896	6.13328	0.383552	0.385266
G0s2	0.227939	2.86952	0.20618	0.168362	0.125888	0.176516	0.358464
Gal3st2	37.5486	42.7486	1.4558	1.46795	0.83066	0.252512	0.992417
Gas5	0.441662	0.356192	0.0917741	0.0238362	0.0203277	0.00744809	0.00793487
Glb1l	3.62341	1.19037	0.526137	0.426841	0.427036	0.141879	0.168001
Glrp1	0.0814503	1.37712	0.376775	0.594633	0.365518	0.483738	0.363982
Glrx2	1.10198	0.978357	0.486842	0.385935	0.458167	0.505256	0.481261
Gls	1.29295	1.10392	1.16629	0.398919	0.406587	0.558325	0.365562
Glul	10.3599	7.26831	0.188688	0.477213	0.523205	0.0807179	0.103697
Gm101	0.878814	1.01079	0.116403	1.62846	0.270688	0.159628	0.415638
Gmppa	0.365243	1.07422	0.209141	0.309788	0.343117	0.195255	0.268319
Golt1a	0.875425	1.5614	0.0488633	0.0687681	0.218918	0.0741665	0.117731
Gpa33	0.267273	0.316197	1.64784	8.42576	15.4549	0.740145	2.45074
Gpatch2	1.66895	1.89302	0.197813	0.117372	0.111585	0.0821313	0.133055
Gpc1	0.157416	1.19755	1.90701	7.4496	3.88001	0.585214	0.60946
Gpr161	1.11036	0.992703	0.258339	1.35644	1.37014	0.178076	0.11196
Gpr35	0.994386	1.97549	0.133819	0.232787	0.182947	0.284105	0.140908
Gpr37l1	0.552265	0.759532	0.257677	0.22913	0.0956105	0.184761	0.582865
Gpr39	1.21702	1.4341	0.0716306	0.144116	0.242315	0.080379	0.107149
Gpr45	0.629701	0.392161	0.232819	0.0975195	0.0878232	1.49893	0.292815
Gsta3	83.7911	90.3337	1.0507	40.5019	64.2218	0.14003	0.215231
Gtf3c3	1.41365	0.915104	0.576868	0.302833	0.38666	0.686481	1.06026
Gulp1	1.24703	0.869971	9.71387	14.3573	8.05087	1.13062	2.16556
H3f3a	0.535203	0.912327	0.951954	0.83299	0.916366	0.498801	0.55727
Hdac4	0.639075	2.03305	0.904925	0.490719	0.589629	0.393408	0.451333
Hdlbp	1.29743	1.44238	1.66294	3.43904	3.89171	1.14847	0.999137
Hecw2	1.25601	1.64539	0.125574	0.26359	0.203469	0.2568	0.546508
Hes6	30.1383	1.13343	0.261039	0.41213	0.626525	0.26672	0.882247
Hhat	1.79828	0.443933	1.09733	0.756015	0.656264	0.266264	0.276732
Hibch	1.07466	0.818645	0.827443	0.962202	1.73849	0.176045	0.272103
Hlx	0.898473	1.63329	0.166414	0.410638	0.264426	0.0753895	0.196053
Hs6st1	2.13261	0.759329	0.0434784	0.269427	0.167635	0.0159037	0.0173798
Hsd11b1	2.05734	2.51251	2.25458	0.767687	0.51802	4.21699	3.706
Hsd17b7	5.23281	3.44787	0.333472	0.428934	0.443284	0.391987	0.178681
Hspd1	0.294033	0.515037	0.389709	0.719364	0.407924	0.275186	0.158996
Hspe1	0.542903	0.385515	1.03761	1.34154	1.11912	0.857749	0.464
Iars2	1.28316	1.62928	0.22823	0.137923	0.15025	0.12805	0.198564
Ica1l	7.21785	10.984	12.7968	55.8362	106.632	1.25492	4.04487
Icos	0.745466	0.913213	0.0636418	0.00609955	0.00185234	0.166453	0.236076
Idh1	1.42857	2.80143	0.0742893	1.09621	0.656052	0.0360734	0.051428
Ier5	4.08624	2.00884	0.0189378	0.0668431	0.0553027	0.0313151	0.0151937
Ifi202b	0.00609498	0.00301875	0.229293	0.257919	0.117836	0.0050695	0.00113774
Ifi203	0.0295924	0.01496	0.16489	0.0145027	0.0184837	0.0951365	0.0299526
Ifi204	0.183648	0.0942713	2.43397	1.59932	1.65422	3.37407	2.9001
Igfbp2	142.451	114.436	4.27404	7.78733	7.28408	4.30707	0.334004
Igfbp5	0.417378	2.88471	0.335985	6.60519	2.83471	0.0396275	0.0693576
Igsf8	4.5792	2.68076	1.99179	8.3601	4.6543	2.85804	3.75603
Igsf9	0.557708	0.32341	1.90095	1.40328	1.64671	0.236267	0.295796
Ihh	2.80578	2.61427	0.109082	0.0939916	0.0856938	0.0785999	0.122254
Ikbke	2.10135	2.86017	0.217264	0.00602339	0.0107444	0.0559132	0.0633079
Ikzf2	2.12352	1.1478	0.086974	0.0121421	0.00774175	0.0118135	0.0147635
Il10	0.432391	0.41482	0.0341861	0.0816554	0.0253623	0.266881	0.105916
Il1r1	4.2963	3.27893	2.63881	18.527	5.63832	0.614752	1.05461
Il20	0.752928	0.905853	0.167508	0.35162	0.0897365	0.0883635	0.118787
Il24	0.977806	0.8711	0.166549	0.202572	0.0837919	0.0873938	0.0806628
Ilkap	0.7349	1.15175	1.23957	1.37701	1.66608	0.661716	0.947726
Imp4	1.35796	2.06984	1.14524	0.80526	1.06663	0.362614	0.31179
Ing5	0.470712	0.917661	0.170194	0.0741722	0.052199	0.0760437	0.147571
Inha	0.284791	0.172856	0.0622311	0.0641916	0.0961776	0.0439295	0.0948215
Inpp4a	1.72	1.47351	0.0801033	0.0468117	0.0251212	0.049651	0.0525708
Insig2	0.442352	0.995842	0.417603	0.305075	0.407074	0.153698	0.195824
Ints7	0.8982	0.588944	0.212236	0.101277	0.197691	0.0964607	0.113997
Ipo9	0.955037	2.51098	0.103867	0.103726	0.143149	0.0382658	0.0442345
Irf6	0.308884	0.436348	0.0310508	0.326484	0.247503	0.00395748	0.00258423
Irs1	0.482225	1.10511	0.276125	16.6766	14.798	2.17938	5.86393
Itpkb	0.647325	0.808819	0.0106209	0.00476051	0.00455559	0.0107285	0.021256
Ivns1abp	0.572378	0.531305	0.366877	0.183042	0.135263	0.0736747	0.052581
Kctd18	1.21344	1.13234	0.0707438	0.0141314	0.0117499	0.00799349	0.0201078
Kctd3	0.660814	1.02756	0.323486	0.356225	0.420139	0.543687	0.540073
Kdelc1	1.73553	0.722047	0.233672	0.221164	0.189333	0.115813	0.332821
Khdrbs2	0.834788	0.767432	0.0430788	0.0582633	0.244632	0.122694	0.215872
Kif21b	0.162588	0.222264	0.855844	0.263468	0.247675	0.59818	1.07714
Kifap3	0.616199	1.55369	0.519667	1.42819	2.30018	0.169593	0.279166
Klf7	2.77268	1.53082	1.94496	0.588148	0.603723	1.2771	0.826576
Klhl12	0.972984	0.814047	0.452129	0.10788	0.148627	0.221748	0.287766
Klhl20	0.887273	1.26504	2.30316	0.584495	0.735142	0.820875	0.87933
Kmo	0.97981	1.804	0.138697	0.211892	0.161716	0.0648303	0.0742782
Lactb2	0.787074	0.887623	0.300792	0.65592	0.362222	0.430084	0.685115
Lamc1	0.656677	0.955571	7.55463	94.5356	106.636	2.10208	1.86482
Lamc2	2.40301	9.07416	1.06766	10.8914	3.79343	1.84718	1.26281
Lancl1	0.347082	0.271972	0.256167	0.195028	0.395379	0.149408	0.18639
Lbr	0.396225	0.413112	0.0740861	0.0187698	0.027354	0.117667	0.102889
Lefty1	2.25934	2.49478	0.28541	0.292397	0.25165	4.79878	4.50179
Lefty2	0.868939	1.70746	0.233837	1.21522	0.0553202	0.0168387	0.0290401
Lgr6	0.790064	1.44788	0.048472	0.137251	0.103425	0.00090877	0.00432756
Lgtn	1.30162	1.51577	0.343114	0.316449	0.327512	0.299189	0.404858
Lin9	0.542944	0.732871	0.917915	0.307395	0.182657	0.123349	0.124314
Lman2l	0.788584	1.2468	0.248742	0.396973	0.481866	0.258854	0.318064
Lmbrd1	0.717326	2.05653	0.251842	0.254852	0.224962	0.360701	0.470678
Lpgat1	1.36188	2.43659	0.22847	0.253238	0.251487	0.16002	0.180278
Lrrfip1	2.22928	1.82141	0.325942	0.306342	0.176799	0.277355	0.241946
Ly9	7.40056	13.1157	1.98792	0.32963	0.522572	4.41232	2.30629
Ly96	3.65302	2.5718	1.89125	2.231	0.945519	0.328834	0.224981
Lypla1	0.874374	1.34696	0.117065	0.0863555	0.118601	0.121385	0.134935
Lyplal1	3.18445	0.887042	0.0168082	0.112177	0.181045	0.0239598	0.0517687
Map4k4	1.20248	1.5822	5.31852	0.882485	0.891894	2.04931	1.17865
Mapkapk2	1.7512	1.63612	0.141455	0.446585	0.667762	2.23972	1.71266
Marco	35.1207	44.9309	1.29545	22.7584	39.5112	8.46517	10.4521
Mars2	1.15657	2.80584	0.524408	0.469237	0.95556	0.577458	0.605664
Mcm3	1.67214	0.872717	1.9292	0.811306	1.46307	1.26106	0.545834
Mcm6	0.769432	1.43616	2.38782	1.66317	2.33859	1.04576	1.04041
Mdh1b	0.410785	2.14652	0.0352599	1.80517	0.109325	0.0681026	0.145355
Mdm4	1.19593	1.62329	0.0642795	0.0130192	0.0136434	0.0100983	0.0214891
Mff	0.582024	1.16581	0.740754	0.307242	0.327811	0.825176	1.54025
Mfsd4	0.104361	0.0979213	0.367372	0.698772	0.692732	0.12832	0.273133
Mfsd7b	0.872799	2.33677	0.932503	0.233351	0.210326	0.30416	0.194259
Mfsd9	1.41197	0.926945	0.0883404	0.050824	0.0729033	0.0390403	0.0657029
Mgst3	0.256155	6.65499	0.368315	2.68055	29.0748	0.249762	0.167118
Mia3	0.63213	1.36928	1.0813	0.653129	0.710348	0.463246	0.623028
Mitd1	1.52389	0.496926	0.208228	0.0745505	0.0964198	0.0725177	0.12841
Mki67ip	0.700335	0.809069	1.27107	1.06006	1.56636	0.361284	0.298046
Mobkl3	1.22044	1.09957	0.312125	0.11809	0.143668	0.17865	0.247637
Mosc2	1.23268	1.01845	0.353631	0.897566	1.31473	0.69734	0.839099
Mpp4	0.396404	1.1781	3.34562	3.36417	0.814966	0.119081	0.390071
Mpz	0.578464	0.531546	0.0998416	0.33047	0.470696	0.0577258	0.054958
Mpzl1	1.4434	0.983469	2.29303	9.72848	6.09874	0.457577	0.710592
Mr1	4.31234	1.861	0.826721	0.609316	0.837708	0.183671	0.38066
Mreg	0.160262	0.134767	0.216791	0.846772	0.27067	0.0375036	0.0333859
Mrpl15	0.488577	0.728156	0.678787	0.568308	0.686549	0.587406	0.556927
Mrpl30	0.887094	0.82183	0.741341	0.86605	1.7992	0.499247	0.602981
Mrpl44	0.74482	1.01948	0.207171	0.256662	0.288186	0.106097	0.179898
Mrps14	0.916335	0.90077	0.0903827	0.077247	0.140336	0.0799422	0.0752279
Mrps9	1.11304	1.05105	0.271761	0.144689	0.136549	0.177724	0.187348
Mterfd2	1.3118	1.48365	0.279427	0.342782	0.371727	0.145316	0.242024
Mybl1	0.84561	0.689491	0.315012	0.195918	0.156103	0.0554442	0.0493175
Myeov2	1.08323	1.66475	2.04778	1.85597	3.21498	0.710451	0.716152
Myoc	0.906087	1.15407	0.275507	0.230425	0.313309	0.283198	0.61633
Myog	0.755988	0.790555	0.346439	0.110684	0.457581	0.049544	0.0426565
Nab1	1.08487	1.08728	0.340827	0.200516	0.179072	0.133001	0.0819289
Nav1	1.81148	1.01175	2.0028	4.3144	1.60002	1.64154	2.47492
Nbeal1	1.41278	1.20579	0.48878	0.478135	0.351171	0.997012	1.06749
Ncl	1.26302	1.18014	0.175626	0.0933894	0.10788	0.0288637	0.0246388
Ncoa2	0.626533	0.859037	0.277493	0.0788038	0.0987437	0.158841	0.204393
Ncstn	1.55439	0.785073	0.0157526	0.0557008	0.0360849	0.0197547	0.0200733
Ndufa10	1.2706	2.82657	0.100732	0.219981	0.340803	0.118127	0.10912
Ndufb3	0.790122	1.58507	0.422824	0.479964	0.620621	0.232039	0.289773
Ndufs1	0.502442	1.5168	1.15413	0.517886	0.698077	1.17472	1.07162
Ndufs2	1.34394	2.97323	0.0394426	0.0527403	0.0767896	0.0700377	0.0628417
Nek2	0.289218	0.525242	0.248892	0.57078	0.3748	0.183982	0.169165
Nek7	2.50156	1.02077	0.284288	0.154321	0.247428	0.0658048	0.14041
Nenf	0.855098	1.01172	0.539978	5.08187	30.9079	0.291821	0.513736
Neu2	0.749226	0.867586	0.170429	0.746654	3.11106	0.119295	0.368995
Nfasc	0.466033	0.492319	0.59398	0.335833	0.25359	0.177844	0.257639
Nhej1	1.65819	4.21889	2.18288	1.7362	1.63376	0.988714	1.28964
Nhlh1	0.755307	0.907496	0.245427	0.107536	0.992148	0.130441	0.129826
Nif3l1	1.58316	0.9858	1.26496	1.27961	1.76057	1.76891	1.94951
Nit1	1.91917	2.81592	0.493154	0.6523	0.818825	0.399374	0.64676
Nme7	0.690525	1.39423	0.118779	0.148288	0.22587	0.107274	0.131654
Nos1ap	1.08742	0.961513	0.137177	0.243254	0.323222	0.0555595	0.0955253
Nphs2	0.932154	0.977634	0.144825	0.145746	0.0925497	0.0565756	0.061336
Nr5a2	0.919447	0.819559	0.271746	0.366108	0.156133	0.0744972	0.210083
Nrp2	1.28765	1.36939	3.80252	24.0144	11.2862	7.2983	6.86543
Nsl1	0.412573	0.834386	1.64309	1.24868	0.812701	0.85518	1.46909
Nuak2	2.58292	1.38535	0.0575782	0.333488	0.115297	0.0516564	0.105843
Nucks1	1.12026	1.65234	0.305802	0.113255	0.183635	0.0774075	0.0761086
Nvl	1.30241	1.48493	0.0353077	0.000563155	0.000651631	0.00504724	0.00851426
Obfc2a	1.08078	1.27589	0.05114	0.023953	0.0155627	0.0277022	0.0159039
Obsl1	0.301073	0.7851	0.263556	0.157188	0.361998	0.0568574	0.101505
Ogfrl1	0.653457	0.494921	0.172127	0.431485	0.468358	0.0572899	0.0814833
Olfml2b	1.72949	5.97124	0.29911	3.11729	4.14918	0.303203	0.582331
Opn3	1.16657	0.952347	0.200546	0.0931144	0.0773288	0.287849	0.48545
Ormdl1	0.365411	1.16184	0.302275	0.105912	0.183825	0.882024	1.06525
Osgepl1	0.24329	0.657237	0.471124	0.292375	0.402968	0.2139	0.556842
Otos	0.460834	1.54954	0.217493	0.286608	0.0930203	0.0477599	0.0707617
Pam	0.840958	1.44918	0.100675	0.406695	0.19431	0.00262439	0.00773867
Pappa2	0.707205	0.839972	0.150842	0.27752	0.370389	0.108906	0.0858613
Pard3b	1.0577	1.38514	0.0512471	0.36334	0.13619	0.0305464	0.0330342
Parp1	0.533183	0.653443	0.0943799	0.0895152	0.1235	0.150859	0.172158
Pask	0.534969	0.910969	1.40006	0.495505	0.299781	0.448838	0.278934
Pbx1	1.67945	1.79752	0.833293	5.62687	3.22284	0.11644	0.175454
Pcmtd1	1.10067	0.346968	0.271882	0.10468	0.106391	0.0651338	0.097623
Pdcd1	1.81009	1.86523	0.0722973	0.0459507	0.0088821	0.0957441	0.748772
Pdcl3	1.86402	1.90819	0.119038	0.0606965	0.0794705	0.0756741	0.065685
Pde6d	1.13628	1.0988	0.297023	0.184984	0.300331	0.154461	0.16254
Pea15a	10.5421	3.72399	1.25429	1.09186	1.42621	1.4908	1.55936
Pecr	0.527257	0.509461	0.997911	3.80081	1.19924	0.781186	0.589522
Per2	0.269179	0.988869	0.0914651	0.365996	0.259052	0.0493948	0.0397827
Pex19	1.34086	1.25553	0.343188	0.919602	0.798024	0.217357	0.367795
Pfdn2	1.25044	0.683957	0.175195	0.226203	0.197444	0.0424834	0.0310753
Pfkfb2	0.534919	1.68443	0.107899	0.323916	0.290529	0.0359415	0.0282321
Phf3	1.20543	0.709784	1.35092	0.659257	0.674995	0.266785	0.345853
Phlda3	7.4404	12.2362	5.1054	103.58	25.5958	2.25547	2.35555
Pigc	0.626762	1.61933	0.0665395	0.0444362	0.0430354	0.0339684	0.0612973
Pigm	0.343796	0.343293	0.700992	0.622122	0.819875	0.231569	0.239963
Pign	1.12199	1.068	0.40802	0.673532	0.569203	0.125662	0.196935
Pkhd1	0.0833627	0.0831598	9.35391	1.98284	2.62485	1.54639	1.83221
Pla2g4a	12.1706	0.35841	2.35133	28.0302	23.777	1.36182	1.67557
Plcd4	0.147384	0.652123	3.25729	33.0096	6.9755	2.50847	5.38518
Plekhb2	1.50291	0.907693	0.0698818	0.187141	0.246812	0.482348	0.407262
Plekhm3	0.301709	0.261595	1.96943	1.74737	1.59816	5.6194	3.1379
Plxna2	0.732541	11.6025	0.382723	5.80099	7.91307	1.07822	0.601715
Pms1	0.260449	0.97894	0.26207	0.0464964	0.0689215	0.067654	0.19253
Pnkd	0.710303	2.26498	0.161797	0.189398	0.170886	0.144187	0.280189
Pogk	0.268994	0.759722	0.389187	0.191516	0.191268	0.229827	0.268909
Pou2f1	0.746044	1.02986	0.490706	0.333843	0.25002	0.206527	0.21721
Pou3f3	2.5623	1.23177	0.43308	0.248164	0.0683481	0.0941095	0.0748089
Ppfia4	1.86469	2.00073	0.307438	0.271305	0.181379	0.248198	0.332695
Ppil3	1.54289	1.88387	0.948796	0.252353	0.379528	0.250162	0.278812
Ppox	1.46018	1.02742	0.489517	0.849856	1.18669	0.614746	0.467165
Ppp1r15b	1.53083	0.640562	0.0318697	0.0351178	0.0497477	0.0154922	0.0113486
Ppp1r7	2.0582	1.91882	0.858176	0.402028	0.584923	0.451185	0.476776
Prdx6	1.52663	1.94806	0.322698	0.935361	0.910326	0.282723	0.514422
Prkag3	1.50196	2.40752	1.38093	1.07913	1.92346	0.178582	0.227275
Prrx1	16.0688	0.233972	4.76185	2.47867	2.85541	2.31422	2.88945
Psen2	1.68933	5.4684	1.18306	3.45306	1.4892	2.14477	3.86559
Psmd1	1.74322	1.64353	1.29965	2.06783	2.64227	2.00402	1.75753
Ptp4a1	2.58702	1.87396	0.633676	2.00794	1.70094	0.892304	0.912292
Ptpn14	1.84695	1.21538	0.222274	0.629485	0.642173	0.0810615	0.0999772
Ptpn18	15.175	4.98304	0.402171	0.121046	0.193529	0.782087	1.04155
Ptprc	14.7049	16.2799	0.065172	0.00786227	0.00628877	0.423589	0.489766
Ptprn	2.68958	2.11731	0.101161	0.213315	0.533289	0.163339	0.249663
Pycr2	1.23343	1.1187	0.782101	0.253542	0.243213	0.781748	0.988479
Qsox1	4.11951	2.087	4.17897	38.3362	24.9703	2.02906	2.62515
R3hdm1	0.937573	0.824603	3.18767	0.580343	0.464926	0.686504	0.714696
Rab17	0.562999	2.08248	0.174792	0.383536	0.203049	0.0379056	0.11566
Rab23	1.15925	1.21115	0.176068	0.166813	0.163475	0.050453	0.126143
Rab3gap1	0.750411	0.991747	0.0443376	0.0354945	0.0415089	0.125482	0.117136
Rab3gap2	2.00166	2.14763	3.78037	2.31844	1.81624	9.41418	6.54858
Rab7l1	21.5769	5.65499	0.771444	0.302613	0.416965	0.689543	1.74008
Rabif	1.03927	1.88802	0.392991	0.172828	0.235492	0.152793	0.316544
Ralb	1.14565	2.65356	1.72027	14.6018	9.03108	1.25826	1.34856
Ramp1	0.824427	0.627763	0.0183099	0.104386	0.112895	0.321673	0.468578
Rasal2	1.55763	1.70788	0.0792876	0.558374	0.41211	0.0782751	0.0784866
Rassf5	4.53595	2.14883	0.778716	0.03051	0.0461894	0.609072	0.354032
Rb1cc1	1.00515	0.484777	0.301937	0.195227	0.191809	0.106586	0.136332
Rbbp5	0.624055	0.607599	0.0693803	0.0324292	0.050291	0.0672263	0.102136
Rc3h1	0.832772	1.07243	0.182866	0.0636963	0.0745888	0.0306492	0.0325962
Rcor3	0.31085	0.624421	0.221128	0.138545	0.142517	0.0881999	0.169687
Rcsd1	28.7442	15.9938	0.611276	0.109181	0.130189	1.03012	1.75548
Rd3	0.650668	0.791462	0.108942	0.273209	0.134417	0.091481	0.503656
Rdh10	1.2375	1.17999	0.0488955	0.114757	0.10695	0.0201733	0.0338907
Rev1	0.805172	0.473208	0.0968369	0.0316901	0.0242553	0.0429398	0.0574019
Rftn2	34.4086	13.2888	2.20772	3.07886	2.38823	2.61906	2.55083
Rfwd2	0.91972	0.782356	0.41106	0.288254	0.363314	0.221808	0.241743
Rgl1	0.757096	2.68323	0.841821	3.73642	1.7067	1.44846	2.4206
Rgs16	35.6224	40.9138	0.746821	10.9943	0.850853	2.40581	2.51525
Rgs20	0.706485	0.402262	20.4146	33.4932	10.0617	2.75432	2.08436
Rgs4	4.29595	7.80375	0.622415	0.841963	1.03223	1.0769	1.24419
Rgs7	1.45091	1.48006	0.583316	1.00677	0.151308	0.0896505	0.269761
Rgs8	1.26871	1.27211	0.285378	0.0919445	0.0893478	0.160436	0.390779
Rhbdd1	1.69106	1.97536	0.00690889	0.0196039	0.0228109	0.0116925	0.01236
Rims1	1.01733	0.824306	0.177439	0.120777	0.0925428	0.137661	0.237153
Rnf149	4.65143	6.15438	2.40012	1.02366	0.69352	3.41305	2.56534
Rnf2	0.475522	0.565945	0.751601	0.250328	0.344899	0.525941	0.453072
Rnf25	1.46496	2.33254	0.284644	0.571535	0.718768	0.833876	0.675279
Rnpep	1.50955	1.49801	0.58135	2.23859	2.94047	0.863846	0.878527
Rnpepl1	1.00416	2.4201	0.366765	0.47058	0.901257	1.28344	1.19285
Rpe	0.888904	0.860585	0.0646237	0.0570296	0.045115	0.0205446	0.0275585
Rpl31	0.544571	0.657172	15.9143	2.48443	4.93529	2.14448	1.68619
Rps6kc1	0.669603	0.678943	0.0450732	0.161296	0.949807	0.0586371	0.0394307
Rqcd1	0.834585	0.952074	0.0551649	0.0467635	0.0797303	0.0785068	0.0715273
Rrp15	0.605586	0.672324	1.77478	1.82172	1.08615	0.635097	0.441111
Rrs1	0.374477	0.346639	0.305159	0.142724	0.153343	0.0444907	0.040879
Rxrg	0.277617	0.368503	0.990023	24.1171	3.7683	4.09667	8.89854
	0.1881	0.207536	0.491117	0.360037	0.810085	0.100075	0.255196
Sccpdh	0.718882	1.293	3.90383	10.5538	8.82714	2.08787	4.51574
Scly	0.252161	3.31972	1.04845	1.43543	3.84176	0.624669	0.824993
Sctr	0.402797	0.414922	0.191208	0.226928	0.11461	0.0718589	0.115071
Scyl3	0.697201	0.965858	0.209638	0.0616633	0.0775593	0.083805	0.207871
Sdhc	0.565966	1.64947	0.567269	4.09258	4.15238	0.173623	0.176965
Sdpr	1478.54	2.27696	2.4516	178.887	91.4183	1.73241	4.71758
Sec16b	0.765238	1.70449	1.25788	1.58003	0.759186	3.88002	2.66548
Sell	0.809989	1.16947	0.0148654	0.000414693	0.000561131	0.0439623	0.0770962
Selp	13.9993	16.0834	2.20835	7.71142	1.9257	3.50715	10.254
Sema4c	0.235231	0.24081	1.63396	3.09983	4.08406	0.0853963	0.188587
Serpinb8	0.445846	0.460094	0.446972	1.66544	5.95804	0.125669	0.0957812
Serpinc1	1.15836	0.913479	0.0616191	0.0564383	0.0269225	0.0322291	0.0633377
Serpine2	17.1601	1.6118	0.0137868	0.83031	1.06248	0.147051	0.032824
Sf3b1	0.478021	0.600644	0.0102836	0.00302536	0.00281472	0.00751845	0.00701696
Sft2d2	0.510249	1.6065	0.115211	0.101094	0.114889	0.0835994	0.119174
Sgk3	0.575671	2.06425	2.09506	0.968429	1.23846	0.381018	0.483871
Sgol2	1.18039	0.779008	0.42721	0.342836	0.147964	0.0672103	0.0826502
Sh3bp4	1.06073	1.21952	0.111953	0.831518	0.584237	0.0593252	0.0395632
Shisa4	3.17185	1.24081	0.970472	5.61731	3.72725	0.496341	0.638104
Slamf6	1.12132	1.00507	0.0960131	0.00930703	0.00887043	0.0994895	0.0966151
Slamf9	35.4672	3.63111	0.255235	1.53276	1.00445	0.428769	0.554205
Slc16a14	0.509776	1.06875	0.250287	0.226182	0.0888483	0.0369708	0.0394306
Slc19a2	0.722202	5.10075	3.42113	2.00872	2.34123	2.37157	0.853561
Slc19a3	1.72356	1.5374	0.0160131	0.100849	0.0604789	0.0573194	0.061085
Slc23a3	0.204281	1.96266	0.179046	0.169761	0.133619	0.0559195	0.0723549
Slc30a1	0.329776	3.71614	0.110688	0.154449	0.392908	0.049007	0.0287363
Slc35f5	39.7254	1.44606	0.383162	1.46498	1.31722	0.248204	0.179191
Slc39a10	1.37812	0.428331	0.279238	0.0924831	0.126453	0.110227	0.165793
Slc40a1	49.6294	14.5849	6.86324	8.36025	6.14186	1.60619	4.30708
Slc41a1	1.20892	0.745261	0.0516333	0.0437019	0.0498205	0.084367	0.0830511
Slc45a3	0.216368	0.197685	0.526098	2.59309	1.07391	0.208041	0.138432
Slc4a3	0.583318	2.44218	0.921873	1.31547	3.61168	0.362004	1.27484
Slco5a1	1.33987	0.800871	0.339482	0.251349	0.68164	0.105704	0.327307
Smarcal1	0.898505	1.63988	0.266119	0.376091	0.448775	0.258612	0.736206
Smg7	0.730622	1.34456	0.507388	0.834619	0.719818	0.066505	0.0670071
Smyd2	0.841423	0.866026	4.99229	7.1798	8.95527	1.29223	1.24479
Smyd3	0.628615	1.36154	0.0617277	0.0356018	0.0573261	0.0518089	0.042828
Sned1	0.157509	1.05275	0.751347	2.50466	1.92841	0.0156076	0.0283723
Snrpe	0.493444	0.672142	0.24361	0.0862965	0.107299	0.105609	0.107292
Soat1	1.0214	4.26645	0.102286	0.72468	0.822271	0.343995	0.712235
Sox13	0.908115	0.641207	0.185721	0.60683	1.47739	0.117129	0.14215
Sox17	19.3358	18.9345	0.846372	2.77516	2.32315	5.24715	2.71209
Sp100	1.56798	2.05044	0.140138	0.0351388	0.0328224	0.0152629	0.0655817
Spata3	1.18196	1.53089	0.161126	0.148301	0.14275	0.0836999	0.11229
Spna1	3.31016	3.45766	0.61748	0.783763	1.16957	0.614347	0.274386
Spp2	0.237454	0.169351	0.25058	0.3353	0.144657	1.22528	0.240976
Srgap2	0.836912	1.22624	0.106327	0.119693	0.0858715	0.0635314	0.0610004
Srp9	0.728756	1.87682	0.43871	0.127766	0.161779	0.12939	0.144651
Stau2	0.275609	0.412958	0.224159	0.321415	1.07139	0.0838589	0.123304
Steap3	0.197377	0.398053	1.81872	3.47157	1.29017	0.481481	0.797648
Stk11ip	0.272584	2.11461	0.16751	0.0481485	0.0354078	0.0591828	0.186089
Stk16	1.58216	2.76353	0.347528	0.247319	0.318263	0.220777	0.225605
Stk17b	2.10669	2.37014	0.476246	0.023913	0.024816	0.348942	0.146306
Stk25	0.875559	4.15897	1.52272	6.72822	6.7698	1.19631	2.20346
Stk36	0.313279	0.193231	0.374626	1.58922	3.6568	2.05538	1.33007
Stx6	2.25904	1.02666	0.351032	0.280886	0.344769	0.906208	0.956338
Sulf1	220.749	11.7468	6.51135	131.24	62.0642	1.36272	3.1523
Sumo1	1.55155	1.10781	1.15381	0.325601	0.335271	0.304917	0.301126
Tagln2	13.6509	4.51523	1.00966	3.01274	2.61327	5.22579	4.03489
Tatdn3	0.566749	1.28682	2.29618	0.784931	3.10557	1.95709	1.11941
Tbc1d8	0.661497	0.715004	0.00666712	0.293658	0.212537	0.00375381	0.00396317
Tcea1	0.255426	0.382324	0.211735	0.194131	0.256701	0.09282	0.100266
Tceb1	1.32541	0.669609	8.58074	4.64289	8.26867	1.95206	2.74372
Tcfcp2l1	0.0341768	0.749842	0.00509881	0.16257	0.0792303	0.0327731	0.0216424
Tfb2m	1.05908	1.13018	0.650864	0.315847	0.314204	1.13394	0.786078
Tgfbrap1	0.776544	1.1789	0.00956751	0.0201832	0.0309778	0.0114778	0.0166226
Thap4	0.657428	0.828125	0.783054	1.37441	1.40101	0.21041	0.24859
Timm17a	2.24351	3.36389	2.24289	1.60741	2.62455	0.560225	0.487947
Tiprl	1.13045	1.11946	0.314777	0.108952	0.111438	0.188027	0.143228
Tmbim1	3.22859	3.06767	0.507808	29.1961	5.66134	0.19514	0.203637
Tmcc2	2.97277	2.36762	0.0332941	0.526277	1.30311	0.0367321	0.269584
Tmem131	1.49175	0.875435	0.38047	0.371498	0.47936	0.542334	0.779952
Tmem14a	0.968248	2.32426	0.382822	0.756471	0.547163	0.718326	0.226669
Tmem177	0.473666	0.891615	0.30377	0.204983	0.368043	0.0796123	0.125709
Tmem183a	0.742606	1.40281	0.202028	0.0895072	0.101055	0.102679	0.0855182
Tmem185b	3.62172	2.14202	0.421192	0.202463	0.25687	0.581117	0.610618
Tmem198	0.321887	0.313907	0.475193	0.52578	0.380072	0.0760078	0.203169
Tmem206	3.08255	1.13784	0.646621	0.230687	0.159749	0.0932993	0.0587315
Tmem63a	2.68378	2.83018	0.398814	0.805613	0.817703	0.0951388	0.134375
Tmem70	0.945951	0.47975	1.34105	0.953181	1.11039	0.725752	0.989331
Tmem81	0.759547	1.23454	0.178144	0.144606	0.0836098	0.079423	0.258093
Tmem9	2.24245	0.615507	0.643855	1.6186	2.46976	0.748425	1.4284
Tnfrsf11a	1.9198	2.15696	0.219799	0.541354	1.30229	0.347759	0.393261
Tnp1	0.713495	0.925981	0.151168	0.617322	0.661958	0.0181721	0.0501565
Tnr	1.1874	1.26453	2.16643	0.199874	0.590537	0.262628	5.56577
Tns1	3.07619	29.1591	0.702924	25.8628	11.4142	1.13324	2.22011
Tomm40l	0.960718	4.39076	0.200369	0.305467	0.442285	0.103252	0.169464
Tor1aip1	2.5111	1.87112	0.224049	0.130702	0.168748	0.186948	0.250881
Tor1aip2	1.21317	1.94063	0.343143	0.491619	0.415562	0.207713	0.125995
Tor3a	1.69819	0.688217	0.517188	1.2862	1.48326	0.168277	0.192598
Tpp2	1.03446	2.37442	5.47743	2.00426	1.66311	2.30183	2.14951
Tpr	1.26067	1.2419	0.0189615	0.00473234	0.00564506	0.00444542	0.00526475
Traf5	5.76318	2.12131	2.47747	0.646523	0.582804	0.810729	0.658682
Trak2	0.996424	3.11289	0.249144	0.0840768	0.177671	0.356094	0.447451
Tram1	0.513123	0.968991	0.0619549	0.0545833	0.0872271	0.0532592	0.0774877
Tram2	2.30626	0.970294	0.355914	0.288914	0.461338	0.0840477	0.144117
Trip12	0.692604	0.5786	0.61622	0.230045	0.23955	0.358314	0.411276
Trove2	0.752791	0.644114	0.034985	0.164231	0.186358	0.0150283	0.033817
Trpa1	0.609346	0.540782	0.133503	0.0684726	0.167652	0.0360712	0.0983018
Trpm8	0.571513	0.618233	2.10686	2.83955	0.255618	0.228433	0.330903
Tsen15	0.518749	0.993706	0.751672	0.895092	1.47782	0.567863	1.11772
Tsga10	0.908488	1.71653	0.0624867	0.0767143	0.0819665	0.0491531	0.0506661
Tsn	0.815619	1.03369	0.635394	0.263529	0.384117	0.631669	0.727482
Ttll4	1.05454	0.971175	0.495196	0.273898	0.234803	0.256958	0.273964
Tuba4a	3.01325	5.46594	0.182297	0.140225	0.12821	0.0897381	0.0776007
Twist2	0.372692	5.10733	2.63996	9.70113	11.9427	4.04176	6.30327
Txndc9	1.5699	1.09178	0.150808	0.166283	0.171717	0.132094	0.167266
Ube2f	1.45201	1.74405	0.538149	0.544342	0.628443	0.408383	0.351675
Ube2t	0.809637	0.502171	0.151364	0.0543398	0.0580694	0.0895388	0.0993798
Ube2w	0.484758	0.39653	0.437719	0.396063	0.391188	0.0942092	0.115354
Uchl5	0.645113	0.742538	1.92836	0.502327	0.59261	0.472552	0.337629
Uck2	1.85554	1.06476	5.67244	4.71587	8.00538	5.50534	3.29251
Ufc1	0.766986	1.42454	0.988866	1.1628	1.56406	1.18365	1.50789
Uhmk1	4.10369	5.15042	0.164068	0.0647455	0.0801237	0.0203261	0.0369834
Unc50	0.955142	1.46463	1.07587	0.221687	0.366656	0.28262	0.466802
Usf1	1.26148	1.01704	0.12419	0.125815	0.149904	0.0581796	0.103942
Usp21	0.868785	0.652341	1.47463	2.56609	2.69578	1.12467	3.15221
Usp37	0.446693	1.02643	0.0147333	0.0217062	0.0171697	0.0138269	0.0142538
Usp40	1.12805	1.33926	0.293622	0.178764	0.262423	0.148757	0.202011
Uxs1	1.43574	1.66684	0.254031	0.335456	0.309084	0.106113	0.122023
Vamp4	0.914512	0.86205	0.333925	0.121778	0.127396	0.259419	0.343594
Vangl2	0.450893	0.352803	0.613596	0.71664	0.575369	0.0962152	0.126797
Vash2	2.94224	0.234014	0.192716	0.187482	0.952061	0.0860773	0.0850348
Vcpip1	0.767154	0.68177	0.692254	0.429562	0.322993	0.358217	0.414604
Vps4b	0.71718	1.20309	0.25087	0.0483417	0.0483294	0.124564	0.136321
Wdfy1	0.426627	0.721687	0.174596	0.64909	0.576506	0.440989	1.30504
Wdr12	1.04169	1.42217	1.30248	0.96214	1.14349	0.201151	0.356447
Wdr26	1.67336	1.93605	0.161189	0.0621853	0.0659575	0.0493699	0.0549711
Wdr75	0.728862	0.440118	1.14924	0.423016	0.417519	0.429153	0.384363
Xpr1	1.69228	1.9408	3.86253	1.65875	1.9223	0.409969	0.586975
Xrcc5	0.914975	0.637987	0.184693	0.186296	0.29181	0.0709922	0.10843
Yod1	0.623764	1.13282	0.166374	0.0765587	0.0618211	0.0301756	0.0301075
Zap70	0.907541	0.929815	0.037244	0.00950183	0.00847283	0.0444226	0.0427781
Zbtb37	1.68481	0.498219	0.146212	0.0488463	0.0442976	0.0788172	0.0772241
Zbtb41	1.79254	1.4913	0.0526381	0.0179568	0.0218909	0.0249487	0.032518
Zc3h11a	1.05288	1.13948	0.90873	0.311695	0.314259	0.571797	0.540125
Zcchc2	0.477478	1.49074	0.211005	0.0587323	0.11478	0.06431	0.0854728
Zfand2b	1.36261	2.05606	0.582006	0.435612	0.533936	0.207351	0.35434
Zfp142	1.04066	1.79067	0.25886	0.124996	0.105767	0.0956241	0.138745
Zfp238	0.38532	0.34295	0.108258	0.0903411	0.0349377	0.0435121	0.0612836
Zfp451	0.760235	0.540145	0.361216	0.128548	0.139275	0.234032	0.305457
Zranb3	4.05636	6.64406	5.73044	3.14178	5.1541	2.05874	2.24592

## Sheet: TC5 vs others
# Column A:Gene Symbol
(Column B~H: value of division method between TC5 vs other cells(>1 up-regulated,<1 down-regulated
Symbol	fibroblast	stem	ATII	CD8_T_BL	CD8_T_LL	basal_cell	duct_cell
0610010K06Rik	0.714475	0.966023	0.019677	0.00613052	0.00692128	0.01395	0.0187134
1110028C15Rik	2.85662	0.824543	0.107451	0.153892	0.139386	0.0865292	0.127396
1110034B05Rik	2.69458	2.2555	3.80347	0.463495	0.367081	0.269151	0.322373
1110058L19Rik	2.40406	2.40696	0.320912	0.495709	0.852679	0.250001	0.438066
1190005F20Rik	3.36071	1.47421	0.144256	0.0551778	0.0810821	0.107387	0.243095
1200016B10Rik	2.33625	1.237	0.046538	0.0682824	0.0755524	0.102878	0.113019
1700001G17Rik	2.30365	1.50886	0.121007	0.551905	0.224504	0.0641001	0.0787619
1700009P17Rik	1.70731	2.36802	0.0110375	1.27688	0.240798	0.0415074	0.0733631
1700019D03Rik	1.56458	1.68041	0.297082	0.323316	0.221937	0.0635078	0.110382
1700019O17Rik	0.914884	1.00531	1.8788	0.397465	1.10353	0.12523	0.181339
1700025G04Rik	0.901526	0.515052	0.814736	0.345838	0.34575	0.288204	0.35115
1700029F09Rik	1.09703	1.04867	0.602329	0.125353	0.120023	0.270518	0.197547
1700034H15Rik	1.20586	1.68894	0.331562	0.511627	0.160262	0.103354	0.326758
1700056E22Rik	0.412237	0.486381	2.9225	0.941048	0.670025	2.74131	1.8313
1700057K13Rik	1.17426	1.23394	0.313118	0.595548	0.743289	0.315477	0.165091
1700066M21Rik	0.48068	1.14085	0.0521418	0.0383354	0.0243924	0.0196937	0.0379385
1810031K17Rik	0.644644	1.94988	0.188008	0.221368	0.277779	0.197355	0.23261
2010300C02Rik	1.73046	1.90459	0.00408854	0.0542698	0.0506831	0.011876	0.0131864
2310006M14Rik	4.53472	2.73077	0.160339	1.27911	0.442088	0.0418188	0.101907
2310009B15Rik	1.024	1.4677	2.33285	2.04179	5.2064	1.74915	3.13733
2310035C23Rik	3.41286	3.87376	0.0730307	0.0148264	0.0167328	0.0224749	0.0374005
2610017I09Rik	1.02001	1.0841	0.0774072	0.0471657	0.0183572	0.0433121	0.022107
2810025M15Rik	0.514668	1.28759	0.893951	8.99833	4.27627	0.266253	0.242276
2810422O20Rik	1.12275	2.99153	1.19448	0.139712	0.212524	0.37687	1.56361
2810459M11Rik	0.716598	1.0068	0.0924575	0.181256	0.123686	0.0403519	0.0726095
3110009E18Rik	0.398577	0.876993	0.134332	0.104932	0.179175	0.0526785	0.136223
41337	1.07082	1.42836	0.155351	0.0955482	0.190859	0.0211945	0.258659
4632411B12Rik	0.992461	0.589829	1.70979	0.486358	0.423894	0.896397	1.12987
4930455F23Rik	0.733004	2.94382	0.363099	0.746299	0.663093	0.0560834	0.0862782
4930558K02Rik	0.39597	0.413592	0.658591	0.251842	0.41928	0.329914	0.288124
4930568G15Rik	0.746046	0.793547	0.0783594	1.24066	0.655111	0.0205663	0.0207233
5430435G22Rik	5.47303	0.641542	0.751823	5.33509	1.55221	0.36097	0.158678
5730559C18Rik	141.418	3.93219	2.72677	10.1689	12.2692	1.76223	1.52801
5830403L16Rik	1.73792	2.10312	1.31367	1.82796	0.617109	0.812754	2.42774
6330578E17Rik	0.964798	2.65734	0.143173	0.0345808	0.0865151	0.0518614	0.0717934
9130024F11Rik	0.153153	0.111908	1.47665	1.28105	0.159161	0.222121	0.152852
9430016H08Rik	1.5307	1.61245	0.900118	0.911778	1.12962	0.593271	0.698304
9430070O13Rik	3.43446	2.7801	3.13736	2.01953	1.81863	1.42971	1.39793
A030005L19Rik	1.22838	2.11866	0.676024	0.253356	0.0970986	0.245198	0.233952
A030014E15Rik	0.846735	0.797987	0.188902	0.660235	0.141883	0.100507	0.0754688
A130010J15Rik	1.79115	1.02933	0.0397153	0.0307189	0.043858	0.00410234	0.00198996
A330023F24Rik	0.492264	0.999935	1.35835	0.178897	1.13742	1.6194	0.524028
A630001G21Rik	0.47278	1.66883	0.242334	0.047006	0.0436654	0.091343	0.169766
A730054J21Rik	1.61714	1.68419	0.0340937	0.456809	0.516879	0.0676709	0.0808422
AA408296	0.612557	0.613594	0.114514	0.0409203	0.0653753	0.040575	0.0442928
AA986860	58.4302	9.8658	0.279337	7.78832	12.1002	0.37653	0.229439
Aamp	1.18122	1.5606	0.0603898	0.0964521	0.1228	0.19053	0.172519
Abcb6	0.512984	1.42555	0.202086	0.782174	1.0056	0.181831	0.236487
Abi2	0.980308	0.393925	0.133384	0.280047	0.179399	0.0940417	0.081523
Abl2	1.27056	1.24177	0.454251	0.275071	0.322531	0.304682	0.155208
Acadl	0.876526	2.62068	0.214857	0.290701	0.426471	0.462626	0.696569
Acbd3	1.51308	2.20311	0.84065	0.681739	0.642514	0.249838	0.259889
Acbd6	0.979493	1.02954	0.434406	0.6661	0.753692	0.186411	0.260105
Acsl3	0.263012	0.253739	0.0379667	0.0870886	0.0763435	0.00571267	0.00459362
Actr1b	4.61894	2.54408	0.120794	0.291747	0.234793	0.0619797	0.0614899
Actr3	4.1865	2.2289	1.18119	0.505499	0.646057	1.96463	1.10509
Adamts4	9.03018	0.173032	0.491298	1.56596	0.783751	0.535456	0.940042
Adipor1	1.44461	2.6185	0.971252	2.59182	3.74517	1.40131	1.90543
Adss	1.36908	1.64457	0.100463	0.0990735	0.0910981	0.0501003	0.0561179
Agap1	0.183993	0.401052	0.686127	2.96221	2.78443	0.276279	0.42949
Agfg1	1.20956	1.91785	0.304471	0.124882	0.131549	0.220097	0.312983
Ahctf1	2.56249	1.19559	1.02296	0.384592	0.328817	0.77782	0.764801
AI597479	1.02548	0.973524	0.607737	0.353313	0.401092	0.28459	0.657446
AI607873	0.109416	0.22557	0.0402263	0.720309	0.183177	0.684635	0.305467
AI848100	1.76022	2.40741	0.0426948	0.0374913	0.0162124	0.0176748	0.00906776
Aldh9a1	0.510031	1.469	0.142594	0.163488	0.349638	0.397377	0.383093
Alpi	0.651011	0.904449	0.0391297	0.0315269	0.032648	0.0302075	0.0314967
Als2	1.19434	1.64269	0.0640665	0.0502606	0.0415803	0.0537677	0.0660263
Als2cr12	5.89272	3.51584	0.683426	0.840248	0.122077	0.208449	0.209526
Angel2	0.803105	1.98366	0.247916	0.0730679	0.0785463	0.0868641	0.150943
Ankrd23	4.54258	4.68422	5.82422	0.649644	0.842638	1.25742	1.05204
Ankrd39	3.55265	1.54547	3.07496	1.32381	1.30463	3.27685	5.56014
Ankrd45	0.251745	0.222391	1.97201	1.1465	0.629333	0.50926	0.674016
Ankzf1	0.406173	0.819352	0.502899	0.154756	0.226106	0.284409	0.412776
Aox1	1.85586	4.10554	0.0320799	3.14832	2.32738	0.101134	0.240218
Ap1s3	89.0504	5.62566	1.45326	0.153038	0.248848	0.125424	0.140538
Apcs	1.91525	1.59903	1.38502	1.60477	1.05074	1.37805	3.70018
Apoa2	1.14739	0.912646	1.22853	1.90565	1.78331	0.689567	1.60775
Aqp12	0.934261	1.04155	0.190415	0.12251	0.0668219	0.0407868	0.170726
Arfgef1	1.79739	0.940705	0.470388	0.335204	0.478784	0.190437	0.294695
Arid5a	4.55815	0.922398	0.389654	0.213023	0.162969	2.4281	1.44904
Arl4c	2.14242	1.39975	0.468132	0.115451	0.224111	0.0917413	0.200869
Arl8a	1.62519	3.17187	3.83753	10.081	8.06906	0.748549	1.03383
Armc9	4.22571	2.92341	0.290931	0.235815	0.289612	0.0647337	0.19101
Arpc2	3.83158	3.30326	2.45897	1.64184	1.54919	3.05286	2.33489
Arpc5	3.41844	4.86948	2.27531	0.726171	0.842682	1.28819	1.21319
Asb1	0.899444	2.99934	0.172726	0.200966	0.195351	0.125036	0.371944
Asb18	0.855218	1.55634	0.262587	0.213825	0.139789	0.330573	0.568492
Asnsd1	0.873446	1.63718	1.09709	0.416966	0.6758	0.60259	0.974214
Aspm	0.790072	0.438934	1.65624	1.31641	1.15377	0.151508	0.118305
Atf3	10.9212	3.06019	0.0118416	0.917099	0.194492	0.00777288	0.00801519
Atf6	0.506909	0.509091	0.07041	0.532596	0.306746	0.0346731	0.0352145
Atg16l1	1.06838	1.2846	0.136976	0.0681188	0.0725218	0.182223	0.488009
Atg4b	2.38331	1.52256	0.0686465	0.0490164	0.0473864	0.11077	0.109873
Atg9a	0.393297	2.10149	0.0136868	0.046154	0.0485795	0.016174	0.0195489
Atic	1.51315	1.28543	0.831056	1.15882	1.43356	0.410395	0.401762
Atp1b1	274.007	336.877	0.092226	0.572164	0.742102	0.0823837	0.128005
Atp2b4	0.803642	2.13693	1.37595	0.478658	0.0824469	0.170752	0.444297
Atp5k	0.87099	1.95545	0.69802	0.783191	0.903352	0.353041	0.298341
Atp6v1h	0.829217	1.53005	0.133759	0.202182	0.16475	0.193814	0.223998
B230369F24Rik	0.476689	1.41732	27.9487	13.5584	12.6003	0.747722	1.18521
B3gnt7	1.24547	1.89043	0.0231527	0.0726445	0.0663577	0.0238891	0.0342021
B430105G09Rik	1.84649	1.53779	0.348334	0.444178	1.53568	2.71694	2.81423
B4galt3	1.43293	2.47577	0.367715	0.253775	0.306801	1.28378	1.5215
Bag2	2.44306	2.55995	1.17194	4.15565	4.21605	1.56748	0.903682
Bard1	0.987193	0.422527	4.92161	3.91643	0.730861	0.438846	1.16564
Batf3	2.00709	0.475736	0.444981	0.698479	0.508717	0.396533	0.453452
BC003331	0.659115	1.11927	0.225955	0.127322	0.142542	0.0431069	0.0613951
BC026782	0.440031	0.487585	2.53642	1.31325	0.792501	0.287528	1.24653
BC031781	0.749746	1.40096	0.196353	0.149387	0.15346	0.16993	0.0970909
BC055324	0.860342	1.44847	1.07421	0.258844	0.231582	0.176758	0.210543
Bcl2	1.15312	2.96939	0.203479	0.0394388	0.0158869	0.0319222	0.0385596
Bcs1l	0.572341	0.562094	0.861706	0.668065	1.27009	0.473227	0.856312
Bivm	0.987007	1.32755	0.807716	0.439544	0.834051	0.349499	1.04067
Bmpr2	13.8892	8.11886	0.164978	0.392993	0.199951	0.0953005	0.0991914
Bok	2.79199	4.14388	1.45355	25.8487	3.99905	0.619024	0.42686
Bpnt1	3.84931	2.09675	0.24783	0.977872	4.13079	0.0709313	0.0609201
Brp44	1.29275	2.2517	0.359594	0.28814	0.400496	0.118058	0.139292
Btg2	24.0666	7.10906	0.211477	0.2562	0.385023	0.228408	0.322121
Bzw1	0.943924	1.73777	0.936906	0.368032	0.35912	0.345959	0.229927
C1ql2	1.07036	1.5258	0.222003	0.505977	0.146189	0.285512	0.103672
Cab39	1.73386	2.2403	0.961413	0.613772	0.649878	0.430408	0.438605
Cacna1s	1.1183	1.48989	0.0238962	0.311541	0.245987	0.0737164	0.106989
Cacybp	1.00964	0.814007	0.833526	0.263724	0.230505	0.442637	0.281183
Cadm3	0.963135	1.19131	0.249946	0.236913	0.0661155	0.0738226	0.0489901
Camsap1l1	1.44604	2.20943	0.0372881	0.0148381	0.0175813	0.00713735	0.00906952
Capn10	1.48907	1.94487	0.730284	1.31411	1.12097	0.636556	2.23065
Capn2	4.4539	8.91527	3.59494	8.459	8.90002	3.04795	2.98292
Capn8	2.03818	2.24318	0.0472061	0.053398	0.0355256	0.0547984	0.0744242
Carf	2.32535	1.69937	0.128694	0.21987	0.0510834	0.0322887	0.0278239
Casp8	1.46696	3.84797	0.200456	0.107209	0.13003	0.168167	0.244435
Ccdc115	1.71669	3.01358	0.504212	0.254479	0.269113	0.0794499	0.104769
Ccdc93	1.31385	0.972422	0.2383	0.0647838	0.125572	0.252359	0.380172
Ccnt2	2.72819	1.94961	0.0680864	0.00876645	0.00689322	0.0167183	0.0301532
Ccnyl1	4.13525	3.19637	0.319996	0.286222	0.171993	0.155557	0.106227
Cd244	0.736567	3.41777	2.24814	2.27757	6.96698	0.27601	0.372306
Cd247	1.45804	1.67344	0.0473837	0.00856736	0.0111357	0.00700879	0.0118124
Cd28	6.62021	5.03036	0.300227	0.02111	0.0137405	0.899847	1.76916
Cd48	16.8692	28.5865	0.326411	0.0464941	0.090942	2.77097	2.33908
Cd84	1.0143	0.645977	0.0183463	0.0161135	0.0144295	0.0107481	0.0150077
Cdc42bpa	2.67725	1.34706	0.558829	3.57893	1.59742	1.00038	0.957102
Cdc73	1.34754	0.973042	0.628595	0.348031	0.377533	0.541138	0.535665
Cdh20	1.93372	2.93952	0.643527	0.627382	0.0996602	0.11899	0.224263
Cenpl	1.33907	1.81817	0.348088	0.0837578	0.157135	0.535685	0.66658
Cep170	1.42668	0.640519	0.657779	0.722018	0.453933	0.516619	0.61672
Cep350	1.66139	1.92659	0.258217	0.206912	0.192785	0.110643	0.129033
Cflar	1.62022	3.99961	0.107434	0.0931466	0.096473	0.0537106	0.0810369
Chit1	0.690059	1.31302	0.0628193	0.502943	0.0684851	0.184307	0.00248571
Chml	0.39979	1.04076	0.732365	0.518514	0.803251	0.292065	0.309307
Chpf	0.841878	1.66678	2.70553	3.28071	6.27485	72.7962	47.7426
Chrng	0.992831	1.18478	0.249085	0.497529	0.300242	0.240375	0.189807
Chst10	0.713296	2.21162	0.0807809	0.0730324	0.0760225	0.142437	0.280391
Clasp1	2.90842	3.20193	1.8997	1.24431	1.46931	2.54352	2.06313
Clk1	0.664993	0.677613	0.0712765	0.00714559	0.00549991	0.0214156	0.0196914
Cnih4	1.68734	2.12569	2.65067	0.81298	1.24797	1.99943	1.45755
Cnnm3	0.721782	1.74972	0.541992	0.3351	0.704243	0.139572	0.291146
Cnnm4	7.69755	2.65547	7.3228	6.10255	5.49042	3.05139	3.99602
Cntn2	1.01105	1.47601	0.0965632	0.080037	0.101994	0.180963	0.185387
Col3a1	606.821	0.40623	3.54843	738.649	35.9239	165.631	38.8702
Col4a4	52.1426	47.6397	0.576563	24.5792	7.10409	6.13927	5.10775
Col5a2	9.73557	2.00122	0.918564	2.81253	3.85991	1.87489	5.67327
Col9a1	0.864649	1.54378	0.103707	0.090461	0.067102	0.0646857	0.0975875
Copa	0.893761	0.801804	0.271965	0.329532	0.573664	0.577728	0.549232
Cops5	2.364	1.72659	4.11177	3.38363	4.44423	2.23907	2.33105
Cops7b	1.25295	2.3135	0.19414	0.111034	0.117714	0.0594688	0.0943976
Cops8	1.79131	2.33178	0.0901567	0.0595531	0.058327	0.0930787	0.0972809
Coq10b	3.30095	3.94881	0.209525	0.3117	0.222297	0.0565446	0.042714
Cox5b	1.16064	1.71874	0.725383	0.893169	1.22518	0.474125	0.43351
Cps1	0.798857	0.862894	0.14726	0.306118	0.137622	0.0648884	0.0761483
Cr2	0.942142	1.31405	0.0954165	0.0538639	0.149966	0.0619777	0.0569652
Creb1	3.19311	1.9222	0.0652269	0.0262334	0.0265467	0.02447	0.0364023
Creg1	1.61278	9.1024	0.207581	2.02878	1.6091	1.48814	1.41577
Crygd	0.417174	1.11176	1.42617	0.828545	1.09375	0.213957	0.143894
Crygf	1.04766	1.15157	0.168539	0.489875	0.496367	0.286848	0.241726
Cspp1	1.22035	1.20006	0.399575	0.142131	0.163477	0.309721	0.348074
Csrp1	28.4324	13.8671	3.23872	228.399	170.882	1.95788	1.76706
Ctdsp1	0.983577	3.06022	0.17565	0.466173	0.582641	0.206868	0.436758
Cul3	1.31738	1.00639	0.316872	0.146632	0.15682	0.113248	0.104479
Cyb5r1	0.217982	0.332193	0.27732	0.191164	0.28804	0.145397	0.233654
Cyp20a1	0.665454	0.998076	0.220743	0.242532	0.379926	0.0754484	0.113694
Cyp27a1	0.588895	0.641322	0.0958366	0.179193	0.114792	0.0827288	0.0318445
D1Bwg0212e	2.03208	1.53744	0.24896	0.21478	0.259626	0.164939	0.274086
D1Ertd622e	1.03306	1.82842	1.55263	0.604987	1.08013	0.645211	0.726876
Daf2	5.73893	8.6553	3.41656	1.63522	4.90512	0.408871	1.70616
Darc	1.00213	1.12176	0.0435739	0.0492603	0.0515549	0.0335959	0.0318927
Dars	1.0239	1.73	0.0256024	0.0221855	0.0478195	0.0271135	0.0354409
Dbi	0.931041	3.49333	0.725617	9.06672	9.01949	0.638174	0.405437
Ddr2	0.671495	0.322961	0.754815	2.33039	1.23967	1.0125	1.32406
Ddx59	1.11112	1.2023	0.0656821	0.0221788	0.0379244	0.00696455	0.0239061
Dedd	1.56157	2.12313	0.124351	0.137491	0.154541	0.0393728	0.0546882
Degs1	0.99482	2.83091	0.32588	0.778827	0.974526	0.300305	0.331191
Dgkd	0.49672	0.627863	0.694217	0.309537	0.423239	0.337994	0.609567
Dis3l2	2.17892	2.9126	1.12198	0.905581	0.740884	0.450794	0.664989
Disp1	1.19869	1.57485	0.199961	0.167107	0.149779	0.123605	0.192443
Dnajb2	2.52131	1.69811	0.0175537	0.0397234	0.0405698	0.0129755	0.0131552
Dnpep	1.40842	3.53818	0.755158	1.2576	1.37135	0.442187	0.743209
Dpp10	0.517339	0.821176	0.624185	0.281618	0.331375	0.227088	0.197688
Dsel	0.634423	1.42154	0.490656	0.380436	0.614031	0.0862524	0.146481
Dst	1.72449	1.07503	2.00759	11.4699	2.26847	0.0760227	0.0608738
Dtl	0.735566	1.15503	1.50528	0.936648	0.534004	0.858007	0.751808
Dtymk	1.64282	2.3189	1.25754	0.357494	0.504619	0.566705	0.71857
Dusp10	6.25263	11.4071	0.552638	0.278285	0.164007	0.278488	0.190416
Dusp12	0.405005	1.0427	1.22665	0.42501	0.535434	0.545207	0.657891
Dusp23	1.57626	5.22018	0.315395	11.4561	0.58124	0.337954	0.82065
Dusp28	1.57521	2.84795	0.206439	0.320599	0.479253	0.758416	1.97005
Dyrk3	2.7359	15.0716	0.469209	6.15975	3.95646	2.88633	3.99735
Ecel1	1.31661	0.782798	0.139873	0.0489254	0.240371	0.0502505	0.0939191
Edem3	1.02886	1.87138	0.148933	0.100368	0.0828346	0.315513	0.310836
Eef1b2	1.16128	1.16161	0.410322	0.262826	0.237166	0.265507	0.261066
Efcab2	1.83172	2.34473	0.228881	0.0578398	0.0644205	0.0546024	0.0825318
Eif4e2	3.04216	2.53817	0.911002	0.606251	0.653112	0.486483	0.391255
Elk4	2.09433	2.11855	0.038523	0.00597781	0.00850578	0.0107284	0.0145008
Enah	14.2108	0.69496	0.229078	8.00788	1.57609	0.0700193	0.104953
Epb4.1l5	0.407021	1.13488	0.0190327	0.132517	0.0878055	0.00867716	0.00920242
Ephx1	1.65294	37.5696	0.275755	0.133492	0.410061	0.446072	0.653576
Eprs	0.54434	0.422856	0.00864759	0.0085441	0.00870733	0.00528653	0.00463291
Ercc5	3.9876	3.64621	0.350899	0.0982089	0.0730756	0.0599582	0.0857958
Etnk2	4.02392	1.34768	0.0981367	0.085445	0.57803	0.179113	0.106169
Exo1	0.914202	1.76299	3.75199	2.17388	3.52667	2.26048	1.80408
Eya1	0.719266	0.844008	3.57908	11.69	11.792	0.760727	0.971853
F11r	1.76801	149.968	0.657028	20.0672	8.50452	0.605403	0.798626
F5	3.01557	4.17055	0.115207	0.461585	0.349349	0.00621786	0.0383548
Faim3	23.2523	31.5313	0.491257	0.189184	1.53287	1.26679	8.69925
Fam119a	0.61879	1.24756	0.387926	0.350371	0.41429	0.271809	0.436438
Fam123c	0.896677	0.897601	0.293074	0.609272	0.0828661	0.145553	0.89233
Fam124b	1.1825	1.35835	0.0991218	0.0677918	0.061642	0.286583	0.528194
Fam129a	0.773121	2.07245	0.19071	2.30088	0.272643	0.403166	0.823247
Fam134a	0.318155	1.1137	0.0257211	0.0407827	0.0459986	0.0219496	0.0464822
Fam135a	1.40055	0.887396	2.3358	6.11609	7.73309	0.641978	0.524957
Fam168b	0.776055	0.683377	1.79367	0.351853	0.590884	0.3909	0.466606
Fam20b	0.911603	1.41607	0.102614	0.123653	0.196726	0.0773534	0.0934727
Farp2	0.802793	0.271488	0.161814	0.345619	0.450695	0.119369	0.131454
Farsb	0.665854	0.5923	0.334173	0.249943	0.397292	0.316386	0.28703
Fbxo28	2.2984	1.38745	0.281796	0.174949	0.181629	0.17061	0.226558
Fbxo36	0.549177	1.22649	0.0781122	0.289977	0.228964	0.10227	0.360559
Fcer1g	49.0047	53.7566	0.892166	22.9783	10.2849	16.5706	16.0631
Fcgr2b	85.1171	85.3368	0.734405	0.645064	1.1614	5.36738	1.24675
Fcgr3	48.0695	49.748	0.186464	8.55198	0.66023	1.17277	1.42335
Fcgr4	4.2616	68.3897	0.438634	3.75106	0.993916	3.38254	2.12651
Fev	0.219121	0.208405	0.63172	1.48156	0.504718	2.99799	4.54526
Fh1	0.692284	1.19192	0.261769	0.295874	0.370609	0.441776	0.350428
Fhl2	142.784	12.9566	2.95327	212.635	15.0924	10.393	3.34438
Fmn2	1.39034	0.815839	0.958087	1.01628	0.634454	0.0462536	0.0581803
Fmo2	3.01121	4.3574	0.0216367	0.469682	0.233177	0.0028881	0.00589532
Fmo3	0.777639	1.01465	0.00470666	0.478579	0.664254	0.00060445	0.00153805
Fmo4	0.753952	0.444165	0.454369	0.72647	0.272966	0.120556	0.412534
Fmod	1.40223	1.2861	0.0987349	0.18408	0.13204	0.136662	0.121727
Fn1	17.4529	1.37229	42.362	333.129	142.398	103.548	139.497
Fzd5	4.22775	7.2204	0.0296233	0.0978625	0.083166	0.0183462	0.019454
Fzd7	5.63221	1.28926	0.146738	2.52535	2.56206	0.157698	0.159228
G0s2	0.159255	2.00486	0.105282	0.0835097	0.0633047	0.0873662	0.178345
Gal3st2	13.0871	14.8996	0.370836	0.363228	0.208378	0.0623473	0.246312
Gas5	0.918867	0.741049	0.139545	0.035206	0.0304388	0.0109772	0.0117555
Glb1l	3.97116	1.30461	0.421434	0.332111	0.336855	0.110155	0.131116
Glrp1	0.0857233	1.44937	0.289813	0.444295	0.27688	0.360662	0.272789
Glrx2	1.63213	1.44903	0.526985	0.405799	0.488407	0.530122	0.507577
Gls	1.61742	1.38095	1.0663	0.354276	0.366077	0.49478	0.325644
Glul	12.1949	8.55571	0.16233	0.398797	0.443274	0.0673095	0.0869224
Gm101	1.03643	1.19208	0.100332	1.36344	0.229769	0.133364	0.349061
Gmppa	0.44096	1.29691	0.184539	0.265521	0.298152	0.166995	0.230681
Golt1a	1.06255	1.89515	0.0433454	0.0592561	0.191244	0.0637706	0.101757
Gpa33	0.834308	0.987026	3.75939	18.6723	34.7228	1.63671	5.44765
Gpatch2	2.13791	2.42494	0.185196	0.10674	0.10288	0.0745313	0.121372
Gpc1	0.371638	2.82725	3.29045	12.4859	6.59297	0.978744	1.02461
Gpr161	1.39317	1.24555	0.236898	1.20825	1.23732	0.158281	0.100033
Gpr35	0.874792	1.7379	0.0860397	0.145387	0.115839	0.177057	0.0882729
Gpr37l1	0.742335	1.02094	0.253139	0.218651	0.0924988	0.175933	0.557907
Gpr39	1.36995	1.61431	0.0589301	0.11517	0.196321	0.0640965	0.0858892
Gpr45	0.800096	0.498279	0.2162	0.0879662	0.0803146	1.34919	0.264937
Gsta3	143.273	154.46	1.31303	49.1653	79.0365	0.169618	0.262067
Gtf3c3	2.5128	1.62662	0.749416	0.382153	0.494678	0.864428	1.34206
Gulp1	1.78792	1.24732	10.1788	14.6138	8.30795	1.14835	2.21098
H3f3a	0.838495	1.42933	1.09001	0.926485	1.03331	0.553596	0.621712
Hdac4	0.524552	1.66872	0.54285	0.285947	0.348332	0.228752	0.2638
Hdlbp	1.81319	2.01575	1.6985	3.41202	3.9145	1.137	0.994316
Hecw2	2.88865	3.78419	0.211074	0.430377	0.336805	0.41839	0.895038
Hes6	84.3956	3.17392	0.53424	0.819317	1.26275	0.529103	1.75927
Hhat	3.27654	0.808864	1.46126	0.977923	0.860626	0.34368	0.359053
Hibch	1.15579	0.880444	0.650392	0.734664	1.34573	0.134126	0.208392
Hlx	0.543424	0.987862	0.0735621	0.176323	0.115111	0.0323019	0.0844401
Hs6st1	11.8883	4.23289	0.177138	1.06626	0.672589	0.062804	0.0689912
Hsd11b1	1.86709	2.28018	1.4954	0.494608	0.338364	2.7111	2.39501
Hsd17b7	16.6431	10.9661	0.775158	0.968515	1.01475	0.883191	0.404687
Hspd1	0.439409	0.769682	0.425641	0.763199	0.438763	0.291328	0.1692
Hspe1	0.729395	0.517942	1.01884	1.27956	1.08217	0.816365	0.443915
Iars2	1.44242	1.8315	0.187506	0.110069	0.121563	0.10197	0.158947
Ica1l	3.36271	5.1173	4.35725	18.4678	35.7558	0.414172	1.34193
Icos	1.13501	1.39041	0.0708182	0.00659304	0.00202988	0.179534	0.255955
Idh1	1.20793	2.36876	0.0459091	0.65804	0.399262	0.0216079	0.0309658
Ier5	6.55633	3.22316	0.0222073	0.0761394	0.0638647	0.0355938	0.0173596
Ifi202b	0.0998531	0.0494557	2.74544	2.99977	1.38945	0.0588353	0.0132731
Ifi203	0.0175752	0.00888485	0.0715723	0.00611483	0.00790109	0.0400268	0.0126676
Ifi204	0.0755643	0.0387891	0.731942	0.467178	0.489892	0.983484	0.849737
Igfbp2	49.4758	39.7456	1.08491	1.92013	1.82087	1.05972	0.0826076
Igfbp5	0.33291	2.30091	0.195861	3.74024	1.62736	0.0223912	0.0393942
Igsf8	4.34447	2.54334	1.38109	5.63086	3.17818	1.92087	2.53756
Igsf9	5.34614	3.10018	13.3179	9.54982	11.3613	1.60443	2.01915
Ihh	1.55158	1.44568	0.0440862	0.0369	0.0341073	0.0307912	0.0481421
Ikbke	3.33641	4.54123	0.252116	0.00678953	0.0122784	0.0628897	0.0715783
Ikzf2	8.55567	4.6245	0.256105	0.0347302	0.02245	0.0337179	0.0423573
Il10	0.660187	0.63336	0.038148	0.08851	0.0278713	0.288664	0.115157
Il1r1	5.86367	4.47515	2.63217	17.9513	5.53863	0.594373	1.02496
Il20	1.02026	1.22748	0.165891	0.338257	0.0875191	0.0848228	0.114621
Il24	1.85481	1.6524	0.230898	0.272798	0.1144	0.117439	0.108958
Ilkap	1.06107	1.66292	1.30802	1.41146	1.73136	0.676814	0.974401
Imp4	1.76257	2.68655	1.08639	0.742013	0.996436	0.333417	0.288179
Ing5	0.583707	1.13795	0.154247	0.0652976	0.0465886	0.0668016	0.130312
Inha	0.991282	0.601665	0.15831	0.158623	0.240948	0.108321	0.235028
Inpp4a	1.90137	1.62889	0.064717	0.0367374	0.0199874	0.038882	0.0413831
Insig2	0.520868	1.1726	0.35938	0.255026	0.344994	0.128207	0.164197
Ints7	1.4229	0.932988	0.245727	0.113901	0.225407	0.108252	0.128599
Ipo9	0.819428	2.15444	0.0651325	0.0631819	0.0884012	0.0232587	0.0270267
Irf6	1.14871	1.62273	0.0843951	0.86197	0.66248	0.010426	0.00684363
Irs1	0.383866	0.879704	0.160645	9.42443	8.47832	1.22899	3.324
Itpkb	0.802548	1.00277	0.00962364	0.00419005	0.00406511	0.00942262	0.018766
Ivns1abp	0.849849	0.788867	0.398116	0.192942	0.14455	0.0774928	0.0555942
Kctd18	1.17775	1.09904	0.0501828	0.00973728	0.00820817	0.00549611	0.0138977
Kctd3	2.12054	3.29743	0.758673	0.811537	0.970374	1.23595	1.23413
Kdelc1	1.77693	0.739273	0.174855	0.160757	0.139522	0.084	0.242656
Khdrbs2	0.919009	0.844857	0.0346607	0.0455361	0.193836	0.0956865	0.169231
Kif21b	0.173308	0.236918	0.666738	0.199377	0.190016	0.451695	0.817603
Kifap3	1.04477	2.63428	0.643953	1.7191	2.80698	0.203699	0.337056
Klf7	3.71361	2.05032	1.90388	0.559243	0.581986	1.21173	0.788354
Klhl12	1.6003	1.33889	0.543487	0.125966	0.175943	0.258368	0.337036
Klhl20	1.18424	1.68845	2.24666	0.553834	0.706206	0.776145	0.835747
Kmo	1.09568	2.01734	0.113356	0.168219	0.130159	0.0513577	0.0591488
Lactb2	1.50736	1.69993	0.421018	0.891806	0.499293	0.583499	0.934346
Lamc1	0.548719	0.798475	4.61363	56.0803	64.1326	1.24432	1.10963
Lamc2	13.0337	49.2175	4.23229	41.9387	14.8089	7.09751	4.87746
Lancl1	0.551563	0.432202	0.29752	0.220027	0.452224	0.168197	0.210924
Lbr	0.563587	0.587607	0.077017	0.0189538	0.0280039	0.118565	0.104215
Lefty1	1.89317	2.09046	0.174787	0.173939	0.151769	2.84854	2.68617
Lefty2	0.849764	1.66978	0.167129	0.843684	0.0389377	0.0116654	0.0202231
Lgr6	1.30996	2.40065	0.0587377	0.161557	0.123424	0.00106741	0.00510951
Lgtn	2.12867	2.47888	0.410103	0.367404	0.385504	0.346619	0.471484
Lin9	0.868034	1.17168	1.07254	0.348895	0.210182	0.139701	0.141528
Lman2l	1.92385	3.04171	0.443509	0.687543	0.846109	0.447364	0.552557
Lmbrd1	0.61382	1.75978	0.157501	0.154821	0.138552	0.218653	0.286807
Lpgat1	2.95425	5.28554	0.362215	0.38999	0.392646	0.245905	0.278479
Lrrfip1	3.04523	2.48807	0.325407	0.297084	0.173825	0.268396	0.235351
Ly9	1.36067	2.41145	0.267126	0.043026	0.069153	0.574695	0.301955
Ly96	2.89562	2.03857	1.09564	1.25547	0.539433	0.18465	0.126992
Lypla1	0.943139	1.45289	0.0922858	0.0661279	0.0920752	0.0927526	0.103644
Lyplal1	4.915	1.36909	0.0189602	0.122917	0.201119	0.0261973	0.0568981
Map4k4	1.26755	1.66782	4.0974	0.660405	0.676671	1.53031	0.884732
Mapkapk2	2.3916	2.23443	0.141189	0.432986	0.656377	2.16686	1.66558
Marco	5.36527	6.86395	0.144637	2.46824	4.34437	0.916111	1.13704
Mars2	1.28076	3.10713	0.424421	0.368897	0.76161	0.453003	0.477606
Mcm3	2.27939	1.18965	1.922	0.785139	1.43546	1.21777	0.529842
Mcm6	1.31228	2.44939	2.97637	2.01376	2.8707	1.26349	1.26357
Mdh1b	0.369823	1.93247	0.0232002	1.15376	0.0708397	0.0434337	0.0931861
Mdm4	1.4067	1.90937	0.0552584	0.0108717	0.0115504	0.00841448	0.0179992
Mff	0.720219	1.44262	0.669929	0.269911	0.291961	0.72336	1.35724
Mfsd4	0.203708	0.191138	0.524093	0.96833	0.973226	0.177439	0.379652
Mfsd7b	0.508376	1.36109	0.396965	0.0964935	0.0881743	0.125504	0.0805736
Mfsd9	1.68845	1.10845	0.0772063	0.0431467	0.0627462	0.0330719	0.0559484
Mgst3	0.759752	19.7386	0.798395	5.64428	62.0673	0.524782	0.352965
Mia3	0.664635	1.43969	0.830907	0.48752	0.537559	0.345043	0.466473
Mitd1	1.4354	0.468074	0.143348	0.0498528	0.0653682	0.0483893	0.0861317
Mki67ip	1.12288	1.29722	1.48946	1.20663	1.80758	0.410355	0.340292
Mobkl3	2.20068	1.98272	0.411339	0.151172	0.186457	0.228206	0.317978
Mosc2	1.41189	1.16652	0.296029	0.729853	1.08384	0.565823	0.684394
Mpp4	0.405142	1.20407	2.49906	2.44098	0.599496	0.0862173	0.283893
Mpz	1.01296	0.930798	0.127778	0.410832	0.593244	0.0716092	0.0685309
Mpzl1	2.72964	1.85986	3.16927	13.0611	8.30112	0.613009	0.95693
Mr1	1.95908	0.845441	0.274491	0.196516	0.273911	0.0591102	0.123145
Mreg	0.0615662	0.0517721	0.0608672	0.230938	0.0748392	0.0102063	0.00913304
Mrpl15	0.675176	1.00626	0.685564	0.55755	0.682862	0.57505	0.548054
Mrpl30	1.17213	1.08589	0.715902	0.81239	1.71105	0.467309	0.567349
Mrpl44	1.183	1.61924	0.240488	0.28941	0.329446	0.119378	0.203471
Mrps14	1.34274	1.31993	0.0967952	0.0803593	0.148008	0.0829846	0.0784979
Mrps9	1.48706	1.40424	0.265361	0.137237	0.131306	0.168209	0.178242
Mterfd2	2.485	2.81056	0.386865	0.460993	0.50683	0.195011	0.326483
Mybl1	1.31725	1.07406	0.358639	0.216666	0.17502	0.0611843	0.0547068
Myeov2	1.32466	2.03579	1.8302	1.61129	2.82971	0.615464	0.623636
Myoc	1.03805	1.32215	0.230681	0.187411	0.258345	0.229839	0.50281
Myog	0.920451	0.962538	0.308279	0.0956725	0.400988	0.0427327	0.0369839
Nab1	1.15697	1.15955	0.26565	0.151813	0.137452	0.100481	0.0622191
Nav1	2.1789	1.21696	1.76064	3.68417	1.38518	1.39874	2.11984
Nbeal1	3.20426	2.73479	0.810209	0.769875	0.573257	1.60191	1.72408
Ncl	1.02889	0.961376	0.104563	0.05401	0.0632528	0.016657	0.0142929
Ncoa2	1.08131	1.48258	0.350016	0.0965537	0.122657	0.194202	0.251196
Ncstn	2.07894	1.05001	0.0153981	0.0528885	0.0347365	0.018717	0.019118
Ndufa10	1.60348	3.56709	0.0929076	0.197086	0.309553	0.105606	0.0980615
Ndufb3	1.02542	2.0571	0.401049	0.442214	0.57971	0.21333	0.267797
Ndufs1	0.594591	1.79498	0.9982	0.435094	0.594584	0.984807	0.903055
Ndufs2	1.49734	3.31259	0.0321171	0.0417157	0.0615773	0.0552785	0.0498574
Nek2	0.308264	0.559831	0.193883	0.431899	0.287524	0.138918	0.128395
Nek7	3.68525	1.50378	0.306088	0.161398	0.262352	0.068675	0.147297
Nenf	1.54581	1.82894	0.713421	6.52198	40.2149	0.373714	0.661333
Neu2	1.75367	2.03071	0.291548	1.24071	5.24109	0.197807	0.61503
Nfasc	0.786341	0.830694	0.732482	0.402285	0.307967	0.212577	0.309561
Nhej1	1.3759	3.50067	1.32378	1.02275	0.975709	0.581176	0.762013
Nhlh1	0.947902	1.1389	0.225109	0.0958098	0.896178	0.115968	0.116023
Nif3l1	2.7079	1.68615	1.5813	1.55382	2.16739	2.14336	2.37451
Nit1	3.98238	5.84319	0.747899	0.960934	1.22292	0.587075	0.955683
Nme7	0.99095	2.00081	0.124578	0.151076	0.233296	0.109056	0.134539
Nos1ap	1.58515	1.40161	0.146146	0.251738	0.339118	0.0573739	0.099159
Nphs2	1.14321	1.19898	0.129811	0.126897	0.0816939	0.049153	0.0535666
Nr5a2	0.72693	0.647957	0.157022	0.205491	0.0888463	0.0417244	0.118277
Nrp2	0.617816	0.657035	1.33341	8.1799	3.89748	2.48065	2.34568
Nsl1	0.416616	0.842564	1.21263	0.895166	0.590669	0.611754	1.0564
Nuak2	11.136	5.97282	0.18143	1.02074	0.357779	0.157771	0.324954
Nucks1	1.62957	2.40355	0.325105	0.116957	0.192258	0.0797662	0.0788364
Nvl	1.841	2.099	0.0364759	0.000565133	0.000662957	0.0050541	0.00857025
Obfc2a	1.00511	1.18655	0.0347587	0.0158143	0.0104168	0.0182503	0.0105321
Obsl1	0.326481	0.851355	0.208876	0.12101	0.282533	0.0436774	0.0783817
Ogfrl1	0.83643	0.633504	0.161025	0.392098	0.431489	0.0519488	0.0742716
Olfml2b	0.910948	3.14514	0.115143	1.16565	1.57295	0.113134	0.218417
Opn3	1.97414	1.61161	0.248033	0.111866	0.0941857	0.345076	0.584994
Ormdl1	0.572629	1.82071	0.346199	0.117829	0.207336	0.979166	1.18873
Osgepl1	0.464124	1.25381	0.656865	0.395975	0.553298	0.289072	0.756455
Otos	0.862572	2.90036	0.297527	0.380852	0.125316	0.0633284	0.0943171
Pam	1.15061	1.9828	0.100672	0.395039	0.19135	0.00254371	0.00753984
Pappa2	0.862169	1.02403	0.1344	0.240191	0.324999	0.0940552	0.0745393
Pard3b	0.97883	1.28185	0.0346612	0.238712	0.090712	0.0200257	0.0217695
Parp1	0.669854	0.820941	0.0866591	0.0798394	0.111673	0.134264	0.154019
Pask	0.865971	1.47461	1.65635	0.569429	0.349266	0.514692	0.321527
Pbx1	2.49445	2.66981	0.904557	5.93322	3.44527	0.122516	0.185572
Pcmtd1	1.18265	0.37281	0.213506	0.0798506	0.0822779	0.049578	0.0746951
Pdcd1	1.6537	1.70407	0.0482734	0.0298033	0.00584048	0.0619656	0.487131
Pdcl3	4.27966	4.38108	0.199744	0.0989325	0.131323	0.123081	0.10739
Pde6d	1.13807	1.10053	0.217422	0.131533	0.216502	0.109594	0.115927
Pea15a	10.267	3.62682	0.892784	0.754922	0.999716	1.02854	1.08145
Pecr	0.565186	0.54611	0.781793	2.89242	0.925235	0.593209	0.449998
Per2	0.428696	1.57488	0.106462	0.413812	0.296944	0.0557281	0.0451175
Pex19	1.81248	1.69713	0.339041	0.882483	0.776396	0.208136	0.354027
Pfdn2	1.46132	0.799303	0.149636	0.187671	0.166075	0.0351711	0.0258607
Pfkfb2	0.706382	2.22435	0.104136	0.303669	0.276133	0.0336226	0.0265483
Phf3	2.16137	1.27266	1.77031	0.839186	0.871094	0.338869	0.44159
Phlda3	8.1732	13.4413	4.0988	80.7773	20.2369	1.75516	1.84259
Pigc	0.578876	1.49561	0.0449151	0.0291364	0.0286079	0.022225	0.0403149
Pigm	0.603479	0.602597	0.899302	0.775272	1.03583	0.287956	0.299948
Pign	1.24535	1.18542	0.33099	0.530735	0.454724	0.0988079	0.155656
Pkhd1	1.18333	1.18044	97.0411	19.9819	26.8173	15.5502	18.5203
Pla2g4a	18.1708	0.535107	2.5657	29.71	25.5502	1.44033	1.78141
Plcd4	0.21269	0.941081	3.43546	33.8186	7.2452	2.56443	5.534
Plekhb2	1.36565	0.824793	0.0464089	0.120724	0.161417	0.310492	0.263525
Plekhm3	0.37993	0.329415	1.81254	1.56213	1.44848	5.01289	2.81381
Plxna2	0.2219	3.51462	0.0847309	1.24751	1.72524	0.231375	0.129795
Pms1	0.362338	1.36191	0.266465	0.0459228	0.069012	0.0666759	0.190735
Pnkd	0.782407	2.49491	0.130254	0.148109	0.13548	0.112512	0.219777
Pogk	0.288377	0.814464	0.304934	0.14576	0.147583	0.174543	0.205288
Pou2f1	1.26554	1.74699	0.608366	0.402042	0.305257	0.248183	0.262381
Pou3f3	1.71801	0.825895	0.212224	0.118127	0.0329837	0.0447004	0.0357181
Ppfia4	1.08225	1.1612	0.130409	0.111788	0.0757678	0.102047	0.137501
Ppil3	2.23901	2.73383	1.00629	0.259984	0.396408	0.257174	0.28812
Ppox	2.36536	1.66434	0.57955	0.97736	1.38359	0.705459	0.538894
Ppp1r15b	2.16462	0.905764	0.0329354	0.0352531	0.0506296	0.0155185	0.0114271
Ppp1r7	3.16893	2.95433	0.965677	0.439439	0.648188	0.492111	0.522733
Prdx6	2.68715	3.42894	0.415131	1.16884	1.15328	0.352536	0.644791
Prkag3	1.90174	3.04835	1.2779	0.970032	1.75289	0.160183	0.204921
Prrx1	14.9735	0.218024	3.243	1.63975	1.91508	1.52767	1.91733
Psen2	1.24779	4.03911	0.638652	1.8107	0.791692	1.12225	2.03321
Psmd1	2.90077	2.73489	1.58059	2.44283	3.16458	2.36237	2.0826
Ptp4a1	3.41715	2.47528	0.611734	1.88292	1.61708	0.834951	0.858104
Ptpn14	4.43586	2.919	0.39016	1.07331	1.11008	0.137918	0.170988
Ptpn18	38.1462	12.5261	0.738862	0.216018	0.350143	1.39271	1.86442
Ptprc	3.46443	3.83549	0.0112217	0.00131502	0.00106638	0.0706964	0.0821672
Ptprn	1.87033	1.47238	0.0514134	0.105311	0.266916	0.080465	0.123631
Pycr2	1.48122	1.34344	0.686433	0.216158	0.210217	0.665051	0.845304
Qsox1	6.79826	3.44409	5.04025	44.9137	29.6588	2.37209	3.08495
R3hdm1	1.06691	0.938356	2.6511	0.468839	0.380789	0.553414	0.579143
Rab17	1.31302	4.85675	0.297932	0.635019	0.340834	0.0626256	0.192082
Rab23	0.886829	0.926529	0.0984405	0.0905961	0.0900101	0.0273422	0.0687177
Rab3gap1	1.47217	1.94562	0.0635711	0.0494351	0.0586107	0.17439	0.16364
Rab3gap2	1.84585	1.98045	2.54783	1.51781	1.20547	6.14996	4.30025
Rab7l1	19.3469	5.07054	0.505542	0.192631	0.269091	0.437993	1.11105
Rabif	1.07813	1.95862	0.297959	0.127284	0.175832	0.112287	0.23384
Ralb	2.25909	5.23251	2.47918	20.4411	12.8173	1.75766	1.89362
Ramp1	1.7019	1.29592	0.0276248	0.152982	0.167739	0.470414	0.68882
Rasal2	1.29109	1.41563	0.0480319	0.328575	0.245858	0.0459622	0.0463266
Rassf5	3.22397	1.5273	0.404514	0.0153951	0.0236289	0.306674	0.179187
Rb1cc1	1.83637	0.885666	0.403158	0.253212	0.252217	0.137947	0.177364
Rbbp5	0.743725	0.724114	0.0604306	0.0274374	0.0431378	0.0567561	0.0866778
Rc3h1	2.06599	2.66054	0.331562	0.112184	0.133184	0.0538648	0.0575851
Rcor3	0.904388	1.81669	0.470195	0.286162	0.298434	0.181784	0.351555
Rcsd1	27.3721	15.2303	0.425428	0.0738111	0.0892297	0.694913	1.19041
Rd3	0.837657	1.01891	0.102502	0.2497	0.124548	0.0834298	0.461723
Rdh10	18.3103	17.4594	0.528747	1.20544	1.13895	0.211451	0.357084
Rev1	0.838671	0.492896	0.0737182	0.0234338	0.0181839	0.0316845	0.0425765
Rftn2	22.5312	8.70165	1.05655	1.43128	1.12556	1.21492	1.18943
Rfwd2	1.47457	1.25433	0.481666	0.328097	0.419247	0.251925	0.275997
Rgl1	0.495066	1.75457	0.402312	1.73454	0.803245	0.670968	1.12714
Rgs16	18.8041	21.5973	0.288123	4.12017	0.323268	0.899655	0.945482
Rgs20	0.65331	0.371985	13.7971	21.9882	6.69677	1.80432	1.37255
Rgs4	5.03705	9.14998	0.533369	0.700852	0.87111	0.89449	1.03883
Rgs7	1.74811	1.78323	0.513645	0.861144	0.131211	0.0765182	0.231446
Rgs8	1.29308	1.29654	0.212576	0.0665283	0.0655429	0.115838	0.28362
Rhbdd1	1.32094	1.54301	0.00394424	0.0108713	0.0128246	0.00647014	0.0068752
Rims1	0.965961	0.782684	0.123134	0.0814141	0.0632439	0.0925962	0.16035
Rnf149	1.84947	2.44707	0.69747	0.288959	0.198472	0.961366	0.726353
Rnf2	0.838184	0.99757	0.968249	0.313253	0.437562	0.656734	0.568692
Rnf25	1.65044	2.62787	0.234373	0.457125	0.58283	0.66552	0.541751
Rnpep	2.08025	2.06435	0.585513	2.19008	2.91651	0.843313	0.862114
Rnpepl1	1.54246	3.71746	0.411747	0.513171	0.996411	1.3966	1.30479
Rpe	1.03242	0.999527	0.0548559	0.0470238	0.0377138	0.0169037	0.0227928
Rpl31	0.907331	1.09494	19.3789	2.93869	5.91836	2.53115	2.0006
Rps6kc1	0.843862	0.855633	0.0415149	0.144309	0.861525	0.0523493	0.0353859
Rqcd1	0.864636	0.986356	0.0417692	0.0343943	0.0594517	0.0576174	0.0527687
Rrp15	0.843517	0.936476	1.80673	1.80143	1.0889	0.626675	0.437529
Rrs1	0.522635	0.483783	0.311265	0.141412	0.154034	0.0439871	0.040627
Rxrg	0.447433	0.593913	1.16616	27.5946	4.37125	4.67732	10.2127
	0.145982	0.161065	0.278564	0.198369	0.452499	0.0550195	0.141034
Sccpdh	1.01776	1.83057	4.03933	10.6075	8.99468	2.09399	4.55258
Scly	0.278511	3.66663	0.846334	1.12555	3.05403	0.488763	0.648868
Sctr	0.632077	0.651103	0.219291	0.252806	0.129445	0.0798819	0.128585
Scyl3	0.981808	1.36013	0.215759	0.061647	0.0786105	0.0836031	0.208451
Sdhc	0.6367	1.85562	0.466407	3.26857	3.36217	0.138368	0.141766
Sdpr	1577.05	2.42867	1.91114	135.459	70.1816	1.30902	3.58321
Sec16b	0.895955	1.99565	1.07637	1.31332	0.639758	3.21816	2.22232
Sell	1.51541	2.18797	0.0203263	0.000550802	0.000755603	0.0582661	0.102713
Selp	4.92513	5.65835	0.567821	1.92603	0.487617	0.874078	2.56889
Sema4c	0.775062	0.793446	3.93474	7.25098	9.68527	0.199326	0.442482
Serpinb8	1.10902	1.14446	0.812579	2.94104	10.6668	0.221445	0.169659
Serpinc1	1.40931	1.11138	0.0547911	0.0487477	0.0235753	0.0277777	0.0548741
Serpine2	9.66366	0.907679	0.00567433	0.331954	0.430643	0.0586642	0.013163
Sf3b1	0.484727	0.609071	0.00762125	0.00217793	0.0020543	0.00540086	0.00506689
Sft2d2	0.978926	3.08212	0.161544	0.137692	0.158644	0.11362	0.162814
Sgk3	0.751518	2.6948	1.99891	0.897531	1.16365	0.352366	0.449817
Sgol2	1.45547	0.96055	0.384991	0.30011	0.131315	0.058708	0.072571
Sh3bp4	1.36221	1.56614	0.105077	0.758105	0.540018	0.0539715	0.0361804
Shisa4	6.02461	2.35679	1.34719	7.57462	5.09544	0.667851	0.863075
Slamf6	1.09592	0.982312	0.0685826	0.00645774	0.00623987	0.0688832	0.0672417
Slamf9	59.1068	6.05131	0.310871	1.81343	1.20481	0.506195	0.657691
Slc16a14	0.568894	1.1927	0.204137	0.179196	0.071364	0.0292277	0.0313348
Slc19a2	0.852522	6.02117	2.95153	1.68339	1.98915	1.9832	0.717502
Slc19a3	1.75943	1.5694	0.0119468	0.0730861	0.0444352	0.0414506	0.0444039
Slc23a3	2.18686	21.0106	1.40084	1.29017	1.02953	0.424073	0.551573
Slc30a1	0.216871	2.44384	0.0532002	0.0721077	0.185973	0.0228309	0.0134572
Slc35f5	58.9676	2.1465	0.415679	1.5438	1.40728	0.260998	0.18941
Slc39a10	1.30993	0.407136	0.193984	0.0624079	0.0865102	0.0742216	0.112219
Slc40a1	19.1609	5.63093	1.93658	2.29146	1.70669	0.439296	1.18413
Slc41a1	1.2418	0.765528	0.0387626	0.0318691	0.0368332	0.0613916	0.060749
Slc45a3	0.407843	0.372626	0.724766	3.47004	1.45695	0.2778	0.185813
Slc4a3	0.675282	2.8272	0.779977	1.08113	3.00931	0.296877	1.05094
Slco5a1	1.58086	0.94492	0.292738	0.210536	0.578849	0.0883505	0.274998
Smarcal1	1.22946	2.24391	0.266133	0.365344	0.441976	0.250683	0.717353
Smg7	0.941572	1.73277	0.477894	0.7636	0.667669	0.0607154	0.0614926
Smyd2	1.13581	1.16902	4.92518	6.88052	8.70059	1.23571	1.19655
Smyd3	0.60941	1.31995	0.0437357	0.0245026	0.0399996	0.0355806	0.0295661
Sned1	0.473938	3.16767	1.65229	5.35032	4.1763	0.0332686	0.0607927
Snrpe	1.05356	1.4351	0.380143	0.130807	0.16489	0.159737	0.163128
Soat1	0.549983	2.29731	0.0402533	0.277023	0.318674	0.131217	0.273097
Sox13	1.47657	1.04258	0.220701	0.700481	1.72896	0.134916	0.164589
Sox17	4.53784	4.44366	0.14517	0.462371	0.392411	0.872355	0.453243
Sp100	1.43227	1.87298	0.0935561	0.022787	0.021579	0.00987653	0.0426587
Spata3	1.08971	1.41141	0.10857	0.0970668	0.0947252	0.0546663	0.0737215
Spna1	1.1349	1.18547	0.154725	0.19077	0.288611	0.149213	0.0669902
Spp2	0.339999	0.242485	0.262225	0.340837	0.149079	1.24284	0.245704
Srgap2	1.10468	1.61857	0.102573	0.112161	0.0815799	0.0594058	0.0573364
Srp9	0.804999	2.07317	0.354178	0.100195	0.128621	0.10125	0.113783
Stau2	0.67038	1.00446	0.398488	0.555023	1.87565	0.144498	0.213573
Steap3	0.195896	0.395068	1.31925	2.44609	0.921623	0.338527	0.563744
Stk11ip	0.379107	2.94098	0.170268	0.0475403	0.0354437	0.0583097	0.184299
Stk16	1.67927	2.93314	0.269581	0.186356	0.243127	0.165999	0.170514
Stk17b	3.12238	3.51285	0.515879	0.0251615	0.0264726	0.366372	0.154415
Stk25	1.6566	7.86894	2.10563	9.03748	9.21901	1.60346	2.96878
Stk36	0.588201	0.362803	0.51407	2.11834	4.94166	2.73382	1.77832
Stx6	2.6013	1.18221	0.295423	0.229622	0.285741	0.739228	0.784186
Sulf1	154.617	8.22767	3.33319	65.2593	31.288	0.676159	1.57227
Sumo1	2.70768	1.93327	1.47162	0.403396	0.421118	0.37696	0.374214
Tagln2	25.3065	8.37049	1.36797	3.96506	3.48685	6.86289	5.32652
Tatdn3	0.802866	1.82294	2.37733	0.789406	3.16644	1.96403	1.12923
Tbc1d8	0.753806	0.814779	0.00555265	0.23757	0.174319	0.00303031	0.003216
Tcea1	0.288139	0.43129	0.174566	0.15547	0.208421	0.0741758	0.0805435
Tceb1	2.61826	1.32277	12.3885	6.51131	11.7565	2.73175	3.85962
Tcfcp2l1	0.74661	16.3807	0.0814071	2.52127	1.24575	0.507183	0.336673
Tfb2m	1.47059	1.56932	0.660521	0.311358	0.314019	1.11542	0.777271
Tgfbrap1	0.802081	1.21767	0.0072224	0.0147999	0.0230293	0.00839835	0.0122262
Thap4	0.893409	1.12538	0.777722	1.32598	1.37032	0.202559	0.240562
Timm17a	3.23505	4.8506	2.3637	1.64549	2.72387	0.572268	0.501034
Tiprl	1.36971	1.3564	0.278749	0.0937199	0.0971831	0.161393	0.12358
Tmbim1	5.53535	5.25946	0.636301	35.5365	6.98601	0.237008	0.248616
Tmcc2	3.22332	2.56717	0.026384	0.405111	1.01696	0.0282145	0.208151
Tmem131	1.56726	0.919743	0.292142	0.277087	0.362478	0.403639	0.583515
Tmem14a	1.70208	4.08581	0.491837	0.944066	0.69229	0.894539	0.283745
Tmem177	0.532459	1.00229	0.249569	0.163587	0.297776	0.0633984	0.100629
Tmem183a	1.14931	2.17108	0.228517	0.098345	0.112567	0.112575	0.094249
Tmem185b	4.52023	2.67343	0.3842	0.179394	0.230748	0.513799	0.542696
Tmem198	0.443015	0.432033	0.477987	0.513731	0.376495	0.0741066	0.19912
Tmem206	3.58565	1.32354	0.549716	0.190501	0.133744	0.0768812	0.0486486
Tmem63a	2.79196	2.94427	0.303225	0.594985	0.61226	0.0701139	0.0995454
Tmem70	1.48965	0.755492	1.54344	1.06563	1.25854	0.80963	1.10942
Tmem81	0.686	1.115	0.11759	0.0927198	0.0543506	0.0508159	0.165992
Tmem9	5.00205	1.37296	1.04965	2.5632	3.96513	1.18266	2.26891
Tnfrsf11a	3.35943	3.77443	0.281104	0.672524	1.6402	0.431094	0.490039
Tnp1	1.02467	1.32982	0.158665	0.629391	0.684227	0.0184876	0.0512933
Tnr	1.44267	1.53638	1.92373	0.172402	0.516409	0.226045	4.81544
Tns1	2.74274	25.9983	0.458047	16.3705	7.3248	0.715775	1.40957
Tomm40l	1.05252	4.81033	0.160434	0.237583	0.34875	0.0801341	0.132207
Tor1aip1	2.9621	2.20717	0.193157	0.109454	0.143269	0.156222	0.210739
Tor1aip2	1.76773	2.82773	0.365427	0.508557	0.43582	0.214408	0.130734
Tor3a	1.43025	0.579632	0.318351	0.769047	0.899126	0.100401	0.11551
Tpp2	1.45283	3.33471	5.62222	1.99835	1.68112	2.29011	2.14972
Tpr	1.48155	1.45949	0.0162861	0.00394825	0.00477485	0.00370091	0.00440587
Traf5	4.80469	1.7685	1.50953	0.382652	0.349706	0.478809	0.391039
Trak2	0.988331	3.0876	0.180609	0.0592039	0.126839	0.250211	0.316042
Tram1	0.5222	0.986131	0.046081	0.0394358	0.0638917	0.0383967	0.0561551
Tram2	3.1179	1.31177	0.351665	0.277294	0.448902	0.080494	0.138743
Trip12	0.935319	0.781364	0.608192	0.220548	0.232835	0.342785	0.395502
Trove2	1.40241	1.19995	0.0476337	0.217207	0.249878	0.0198333	0.0448619
Trpa1	0.964517	0.855988	0.154443	0.0769447	0.191	0.0404474	0.110802
Trpm8	0.833823	0.901985	2.24653	2.94113	0.268421	0.236097	0.343787
Tsen15	0.632735	1.21206	0.670076	0.775086	1.29737	0.490674	0.970818
Tsga10	0.739606	1.39744	0.0371791	0.0443378	0.048028	0.0283475	0.0293724
Tsn	1.33199	1.68813	0.758382	0.305534	0.451498	0.730781	0.846014
Ttll4	2.12762	1.95943	0.730196	0.392317	0.340968	0.367263	0.393609
Tuba4a	5.461	9.90611	0.241461	0.180419	0.167239	0.115212	0.100149
Twist2	0.344042	4.71471	1.7811	6.3577	7.9349	2.64311	4.14351
Txndc9	2.50714	1.74359	0.17602	0.188526	0.197378	0.149442	0.19022
Ube2f	2.7073	3.25181	0.73333	0.720534	0.843354	0.539408	0.466926
Ube2t	1.1059	0.685928	0.151105	0.0526941	0.0570889	0.0866407	0.0966643
Ube2w	0.57938	0.473931	0.382354	0.336062	0.336513	0.0797656	0.0981773
Uchl5	1.07321	1.23529	2.3446	0.593272	0.709574	0.556908	0.399974
Uck2	2.71546	1.55821	6.06702	4.89951	8.43207	5.70745	3.43117
Ufc1	1.05766	1.96442	0.996618	1.13837	1.55236	1.1563	1.48071
Uhmk1	5.72857	7.18975	0.167388	0.0641649	0.0805026	0.0201006	0.0367637
Unc50	1.18772	1.82126	0.977768	0.195705	0.328158	0.248962	0.413351
Usf1	1.31781	1.06246	0.094818	0.0933087	0.112711	0.0430555	0.0773228
Usp21	1.28116	0.96198	1.5893	2.68646	2.86124	1.1749	3.31015
Usp37	0.709265	1.62979	0.0170974	0.0244681	0.0196219	0.0155528	0.0161166
Usp40	1.34332	1.59484	0.255548	0.15113	0.224922	0.125491	0.171304
Uxs1	1.93061	2.24137	0.249653	0.320237	0.29914	0.101081	0.116843
Vamp4	0.699258	0.659144	0.186607	0.0661047	0.0701104	0.140519	0.187083
Vangl2	1.2583	0.984565	1.25148	1.41981	1.15568	0.190213	0.251977
Vash2	3.06288	0.24361	0.146623	0.138557	0.713338	0.0634782	0.0630363
Vcpip1	1.08277	0.962258	0.714086	0.430424	0.328114	0.358166	0.416705
Vps4b	1.22596	2.05657	0.313421	0.058666	0.0594617	0.150842	0.16594
Wdfy1	0.992118	1.67828	0.296742	1.07161	0.964932	0.726484	2.16113
Wdr12	1.08402	1.47996	0.9906	0.710809	0.856462	0.148287	0.26414
Wdr26	2.02391	2.34163	0.142484	0.0533957	0.0574174	0.0423007	0.0473454
Wdr75	0.959771	0.57955	1.10602	0.395454	0.395709	0.40033	0.360417
Xpr1	1.57557	1.80696	2.62826	1.09639	1.28815	0.270396	0.389159
Xrcc5	1.66641	1.16194	0.245841	0.240876	0.382518	0.0915941	0.140626
Yod1	0.861027	1.56371	0.167847	0.0750252	0.0614201	0.0295077	0.0295946
Zap70	1.00894	1.0337	0.0302613	0.00749935	0.00677963	0.0349854	0.0338659
Zbtb37	2.91613	0.862336	0.184957	0.0600212	0.0551842	0.096641	0.095181
Zbtb41	2.05592	1.71041	0.0441233	0.0146212	0.0180708	0.0202707	0.0265584
Zc3h11a	2.04192	2.20985	1.28802	0.429145	0.438655	0.785567	0.745921
Zcchc2	0.399328	1.24675	0.128974	0.0348715	0.069091	0.0381012	0.0509032
Zfand2b	1.59976	2.4139	0.499391	0.363077	0.45118	0.172453	0.29624
Zfp142	0.973862	1.67574	0.177046	0.0830427	0.071239	0.0633929	0.0924586
Zfp238	1.54633	1.3763	0.31752	0.257385	0.100914	0.123702	0.175133
Zfp451	0.822698	0.584524	0.285687	0.0987587	0.108478	0.179412	0.235387
Zranb3	0.975876	1.59842	1.00757	0.536601	0.892461	0.350869	0.384764

## Sheet: down-reg in TC5
# Column A:Gene Symbol
(Column B~H: Absolute foldchange between TC5 vs other cells(genes down-regulated in TC5
(Column I: The range of fold change in TC5 compared vs other cells(genes down-regulated in TC5
Symbol	chr	fibroblast	stem	ATII	CD8_T_BL	CD8_T_LL	basal_cell	duct_cell	fold change range
0610010K06Rik	chr1	1.39963	1.03517	50.8208	163.118	144.482	71.6848	53.4378	1~2
1700025G04Rik	chr1	1.10923	1.94155	1.22739	2.89152	2.89226	3.46976	2.84779	1~2
3110009E18Rik	chr1	2.50892	1.14026	7.44424	9.53	5.58115	18.9831	7.3409	1~2
4930558K02Rik	chr1	2.52544	2.41784	1.51839	3.97075	2.38504	3.0311	3.47073	1~2
A030014E15Rik	chr1	1.18101	1.25315	5.29375	1.51461	7.04808	9.94957	13.2505	1~2
AA408296	chr1	1.6325	1.62974	8.73254	24.4377	15.2963	24.6457	22.577	1~2
Abi2	chr1	1.02009	2.53856	7.49715	3.57082	5.57417	10.6336	12.2665	1~2
AI607873	chr1	9.13947	4.43322	24.8593	1.38829	5.4592	1.46063	3.27367	1~2
Alpi	chr1	1.53607	1.10565	25.556	31.7189	30.6298	33.1044	31.7493	1~2
Ankzf1	chr1	2.462	1.22048	1.98847	6.46177	4.4227	3.51606	2.42262	1~2
Atf6	chr1	1.97274	1.96429	14.2025	1.8776	3.26002	28.8408	28.3974	1~2
Clk1	chr1	1.50378	1.47577	14.0299	139.946	181.821	46.695	50.7836	1~2
Copa	chr1	1.11887	1.24719	3.67695	3.0346	1.74318	1.73092	1.82072	1~2
Cps1	chr1	1.25179	1.15889	6.79071	3.26671	7.26631	15.4111	13.1323	1~2
Cyp20a1	chr1	1.50273	1.00193	4.53015	4.12317	2.63209	13.2541	8.79553	1~2
Cyp27a1	chr1	1.6981	1.55928	10.4344	5.58058	8.71138	12.0877	31.4026	1~2
Dgkd	chr1	2.01321	1.5927	1.44047	3.23063	2.36273	2.95863	1.64051	1~2
Dpp10	chr1	1.93297	1.21777	1.60209	3.5509	3.01773	4.40357	5.05848	1~2
Eprs	chr1	1.83709	2.36487	115.639	117.04	114.846	189.16	215.847	1~2
Fam123c	chr1	1.11523	1.11408	3.4121	1.6413	12.0677	6.87036	1.12066	1~2
Farp2	chr1	1.24565	3.6834	6.17993	2.89336	2.2188	8.37735	7.60721	1~2
Farsb	chr1	1.50183	1.68833	2.99246	4.00092	2.51704	3.16069	3.48396	1~2
Fmo4	chr1	1.32634	2.25142	2.20085	1.37652	3.66346	8.29491	2.42404	1~2
Gas5	chr1	1.0883	1.34944	7.16617	28.4043	32.8528	91.0981	85.0662	1~2
Hlx	chr1	1.84018	1.01229	13.594	5.67141	8.68728	30.9579	11.8427	1~2
Hspd1	chr1	2.27578	1.29924	2.3494	1.31027	2.27913	3.43255	5.91018	1~2
Ifi204	chr1	13.2338	25.7805	1.36623	2.14051	2.04127	1.01679	1.17684	1~2
Il10	chr1	1.51472	1.57888	26.2137	11.2982	35.8792	3.46424	8.68377	1~2
Inha	chr1	1.00879	1.66206	6.3167	6.30426	4.15028	9.23185	4.25482	1~2
Ivns1abp	chr1	1.17668	1.26764	2.51183	5.18291	6.91804	12.9044	17.9875	1~2
Khdrbs2	chr1	1.08813	1.18363	28.8511	21.9606	5.159	10.4508	5.90908	1~2
Kif21b	chr1	5.77009	4.22087	1.49984	5.01563	5.26272	2.21388	1.22309	1~2
Lancl1	chr1	1.81303	2.31373	3.36112	4.54491	2.2113	5.94539	4.74105	1~2
Lbr	chr1	1.77435	1.70182	12.9841	52.76	35.7093	8.43419	9.59558	1~2
Mfsd4	chr1	4.90898	5.23181	1.90806	1.03271	1.02751	5.63575	2.63399	1~2
Myog	chr1	1.08642	1.03892	3.24382	10.4523	2.49384	23.4013	27.0388	1~2
Nek2	chr1	3.24397	1.78625	5.15775	2.31535	3.47797	7.19851	7.78844	1~2
Nfasc	chr1	1.27171	1.20381	1.36522	2.4858	3.2471	4.70417	3.23038	1~2
Nr5a2	chr1	1.37565	1.54331	6.36854	4.8664	11.2554	23.9668	8.45476	1~2
Obsl1	chr1	3.06296	1.1746	4.78752	8.26378	3.5394	22.8951	12.7581	1~2
Ogfrl1	chr1	1.19556	1.57852	6.21022	2.55038	2.31756	19.2497	13.4641	1~2
Parp1	chr1	1.49286	1.21811	11.5395	12.5251	8.95472	7.448	6.49273	1~2
Pogk	chr1	3.46769	1.2278	3.2794	6.86059	6.77583	5.72926	4.87121	1~2
Rab23	chr1	1.12761	1.0793	10.1584	11.038	11.1099	36.5735	14.5523	1~2
Rbbp5	chr1	1.34458	1.381	16.5479	36.4466	23.1815	17.6192	11.537	1~2
Rev1	chr1	1.19236	2.02882	13.5652	42.6733	54.9936	31.5611	23.4871	1~2
Rims1	chr1	1.03524	1.27765	8.12122	12.2829	15.8118	10.7996	6.23637	1~2
Rnf2	chr1	1.19306	1.00244	1.03279	3.19231	2.28539	1.52269	1.75842	1~2
Rps6kc1	chr1	1.18503	1.16872	24.0877	6.92957	1.16073	19.1024	28.2599	1~2
Rqcd1	chr1	1.15656	1.01383	23.9411	29.0746	16.8204	17.3559	18.9506	1~2
Rrs1	chr1	1.91338	2.06704	3.2127	7.07152	6.49208	22.7339	24.6142	1~2
Sctr	chr1	1.58208	1.53585	4.56016	3.9556	7.7253	12.5185	7.77693	1~2
Sf3b1	chr1	2.06302	1.64184	131.212	459.152	486.783	185.156	197.36	1~2
Tbc1d8	chr1	1.3266	1.22733	180.094	4.20929	5.73661	329.999	310.945	1~2
Tmem198	chr1	2.25726	2.31464	2.09211	1.94654	2.65608	13.4941	5.02211	1~2
Tram1	chr1	1.91498	1.01406	21.7009	25.3577	15.6515	26.0439	17.8078	1~2
Trip12	chr1	1.06915	1.27981	1.64422	4.53416	4.29488	2.91728	2.52843	1~2
Trpa1	chr1	1.03679	1.16824	6.47487	12.9963	5.23561	24.7235	9.02509	1~2
Ube2w	chr1	1.72598	2.11001	2.61538	2.97564	2.97166	12.5367	10.1857	1~2
Vamp4	chr1	1.43009	1.51712	5.35885	15.1275	14.2632	7.1165	5.34521	1~2
Zfp451	chr1	1.21551	1.71079	3.50034	10.1257	9.21842	5.57378	4.24832	1~2
Acsl3	chr1	3.80211	3.94106	26.3389	11.4826	13.0987	175.049	217.693	2~5
Cyb5r1	chr1	4.58753	3.0103	3.60594	5.2311	3.47174	6.87773	4.27982	2~5
Mreg	chr1	16.2427	19.3154	16.4292	4.33018	13.362	97.9786	109.493	2~5
Tcea1	chr1	3.47055	2.31863	5.72848	6.43209	4.79797	13.4815	12.4157	2~5
Ifi203	chr1	56.8985	112.551	13.9719	163.537	126.565	24.9833	78.9414	>5

## Sheet: up-reg in TC5
# Column A:Gene Symbol
(Column B~H: Absolute foldchange between TC5 vs other cells(genes up-regulated in TC5
(Column I: The range of fold change in TC5 compared vs other cells(genes up-regulated in TC5
Symbol	fibroblast	stem	ATII	CD8_T_BL	CD8_T_LL	basal_cell	duct_cell	fold change range
2310009B15Rik	1.024	1.4677	2.33285	2.04179	5.2064	1.74915	3.13733	1~2
5730559C18Rik	141.418	3.93219	2.72677	10.1689	12.2692	1.76223	1.52801	1~2
9430070O13Rik	3.43446	2.7801	3.13736	2.01953	1.81863	1.42971	1.39793	1~2
Ankrd39	3.55265	1.54547	3.07496	1.32381	1.30463	3.27685	5.56014	1~2
Apcs	1.91525	1.59903	1.38502	1.60477	1.05074	1.37805	3.70018	1~2
Arpc2	3.83158	3.30326	2.45897	1.64184	1.54919	3.05286	2.33489	1~2
Clasp1	2.90842	3.20193	1.8997	1.24431	1.46931	2.54352	2.06313	1~2
Cops5	2.364	1.72659	4.11177	3.38363	4.44423	2.23907	2.33105	1~2
Csrp1	28.4324	13.8671	3.23872	228.399	170.882	1.95788	1.76706	1~2
Fn1	17.4529	1.37229	42.362	333.129	142.398	103.548	139.497	1~2
Gulp1	1.78792	1.24732	10.1788	14.6138	8.30795	1.14835	2.21098	1~2
Igsf8	4.34447	2.54334	1.38109	5.63086	3.17818	1.92087	2.53756	1~2
Igsf9	5.34614	3.10018	13.3179	9.54982	11.3613	1.60443	2.01915	1~2
Mcm6	1.31228	2.44939	2.97637	2.01376	2.8707	1.26349	1.26357	1~2
Nav1	2.1789	1.21696	1.76064	3.68417	1.38518	1.39874	2.11984	1~2
Nif3l1	2.7079	1.68615	1.5813	1.55382	2.16739	2.14336	2.37451	1~2
Phlda3	8.1732	13.4413	4.0988	80.7773	20.2369	1.75516	1.84259	1~2
Pkhd1	1.18333	1.18044	97.0411	19.9819	26.8173	15.5502	18.5203	1~2
Psmd1	2.90077	2.73489	1.58059	2.44283	3.16458	2.36237	2.0826	1~2
Rab3gap2	1.84585	1.98045	2.54783	1.51781	1.20547	6.14996	4.30025	1~2
Ralb	2.25909	5.23251	2.47918	20.4411	12.8173	1.75766	1.89362	1~2
Rftn2	22.5312	8.70165	1.05655	1.43128	1.12556	1.21492	1.18943	1~2
Sccpdh	1.01776	1.83057	4.03933	10.6075	8.99468	2.09399	4.55258	1~2
Sdpr	1577.05	2.42867	1.91114	135.459	70.1816	1.30902	3.58321	1~2
Smyd2	1.13581	1.16902	4.92518	6.88052	8.70059	1.23571	1.19655	1~2
Stk25	1.6566	7.86894	2.10563	9.03748	9.21901	1.60346	2.96878	1~2
Tagln2	25.3065	8.37049	1.36797	3.96506	3.48685	6.86289	5.32652	1~2
Tceb1	2.61826	1.32277	12.3885	6.51131	11.7565	2.73175	3.85962	1~2
Tmem9	5.00205	1.37296	1.04965	2.5632	3.96513	1.18266	2.26891	1~2
Tpp2	1.45283	3.33471	5.62222	1.99835	1.68112	2.29011	2.14972	1~2
Uck2	2.71546	1.55821	6.06702	4.89951	8.43207	5.70745	3.43117	1~2
Capn2	4.4539	8.91527	3.59494	8.459	8.90002	3.04795	2.98292	2~5
Cnnm4	7.69755	2.65547	7.3228	6.10255	5.49042	3.05139	3.99602	2~5
Fhl2	142.784	12.9566	2.95327	212.635	15.0924	10.393	3.34438	2~5
Lamc2	13.0337	49.2175	4.23229	41.9387	14.8089	7.09751	4.87746	2~5
Qsox1	6.79826	3.44409	5.04025	44.9137	29.6588	2.37209	3.08495	2~5

## Sheet: down-reg in TC10
# Column A:Gene Symbol
(Column B~H: Absolute foldchange between TC10 vs other cells(genes down-regulated in TC10
(Column I: The range of fold change in TC10 compared vs other cells(genes down-regulated in TC10
Symbol	fibroblast	stem	ATII	CD8_T_BL	CD8_T_LL	basal_cell	duct_cell	fold change range
1700025G04Rik	1.35455	2.37095	1.09544	2.50679	2.54208	3.00164	2.47642	1~2
1700029F09Rik	1.6064	1.68048	2.13831	9.98056	10.5679	4.61488	6.3525	1~2
1700057K13Rik	1.12526	1.07084	3.08417	1.57513	1.27949	2.9671	5.69946	1~2
2610017I09Rik	1.19136	1.12092	11.4735	18.2909	47.6448	19.8756	39.1432	1~2
2810459M11Rik	1.76985	1.25971	10.0254	4.96748	7.38024	22.2655	12.4383	1~2
3110009E18Rik	2.51875	1.14473	5.46196	6.79214	4.03273	13.5004	5.24793	1~2
4930558K02Rik	3.60856	3.45481	1.58567	4.02796	2.45285	3.06817	3.53149	1~2
9430016H08Rik	1.13178	1.0744	1.40664	1.3489	1.10382	2.06863	1.76664	1~2
A030005L19Rik	3.38318	1.96154	4.49291	11.6451	30.8052	12.0067	12.6495	1~2
Acbd6	1.61183	1.53348	2.65617	1.68266	1.50766	5.99976	4.32228	1~2
AI597479	1.69251	1.78285	2.08726	3.48753	3.11455	4.32042	1.87993	1~2
Ankrd23	1.78567	1.73167	1.01788	8.86431	6.92852	4.56992	5.49049	1~2
Ankrd45	12.3636	13.9955	1.15352	1.92728	3.5596	4.3296	3.28833	1~2
Ankzf1	3.2265	1.59946	1.90455	6.01189	4.17166	3.26425	2.26084	1~2
Aqp12	1.15748	1.03825	4.15059	6.26652	11.6477	18.7822	4.51048	1~2
Arl4c	1.81478	2.77767	6.07006	23.9083	12.4866	30.0227	13.7835	1~2
BC003331	1.7248	1.0157	3.67711	6.33886	5.74029	18.6826	13.1858	1~2
Bivm	1.66647	1.23899	1.4883	2.65664	1.4194	3.33393	1.12551	1~2
Cacybp	1.32812	1.64731	1.17575	3.6097	4.18699	2.14605	3.39592	1~2
Capn8	1.22673	1.11462	38.71	33.2416	50.6555	32.3226	23.9231	1~2
Ccdc93	1.04674	1.41426	4.21785	15.0707	7.88258	3.86056	2.57599	1~2
Cdc73	1.09291	1.51354	1.71232	3.00416	2.80768	1.92797	1.95782	1~2
Chml	5.18598	1.9921	2.06903	2.8387	1.85776	5.02883	4.77326	1~2
Copa	1.64391	1.83245	3.94838	3.16533	1.84341	1.80161	1.90496	1~2
Cps1	1.78206	1.64981	7.06541	3.30156	7.44532	15.5421	13.3129	1~2
Crygf	1.11138	1.0111	5.04909	1.68739	1.68834	2.87552	3.43006	1~2
Cspp1	1.38262	1.406	3.08616	8.42779	7.42859	3.85922	3.45188	1~2
Cyb5r1	3.11334	2.04295	1.78854	2.52033	1.6958	3.30656	2.06831	1~2
Dgkd	3.58359	2.83508	1.87398	4.08257	3.02707	3.73082	2.07945	1~2
Dpp10	2.93003	1.84591	1.77486	3.82122	3.29234	4.72864	5.46019	1~2
Ecel1	1.10332	1.8557	7.5902	21.0785	4.34965	20.4786	11.014	1~2
Eef1b2	1.1754	1.17507	2.43124	3.68698	4.14236	3.64192	3.72318	1~2
Epb4.1l5	4.9728	1.78348	77.7229	10.8433	16.5911	165.243	156.624	1~2
Fam123c	1.61705	1.61538	3.61586	1.68953	12.5939	7.05704	1.15711	1~2
Fam20b	1.62459	1.04583	10.548	8.50275	5.41831	13.5629	11.2825	1~2
Farp2	1.24078	3.66899	4.49896	2.04605	1.59072	5.91138	5.39591	1~2
Farsb	1.53202	1.72228	2.23102	2.89748	1.84804	2.28407	2.5308	1~2
Fbxo36	3.06484	1.37232	15.7483	4.12073	5.29092	11.6589	3.32418	1~2
Fh1	1.91182	1.11041	3.69525	3.17571	2.57036	2.12233	2.68951	1~2
Fmo4	2.21522	3.76025	2.68647	1.63215	4.40382	9.81422	2.88298	1~2
Gpr37l1	1.81073	1.3166	3.88082	4.36434	10.4591	5.41239	1.71566	1~2
H3f3a	1.86845	1.0961	1.05047	1.2005	1.09127	2.00481	1.79446	1~2
Hspd1	3.40098	1.94161	2.56602	1.39012	2.45143	3.63391	6.28948	1~2
Icos	1.34144	1.09503	15.7129	163.946	539.858	6.0077	4.23593	1~2
Il20	1.32815	1.10393	5.96986	2.84398	11.1437	11.3169	8.41846	1~2
Il24	1.0227	1.14797	6.00423	4.93653	11.9343	11.4425	12.3973	1~2
Ing5	2.12444	1.08973	5.87564	13.4821	19.1574	13.1503	6.77639	1~2
Insig2	2.26064	1.00417	2.39462	3.27788	2.45655	6.50627	5.10664	1~2
Ints7	1.11334	1.69795	4.71173	9.87395	5.0584	10.3669	8.77215	1~2
Itpkb	1.54482	1.23637	94.1543	210.062	219.51	93.2097	47.0455	1~2
Ivns1abp	1.7471	1.88216	2.72571	5.46323	7.39299	13.5732	19.0183	1~2
Khdrbs2	1.19791	1.30305	23.2133	17.1635	4.08778	8.15036	4.63238	1~2
Klhl12	1.02777	1.22843	2.21176	9.26957	6.72824	4.50963	3.47505	1~2
Lactb2	1.27053	1.1266	3.32455	1.52458	2.76074	2.32513	1.45961	1~2
Lin9	1.84181	1.3645	1.08943	3.25314	5.47473	8.10708	8.04416	1~2
Mfsd4	9.58213	10.2123	2.72203	1.43108	1.44356	7.79303	3.66122	1~2
Mpz	1.72872	1.88131	10.0159	3.02599	2.12451	17.3233	18.1957	1~2
Mreg	6.23978	7.4202	4.61274	1.18096	3.69454	26.6641	29.9528	1~2
Mrpl15	2.04676	1.37333	1.47322	1.75961	1.45656	1.7024	1.79557	1~2
Mrps14	1.0913	1.11016	11.0641	12.9455	7.12575	12.509	13.2929	1~2
Mybl1	1.18258	1.45035	3.17448	5.10416	6.40605	18.0361	20.2768	1~2
Myog	1.32277	1.26493	2.88651	9.03473	2.18541	20.1841	23.4431	1~2
Ncoa2	1.59608	1.16409	3.60369	12.6897	10.1272	6.29559	4.89253	1~2
Nek2	3.4576	1.90389	4.0178	1.75199	2.66809	5.43531	5.91138	1~2
Nfasc	2.14577	2.0312	1.68356	2.97767	3.94337	5.62291	3.88141	1~2
Nhlh1	1.32397	1.10193	4.07453	9.29922	1.00791	7.6663	7.70262	1~2
Nphs2	1.07278	1.02288	6.90487	6.86123	10.805	17.6755	16.3036	1~2
Nr5a2	1.08761	1.22017	3.67991	2.73143	6.40479	13.4233	4.76002	1~2
Obsl1	3.32145	1.27372	3.79426	6.36182	2.76245	17.5879	9.85173	1~2
Ogfrl1	1.53032	2.02052	5.80966	2.31758	2.13512	17.4551	12.2725	1~2
Osgepl1	4.11033	1.52152	2.12258	3.42026	2.48158	4.67507	1.79584	1~2
Pappa2	1.41402	1.19052	6.62945	3.60334	2.69987	9.18222	11.6467	1~2
Parp1	1.87553	1.53036	10.5955	11.1713	8.09718	6.62869	5.80861	1~2
Per2	3.715	1.01126	10.9331	2.73227	3.86022	20.245	25.1365	1~2
Pigm	2.9087	2.91296	1.42655	1.6074	1.2197	4.31837	4.16732	1~2
Pms1	3.83953	1.02151	3.81577	21.507	14.5093	14.7811	5.194	1~2
Pogk	3.71755	1.31627	2.56946	5.2215	5.22827	4.3511	3.71873	1~2
Rab3gap1	1.3326	1.00832	22.5542	28.1734	24.0912	7.96927	8.53705	1~2
Ramp1	1.21296	1.59296	54.6153	9.57985	8.85782	3.10875	2.13411	1~2
Rbbp5	1.60242	1.64582	14.4133	30.8364	19.8843	14.8751	9.79091	1~2
Rcor3	3.21699	1.60148	4.52228	7.21788	7.01673	11.3379	5.89322	1~2
Rd3	1.53688	1.26348	9.17916	3.6602	7.43954	10.9312	1.98548	1~2
Rev1	1.24197	2.11323	10.3266	31.5556	41.2281	23.2884	17.421	1~2
Rfwd2	1.08729	1.27819	2.43273	3.46916	2.75244	4.5084	4.13662	1~2
Rnf2	2.10295	1.76696	1.33049	3.99476	2.8994	1.90135	2.20715	1~2
Rpe	1.12498	1.162	15.4742	17.5347	22.1656	48.6745	36.2864	1~2
Rps6kc1	1.49342	1.47288	22.1861	6.1998	1.05284	17.054	25.361	1~2
Rqcd1	1.1982	1.05034	18.1275	21.3842	12.5423	12.7378	13.9807	1~2
	5.31632	4.81845	2.03618	2.77749	1.23444	9.99255	3.91856	1~2
Scyl3	1.43431	1.03535	4.77013	16.2171	12.8934	11.9325	4.81067	1~2
Sf3b1	2.09196	1.66488	97.2423	330.54	355.275	133.006	142.512	1~2
Snrpe	2.02657	1.48778	4.10493	11.588	9.31976	9.4689	9.32039	1~2
Tbc1d8	1.51172	1.39859	149.99	3.40532	4.70506	266.396	252.323	1~2
Tcfcp2l1	29.2596	1.33361	196.124	6.1512	12.6214	30.5128	46.2057	1~2
Tmem177	2.11119	1.12156	3.29196	4.87846	2.71708	12.5609	7.95488	1~2
Tmem198	3.10668	3.18565	2.10441	1.90194	2.63108	13.1565	4.92201	1~2
Tnp1	1.40155	1.07994	6.61517	1.6199	1.51067	55.0294	19.9376	1~2
Tram1	1.94885	1.032	16.1408	18.3206	11.4643	18.7761	12.9053	1~2
Trip12	1.44383	1.72831	1.6228	4.34698	4.17449	2.79085	2.43146	1~2
Trove2	1.32839	1.55252	28.5837	6.08899	5.36601	66.5411	29.571	1~2
Trpa1	1.6411	1.84917	7.49045	14.6044	5.96473	27.7229	10.1728	1~2
Ube2t	1.23512	1.99135	6.6066	18.4027	17.2208	11.1683	10.0624	1~2
Vamp4	1.09348	1.16003	2.99468	8.21169	7.84952	3.85477	2.91041	1~2
Vangl2	2.21782	2.83444	1.62974	1.3954	1.73801	10.3934	7.88664	1~2
Vcpip1	1.30352	1.46677	1.44456	2.32795	3.09605	2.7916	2.41194	1~2
Xrcc5	1.09293	1.56743	5.4144	5.36781	3.42688	14.0861	9.2225	1~2
Zap70	1.10188	1.07548	26.85	105.243	118.024	22.5111	23.3765	1~2
Zfp451	1.31538	1.85135	2.76842	7.77918	7.18003	4.27293	3.27379	1~2
9430070O13Rik	4.21865	5.21161	3.37519	5.0933	5.73412	7.17906	7.38052	2~5
A030014E15Rik	2.30035	2.44087	7.53588	2.09439	9.88073	13.7287	18.3787	2~5
AA408296	2.18297	2.17928	8.53425	23.1991	14.7217	23.3464	21.4982	2~5
Clk1	2.08398	2.04517	14.21	137.686	181.357	45.8421	50.1159	2~5
Cyp27a1	2.39494	2.19915	10.7555	5.58763	8.84294	12.077	31.5383	2~5
Eprs	2.38683	3.07255	109.806	107.955	107.395	174.102	199.7	2~5
Gas5	2.26417	2.80747	10.8963	41.953	49.1941	134.263	126.026	2~5
Ifi202b	164.069	331.263	4.36122	3.87719	8.48638	197.258	878.936	2~5
Il10	2.31272	2.41068	29.2516	12.2466	39.4286	3.74698	9.44147	2~5
Inha	3.51135	5.78518	16.0691	15.5784	10.3974	22.7637	10.5461	2~5
Irf6	3.23746	2.29175	32.2053	3.06294	4.04035	252.686	386.962	2~5
Lancl1	2.88116	3.67685	3.9037	5.12748	2.52922	6.69309	5.3651	2~5
Lbr	2.52382	2.42065	13.4978	53.2771	36.5577	8.49858	9.71923	2~5
Rrs1	2.67039	2.88484	3.27698	7.00652	6.52131	22.4766	24.4624	2~5
Sctr	2.48264	2.41009	5.22991	4.40669	8.72523	13.9162	8.69027	2~5
Tcea1	3.91503	2.61558	4.72288	5.15117	3.89559	10.7735	9.9735	2~5
Ube2w	2.06289	2.52188	2.28457	2.52485	2.55632	10.6147	8.66899	2~5
Zfp238	2.59525	2.91588	9.23721	11.0692	28.6224	22.9821	16.3176	2~5
Acsl3	5.06564	5.25076	25.647	10.8609	12.5607	165.217	206.536	>5
Ifi203	33.7925	66.845	6.06464	68.9527	54.1016	10.5112	33.3861	>5

## Sheet: up-reg in TC10
# Column A:Gene Symbol
(Column B~H: Absolute foldchange between TC10 vs other cells(genes up-regulated in TC10
(Column I: The range of fold change in TC10 compared vs other cells(genes up-regulated in TC10
Symbol	fibroblast	stem	ATII	CD8_T_BL	CD8_T_LL	basal_cell	duct_cell	fold change range
Adipor1	1.25109	2.26773	1.1509	3.16174	4.50643	1.71313	2.31735	1~2
Arpc2	3.24414	2.79683	2.84868	1.95811	1.82242	3.64876	2.77618	1~2
Bag2	2.12102	2.2225	1.39215	5.08198	5.08556	1.92101	1.10176	1~2
Csrp1	17.039	8.31033	2.65567	192.8	142.282	1.65628	1.48711	1~2
Fcgr2b	150.177	150.565	1.77294	1.60315	2.84704	13.368	3.08906	1~2
Ica1l	7.21785	10.984	12.7968	55.8362	106.632	1.25492	4.04487	1~2
Igsf8	4.5792	2.68076	1.99179	8.3601	4.6543	2.85804	3.75603	1~2
Lamc2	2.40301	9.07416	1.06766	10.8914	3.79343	1.84718	1.26281	1~2
Marco	35.1207	44.9309	1.29545	22.7584	39.5112	8.46517	10.4521	1~2
Nav1	1.81148	1.01175	2.0028	4.3144	1.60002	1.64154	2.47492	1~2
Nrp2	1.28765	1.36939	3.80252	24.0144	11.2862	7.2983	6.86543	1~2
Pea15a	10.5421	3.72399	1.25429	1.09186	1.42621	1.4908	1.55936	1~2
Psen2	1.68933	5.4684	1.18306	3.45306	1.4892	2.14477	3.86559	1~2
Psmd1	1.74322	1.64353	1.29965	2.06783	2.64227	2.00402	1.75753	1~2
Rab3gap2	2.00166	2.14763	3.78037	2.31844	1.81624	9.41418	6.54858	1~2
Ralb	1.14565	2.65356	1.72027	14.6018	9.03108	1.25826	1.34856	1~2
Sdpr	1478.54	2.27696	2.4516	178.887	91.4183	1.73241	4.71758	1~2
Selp	13.9993	16.0834	2.20835	7.71142	1.9257	3.50715	10.254	1~2
Slc40a1	49.6294	14.5849	6.86324	8.36025	6.14186	1.60619	4.30708	1~2
Sulf1	220.749	11.7468	6.51135	131.24	62.0642	1.36272	3.1523	1~2
Tagln2	13.6509	4.51523	1.00966	3.01274	2.61327	5.22579	4.03489	1~2
Tpp2	1.03446	2.37442	5.47743	2.00426	1.66311	2.30183	2.14951	1~2
Uck2	1.85554	1.06476	5.67244	4.71587	8.00538	5.50534	3.29251	1~2
Capn2	2.74523	5.49507	3.03179	7.34415	7.6217	2.65194	2.5819	2~5
Col5a2	16.8318	3.4599	2.17294	6.84935	9.27189	4.57574	13.774	2~5
Fcer1g	168.121	184.423	4.18793	111.042	49.0235	80.2491	77.3878	2~5
Fcgr4	14.3478	230.252	2.02062	17.7889	4.64927	16.0758	10.054	2~5
Fhl2	104.628	9.49421	2.96101	219.475	15.3655	10.7504	3.44146	2~5
Phlda3	7.4404	12.2362	5.1054	103.58	25.5958	2.25547	2.35555	2~5
Qsox1	4.11951	2.087	4.17897	38.3362	24.9703	2.02906	2.62515	2~5
Rftn2	34.4086	13.2888	2.20772	3.07886	2.38823	2.61906	2.55083	2~5
Zranb3	4.05636	6.64406	5.73044	3.14178	5.1541	2.05874	2.24592	2~5

## Sheet: down-reg in TCs
# Column A:Gene Symbol
(Column B~H: Absolute foldchange between TC5 vs other cells(down-regulated
(Column I~O: Absolute foldchange between TC10 vs other cells(down-regulated
(Column P: The range of fold change in TCs compared vs other cells(down-regulated in TCs
	TC5 vs.							TC10 vs.							fold change range
Symbol	fibroblast	stem	ATII	CD8_T_BL	CD8_T_LL	basal_cell	duct_cell	fibroblast_1	stem_1	ATII_1	CD8_T_BL_1	CD8_T_LL_1	basal_cell_1	duct_cell_1
1700025G04Rik	1.10923	1.94155	1.22739	2.89152	2.89226	3.46976	2.84779	1.35455	2.37095	1.09544	2.50679	2.54208	3.00164	2.47642	1~2
3110009E18Rik	2.50892	1.14026	7.44424	9.53	5.58115	18.9831	7.3409	2.51875	1.14473	5.46196	6.79214	4.03273	13.5004	5.24793	1~2
4930558K02Rik	2.52544	2.41784	1.51839	3.97075	2.38504	3.0311	3.47073	3.60856	3.45481	1.58567	4.02796	2.45285	3.06817	3.53149	1~2
Ankzf1	2.462	1.22048	1.98847	6.46177	4.4227	3.51606	2.42262	3.2265	1.59946	1.90455	6.01189	4.17166	3.26425	2.26084	1~2
Copa	1.11887	1.24719	3.67695	3.0346	1.74318	1.73092	1.82072	1.64391	1.83245	3.94838	3.16533	1.84341	1.80161	1.90496	1~2
Cps1	1.25179	1.15889	6.79071	3.26671	7.26631	15.4111	13.1323	1.78206	1.64981	7.06541	3.30156	7.44532	15.5421	13.3129	1~2
Dgkd	2.01321	1.5927	1.44047	3.23063	2.36273	2.95863	1.64051	3.58359	2.83508	1.87398	4.08257	3.02707	3.73082	2.07945	1~2
Dpp10	1.93297	1.21777	1.60209	3.5509	3.01773	4.40357	5.05848	2.93003	1.84591	1.77486	3.82122	3.29234	4.72864	5.46019	1~2
Fam123c	1.11523	1.11408	3.4121	1.6413	12.0677	6.87036	1.12066	1.61705	1.61538	3.61586	1.68953	12.5939	7.05704	1.15711	1~2
Farp2	1.24565	3.6834	6.17993	2.89336	2.2188	8.37735	7.60721	1.24078	3.66899	4.49896	2.04605	1.59072	5.91138	5.39591	1~2
Farsb	1.50183	1.68833	2.99246	4.00092	2.51704	3.16069	3.48396	1.53202	1.72228	2.23102	2.89748	1.84804	2.28407	2.5308	1~2
Fmo4	1.32634	2.25142	2.20085	1.37652	3.66346	8.29491	2.42404	2.21522	3.76025	2.68647	1.63215	4.40382	9.81423	2.88298	1~2
Hspd1	2.27578	1.29924	2.3494	1.31027	2.27913	3.43255	5.91018	3.40098	1.94161	2.56602	1.39012	2.45143	3.63391	6.28948	1~2
Ivns1abp	1.17668	1.26764	2.51183	5.18291	6.91804	12.9044	17.9875	1.7471	1.88216	2.72571	5.46323	7.39299	13.5732	19.0183	1~2
Khdrbs2	1.08813	1.18363	28.8511	21.9606	5.159	10.4508	5.90908	1.19791	1.30305	23.2133	17.1635	4.08778	8.15036	4.63238	1~2
Mfsd4	4.90898	5.23181	1.90806	1.03271	1.02751	5.63575	2.63399	9.58213	10.2123	2.72203	1.43108	1.44356	7.79303	3.66122	1~2
Myog	1.08642	1.03892	3.24382	10.4523	2.49384	23.4013	27.0388	1.32277	1.26493	2.88651	9.03473	2.18541	20.1841	23.4431	1~2
Nek2	3.24397	1.78625	5.15775	2.31535	3.47797	7.19851	7.78844	3.4576	1.90389	4.0178	1.75199	2.66809	5.43531	5.91138	1~2
Nfasc	1.27171	1.20381	1.36522	2.4858	3.2471	4.70417	3.23038	2.14577	2.0312	1.68356	2.97767	3.94337	5.62291	3.88141	1~2
Nr5a2	1.37565	1.54331	6.36854	4.8664	11.2554	23.9668	8.45476	1.08761	1.22017	3.67991	2.73143	6.40479	13.4233	4.76002	1~2
Obsl1	3.06296	1.1746	4.78752	8.26378	3.5394	22.8951	12.7581	3.32145	1.27372	3.79426	6.36182	2.76245	17.5879	9.85173	1~2
Ogfrl1	1.19556	1.57852	6.21022	2.55038	2.31756	19.2497	13.4641	1.53032	2.02052	5.80966	2.31758	2.13512	17.4551	12.2725	1~2
Parp1	1.49286	1.21811	11.5395	12.5251	8.95472	7.448	6.49273	1.87553	1.53036	10.5955	11.1713	8.09718	6.62869	5.80861	1~2
Pogk	3.46769	1.2278	3.2794	6.86059	6.77583	5.72926	4.87121	3.71755	1.31627	2.56946	5.2215	5.22827	4.3511	3.71873	1~2
Rbbp5	1.34458	1.381	16.5479	36.4466	23.1815	17.6192	11.537	1.60242	1.64582	14.4133	30.8364	19.8843	14.8751	9.79091	1~2
Rev1	1.19236	2.02882	13.5652	42.6733	54.9936	31.5611	23.4871	1.24197	2.11323	10.3266	31.5556	41.2281	23.2884	17.421	1~2
Rnf2	1.19306	1.00244	1.03279	3.19231	2.28539	1.52269	1.75842	2.10295	1.76696	1.33049	3.99476	2.8994	1.90135	2.20715	1~2
Rps6kc1	1.18503	1.16872	24.0877	6.92957	1.16073	19.1024	28.2599	1.49342	1.47288	22.1861	6.1998	1.05284	17.054	25.361	1~2
Rqcd1	1.15656	1.01383	23.9411	29.0746	16.8204	17.3559	18.9506	1.1982	1.05034	18.1275	21.3842	12.5423	12.7378	13.9807	1~2
Sf3b1	2.06302	1.64184	131.212	459.152	486.783	185.156	197.36	2.09196	1.66488	97.2423	330.54	355.275	133.006	142.512	1~2
Tbc1d8	1.3266	1.22733	180.094	4.20929	5.73661	329.999	310.945	1.51172	1.39859	149.99	3.40532	4.70506	266.396	252.323	1~2
Tmem198	2.25726	2.31464	2.09211	1.94654	2.65608	13.4941	5.02211	3.10668	3.18565	2.10441	1.90194	2.63108	13.1565	4.92201	1~2
Tram1	1.91498	1.01406	21.7009	25.3577	15.6515	26.0439	17.8078	1.94885	1.032	16.1408	18.3206	11.4643	18.7761	12.9053	1~2
Trip12	1.06915	1.27981	1.64422	4.53416	4.29488	2.91728	2.52843	1.44383	1.72831	1.6228	4.34698	4.17449	2.79085	2.43146	1~2
Trpa1	1.03679	1.16824	6.47487	12.9963	5.23561	24.7235	9.02509	1.6411	1.84917	7.49045	14.6044	5.96473	27.7229	10.1728	1~2
Vamp4	1.43009	1.51712	5.35885	15.1275	14.2632	7.1165	5.34521	1.09348	1.16003	2.99468	8.21169	7.84952	3.85477	2.91041	1~2
Zfp451	1.21551	1.71079	3.50034	10.1257	9.21842	5.57378	4.24832	1.31538	1.85135	2.76842	7.77918	7.18003	4.27293	3.27379	1~2
Tcea1	3.47055	2.31863	5.72848	6.43209	4.79797	13.4815	12.4157	3.91503	2.61558	4.72288	5.15117	3.89559	10.7735	9.9735	2~5
Ifi203	56.8985	112.551	13.9719	163.537	126.565	24.9833	78.9414	33.7925	66.845	6.06464	68.9527	54.1016	10.5112	33.3861	>5

## Sheet: up-reg in TCs
# Column A:Gene Symbol
(Column B~H: Absolute foldchange between TC5 vs other cells(up-regulated
(Column I~O: Absolute foldchange between TC10 vs other cells(up-regulated
(Column P: The range of fold change in TCs compared vs other cells(up-regulated in TCs
	TC5 vs.							TC10 vs.
Symbol	fibroblast	stem	ATII	CD8_T_BL	CD8_T_LL	basal_cell	duct_cell	fibroblast_1	stem_1	ATII_1	CD8_T_BL_1	CD8_T_LL_1	basal_cell_1	duct_cell_1	fold change range
Arpc2	3.83158	3.30326	2.45897	1.64184	1.54919	3.05286	2.33489	3.24414	2.79683	2.84868	1.95811	1.82242	3.64876	2.77618	1~2
Csrp1	28.4324	13.8671	3.23872	228.399	170.882	1.95788	1.76706	17.039	8.31033	2.65567	192.8	142.282	1.65628	1.48711	1~2
Igsf8	4.34447	2.54334	1.38109	5.63086	3.17818	1.92087	2.53756	4.5792	2.68076	1.99179	8.3601	4.6543	2.85804	3.75603	1~2
Nav1	2.1789	1.21696	1.76064	3.68417	1.38518	1.39874	2.11984	1.81148	1.01175	2.0028	4.3144	1.60002	1.64154	2.47492	1~2
Psmd1	2.90077	2.73489	1.58059	2.44283	3.16458	2.36237	2.0826	1.74322	1.64353	1.29965	2.06783	2.64227	2.00402	1.75753	1~2
Rab3gap2	1.84585	1.98045	2.54783	1.51781	1.20547	6.14996	4.30025	2.00166	2.14763	3.78037	2.31844	1.81624	9.41418	6.54858	1~2
Ralb	2.25909	5.23251	2.47918	20.4411	12.8173	1.75766	1.89362	1.14565	2.65356	1.72027	14.6018	9.03108	1.25826	1.34856	1~2
Sdpr	1577.05	2.42867	1.91114	135.459	70.1816	1.30902	3.58321	1478.54	2.27696	2.4516	178.887	91.4183	1.73241	4.71758	1~2
Tagln2	25.3065	8.37049	1.36797	3.96506	3.48685	6.86289	5.32652	13.6509	4.51523	1.00966	3.01274	2.61327	5.22579	4.03489	1~2
Tpp2	1.45283	3.33471	5.62222	1.99835	1.68112	2.29011	2.14972	1.03446	2.37442	5.47743	2.00426	1.66311	2.30183	2.14951	1~2
Uck2	2.71546	1.55821	6.06702	4.89951	8.43207	5.70745	3.43117	1.85554	1.06476	5.67244	4.71587	8.00538	5.50534	3.29251	1~2
Capn2	4.4539	8.91527	3.59494	8.459	8.90002	3.04795	2.98292	2.74523	5.49507	3.03179	7.34415	7.6217	2.65194	2.5819	2~5
Fhl2	142.784	12.9566	2.95327	212.635	15.0924	10.393	3.34438	104.628	9.49421	2.96101	219.475	15.3655	10.7504	3.44146	2~5
Qsox1	6.79826	3.44409	5.04025	44.9137	29.6588	2.37209	3.08495	4.11951	2.087	4.17897	38.3362	24.9703	2.02906	2.62515	2~5
